# Supplementary material for: Structural variation, functional differentiation and expression characteristics of the AP2/ERF gene family and its response to cold stress and methyl jasmonate in Panax ginseng C.A. Meyer
Source: PLoS One. 2020 Mar 16;15(3):e0226055. doi: 10.1371/journal.pone.0226055 (PMC7075567; doi:10.1371/journal.pone.0226055)
Supplement: S1 Table — (XLSX) [file pone.0226055.s007.xlsx]

## Sheet: Sheet1
S1 Table. List of primers used for qRT-PCR amplification of selected genes.
gene ID	Primer Sequence
PgERF073	Forward	5’- ACAAAACCAAAAAGACAAACC-3’
	Reverse	5’- TCTGAGATAAAAGACGGCG-3’
PgERF079	Forward	5’-TTAGAGAACCAAACAAGAAATCG-3’
	Reverse	5’- GCAAAGTTGAGACAAGCGG-3’
PgERF110	Forward	5’-CACGGTCTGATTCGGTTTC-3’
	Reverse	5’-GCTTCTTCCGCCTCATTAT-3’
PgERF115	Forward	5’- TGCTTAGGGGAGATTATGC-3’
	Reverse	5’- TCGCTCTTCAACTCAAACC-3’
PgERF120	Forward	5’- TTGTAGGAAAAATGGTGGG-3’
	Reverse	5’- CGAAACAGAGTATGCGGAG-3’
PgERF128	Forward	5’- AGGTGTTAGGCAGAGGACTT-3’
	Reverse	5’- CATTGGCACAGACATCAGAG-3’
PgGADPH	Forward	5’-GAGAAGGAATACACACCTGACC-3’
	Reverse	5’-CAGTAGTCATAAGCCCCTCAAC-3
