# Supplementary material for: Structural variation, functional differentiation and expression characteristics of the AP2/ERF gene family and its response to cold stress and methyl jasmonate in Panax ginseng C.A. Meyer
Source: PLoS One. 2020 Mar 16;15(3):e0226055. doi: 10.1371/journal.pone.0226055 (PMC7075567; doi:10.1371/journal.pone.0226055)
Supplement: S2 Table — (XLSX) [file pone.0226055.s008.xlsx]

## Sheet: Sheet1
S2 Table. The nucleic acid sequences of the 397 predicted PgERF gene transcripts.
Gene name	DNA sequence length (bp)	DNA sequences (5' - 3')
PgERF001	868	ATCTCGGCCGCCCATTTGCCCCACTTGCGGAGGCGCACCCCACGGTGGCCCTCGGCGCTGCTGGTGGTGCAGGCAGCGACGGCAGAAGCCGCGGCGGTCGGAGTGACCGGCTTGGCAAACACCTTGGCCGGCGGGGCCTTGCCAAGGAACAGCTCGAAGCAGCGCTTGGACGAAGCAGGGGCGGCGACAGCCTCCTCGTCGTCCGTGTCCGAGTCGGTGGCGTCGGGGTCCTCGTACAGGACGCGCACGCGCCGCCGCGGCGGCTGCGCACCGGGCAGCAGCGCCTGCGCCTGCAGCTGCGCCGGCTTGGAGAAAGCAGCGGTGGGTTTGACGCCGAACCCGGTGAGCATCTTGGTCTTGGGCCTCTTGGCCAGGGCGCGCGTGAGGCGCATCTGGTGC…
PgERF002	1024	TGGGGCAAATGGGCGGCCGAGATCCGCAACCCGTTCTCCGGCAAGAGGGAGTGGCTTGGCACCTTCGACACTGCCGACCTGGCCTCCGCCGCCTACCAGGCCGCCTCCCGGAGCTTTATCGAGGAGAAGCGTCGCCGCCGTGGCCAGTCTGTGGCTGCGGCCTCACCTGCTCGGTCGGCTGCGTCAACAACACCGACGTCGTCTTCTACTACACCAACGGCATCTTCGTCGTCCTCCACCTCGGCTGCTCCATTCGCACACCCGTCGCCGTCCTCTGTCCTGGAGGCCACCAAGCCAGCAGCCGAGTCCCTGTCGCCTGAGCCGACCCCAGTTCCCGTCATGTTGTCCACCACGGCTGAGACTGCGCAGCTTCCTGACGACCCAGAGTTCTACCAGGAC…
PgERF003	447	ATACCACCGCCCAGCAAATAGATAGATAGCCCGGACCGGAGGGAGGGAAGAGAGAGAGTCCAGCTCCGCTGCCGCACACCAAAAGCTACTCCTCCTTTGGGCACGCGGCCGGCAGGGAGGGGAGAGGGGAGTCGAGGCAGCGGCCGGCGGCTAGCCAGCATAGGAGCATAGGTAGTTGGTAGGCAGCTCAGCTTCGCTCATGCAGCAGGGCGAGTACCGCTCGTCGTCTTCCAGCGAGGGCTCCGCGGGGTCGGCGTCGGCTGCGGCGGCGGCGATGGCGCCTCTGGCGGCTGCGGTCGCGGCGGTGGCGGCCAAGGAGGAGCACAACGTGACGGTGGCCGTGGCGCCGCCCATGCCCATGGCGATGGCGATGCCGCTGCAGCAGCAGCAGCCGCGGAA…
PgERF004	852	GGCAAGTGGGTGGCGGAGATCCGCGAGCCGCACAAGCGGACGCGCATCTGGCTGGGGTCCTACGCCACCCCCGTCGCCGCCGCGCGCGCCTACGACACGGCCGTCTTCTACCTGCGCGGCAGGTCGGCGCGCCTCAACTTCCCCGACGAGATCTCCGCGCTGGCGCTGTCGTCGCCCGAGGCCGCCGCCGAGGCCGGAGGGGAGGAGCCGGGCGACGGCGGCGGCGCGCTGTCGGCCGCGTCGATCCGGAAGAAGGCCATCGAGGTCGGGTCCCGCGTGGACGCGCTCCAGACCGGCATGACCACCATGGTCGCCGCGCCCGCGCACCACCGGGAGCGGCAGCGGCTCCACCAACACCACCACCACGCGGAGCCGCACGCTGAGGAGCTGCACCGCCAC…
PgERF005-1	791	GGATAGCTGACATGAGTATGAGACATGGTAAAAATATACGGATTGACCGTATCTGAGAGTACCAAGTGGTGTGTATTTGGTTTAAGATAGGCATGCAGTTAACCCTTTTTTCTTTCTTTTTCTCTCTTCGTGGGAGAGGCATTATCAGAGCAGGAGGATGAGAACGGGGACAAAGTCAAAGAAGAGGAAGAGGATCGTTGCTTAGGAGTCACCTTGATCGGCTCAGGAACGTTTAAGCCGATCAAGTGTGGGAAATTAAGCTTAGTAGCCGAGCTATGTATTTTAAAAGCCGTTTGGTCATAAGCCATTGCTGCATCCTCAGGTGTCTCATATTTCCCAAGCCACGCCTTTTTCCTTTTTTAGCCGGAGACCTAATTTCTGCTGCAAACTTGCCCAACG…
PgERF005-2	701	GGATAGCTGACATGAGTATGAGACATGGTAAAAATATACGGATTGACCGTATCTGAGAGTACCAAGTGGTGTGTATTTGGTTTAAGATAGGCATGCAGTTAACCCTTTTTTCTTTCTTTTTCTCTCTTCGTGGGAGAGGCATTATCAGAGCAGGAGGATGAGAACGGGGACAAAGTCAAAGAAGAGGAAGAGGATCGTTGCTTAGGAGTCACCTTGATCGGCTCAGGAACGTTTAAGCCGATCAAGTGTGGGAAATTAAGCTTAGTAGCCGAGCTATGTATTTTAAAAGCCGTTTGGTCATAAGCCATTGCTGCATCCTCAGGTGTCTCATATTTCCCAAGCCACGCCTTTTTCCTTTTTTAGCCGGAGACCTAATTTCTGCTGCAAACTTGCCCAACG…
PgERF006	229	GGAAGAGAAAGCTGCAAGAGCCTATGATTGCGCTGCACTCAAGTATTGGGGATCTTCAACTCATACCAATTTTCCGTTGGAAAATTACCAGCAACAGCTTGAGGAAATGAAAAACATGAGCCGACAAGAATATGTTGCACATTTGAGAAGGAAAAGTAGTGGATTCTCAAGGGGGGCTTCTATGTACAGAGGAGTAACAAGGCACCATCAGCATGGAAGATGGCAAGCT
PgERF007	1197	TGCATGGTCAAAATCTTGTCTGGACACAAAGCATGCTAAATTACTGAAATTCTCTCTGAAAGAACTATATATAATCTGAAGAATCATACAGCAGCGGATAATGACAGGCTGCGACCAGTTCTTCTATCTGTATGTACCACTAGGCTCCAAAATACGGCCAACCAAATCTGTTCAATATACGATGCCAAATCAGGTACTATTCTGGCTTGGTTGCAAGCAGCTTCAACCCTGCGCCTTCTATACAATGCATGCCCCTGTCCATGTAGTTGCTTCTGTCAAAGTTGGTCACCGCATTTTTGCCGCGTATCTCGATGGCAGCAATATCATAAGCTTCTGCGGCTTCTTCCTCAGTTTTGAAAGTTCCAAGGTAAATGTCTCTAGTTCCAGCAATCAGTCCTA…
PgERF008	771	AAGAAGCTGCAAGAGCTTATGATGTTGAAGCACGAAGGATCCGTGGCAAGAAGGCCAAGGTTAACTTTCCAGAGGAACTAACAGTTCATCAGAAGCGCCGTGCTTGCCCTGCTGCTCCTAAAGTTCCCAAGTCAAGCGCAGCACAGGAACCTACCGTCATACCAGCAGTCAACAACCTTGCCAACCCAAATGCTTTCGTCTACCCGTCTGCTGACTTTGCATCAAAGCAGCCACTTGTTCAGCCTGACAACGTGCCATATGTTCCCGCAATTAACTCTGCTGCCCCTGTTGAAGCTCCTGTTATGAATATGTACTCTGACCAGGGAAGCAACTCCTTTGGCTGCTCTGACTTGGGCTGGGAGTATGACACCAAGACTCCAGATATATCATCCATTGCTC…
PgERF009	220	GTCGCGGATCTCCGCCGCGTACCGGCCCCACGGCCGCTTCCGCACGCCGCGGAGCCTCGGCTGCTCCTGCTCCGCCGCCGCGCGCTCCTCGCTGCTCCTCTTGGGCGCCATATGGAAAGAGCTGCCTGTAGACACGGGCGTGCTTGCTTTGCCGCTGGGTTCTGCGATCGAGGCCTCTCTTGCTAGCTTGGCATTCGAGGTTGGGCGAGTGCGAGTTGGG
PgERF010	204	GTGGAATCCCTAATTTCAGCTGCATACTTTCCCCAAGGTCTCTTTCGAACCCCTATATAGTGCTTTTCCTTTTTGGGTTCCTCTTTCACCTCCGAAATCATGACTTCAACTCAAGCAACTAGCTTTGGTGAATCGACTTCTTGTTTTTTCTTTCGCTTGTATATATGATTTCTTGATAGTTGTACAAGAAACATGAAGATGGGG
PgERF011	506	ATATAGGTGTTCGAAAGAGACCTTGGTGAAAGTATGCATCTGAAATTAGGGATTCCACAAGAAATGGAACCAGGGTTTGGCTCGGAACTTTTGATAGCGCAGAGGAGGCTGCTTTGGTTTATGATCAAGCGGCTTTATCAATGAGAGGTCAGCTGGCTTTGCTCAACTTTTCTGCTGAGAAAGTACGGGATTCGTTACGGGACATGAAGTACACTTGTCAGAATGGATCCTCCCCAGCAAAAGCCCTAAAAGAGAAACATAAGATCAGAAGTATCTCGAAACAACAAAGAAAAGGAGCTGGTAACAAAGATGTGTTGGTATTTGAGGACTTGGGAACGGATTTATTAGAGGAGCTCCTGAGTTGTTCTGAGAGTGCTACTATAAGTTCATAAATTTTCA…
PgERF012	956	AATAGTTTTAAAATATCATGGATCATGGATGTAATTGTATCACTTTCATATTAAATATAAAACTAAATGTCGCTAAGACCTTAATCTGCCACAAGGCCACCCCTTGAAACATAAACCTTCCCCTATTTCTTTTTACATACAACATCCTAACTGTTGTCCTCATCATAGCAAATTCGAATCCAGCTGAATTCACCTAAAGTAGACCTGCGGGTTATCAACAATCACCACCCCATTTCTCAGCAGAAACTCATCCTCTTCACCACTTGAAGCAGCTGGCAAAACCTCCCCCATTACCAGACCTCCACTAGACTCCCCTTTCTCAGTCACTTCAGAACAAAAAGACTCACCCAAAGATTCCTTCTCAGACTCATTTGCCCCAAAACCCATCTGGGTTTTAGC…
PgERF013	709	TATTTTTAAAAATATTATAATTAATATTTATCAATGTAAAACATTTGTCATATTGTTTACTTGTGACTGCTGAAAAAGATAGTGCGAGCGAGGAAGCTGACTGTTTCCTTGTTTAACTGACAATTGCGGACAATTGTCCTTAAATGATGACGATTCTCAGGATAGGATGCTCTACGGAATGCTTCTCGATGCCGTTAACATCGGATGGATGCCGTCACCCATCACCGTCAAGTCCGAGAGTGAAATTGCAACTGATTTCCCTGAGGTTTCCAATTCTTCATCGTCATCGTCGCCGGCGGTGCTGCAATTGAAGGGAAAGCACTACAGAGGGGTGAGGCGACAACCGTGGGGGAAGTTCGCGGCGGAGATAAGGGATCCGGCAAAAAATAGAGCCAGAGT…
PgERF014	798	GGGCCATCGCTATAATATAATAATCCTTGTGGGAAATATTGATGGGGAAGAGAAAGGGTGGTGAAGAGAAAGAAGATGGTGCTAATGGGGATATGAATTGGGATCAAGCATTTGTTGGAGCACGAGAAGCTAGAAAACGTTACCTAGGGGTACGCCAACGGCCCTCAGGACGATGGGTAGCCGAGATCAAAGATACCATACAAAAGATAAGAGTGTGGTTAGGTACATTTGATACGGCTGAGGAAGCTGCTAGAGCTTACGATGAGGCGGCTTGCTTGCTCCGCGGATTCAATACTCGTACAAACTTTTGCCCTCCTTCCCCTTCTTCTACTTCCAAACCAGCACTTCCTTCAAAGATCACAAATCTTCTCCTCCGTAGGCTGAGAGCAAGAAATAATG…
PgERF015	417	GGCCGAGGAGGCCGCCAAGGCGTACGATTCCGCCGCCCGCGAGTTCCGAGGCGCCAAGGCCAAGACGAACTTCCCGTTCCCCTCCCAGTGCTCCGTCGCCTCCGGTGCTGCCGGTAGCGCCAGTAGCAACAGCACCGTGGATTCGAGCGGTGGCGGTAGCGGCTGTGGCATCCAGGCGCCTATGCAGGCCATGCCGCTTCCTCCGGCTCTCGATCTCGACCTCTTCCATCGGGCGGCCGCCGTGAACGCAGTCTCCACCGGCATGCGGTTTCCGTTCAAGGGCTATCCTGTCGCCTGCCCGACGCCACAGCAGTACTTTTTCTACGAGCAGGCAGCGGCCGCGGCCGCGGCATCCGGCTACCGGATGCTCAAGGTCGCCCCACCGGCCGTGACTGTGGC…
PgERF016	883	GTCGTATTCAGTACACAATACTCTCGCAATAGTGACGTTACATTGCCGAGCATAGAAGAAGTCATTATTTTCAAATTAACTTGATATATCCTTGTAGTTTAGACTTCTTGAAATTTGAGACTGAAGAAACATTTGTTGCCAAAGTTAAAGGTAACTAATTATGCTCTAGCTAGCTGTAGTACTGGCTACTGCCACAAAAACGACTCATCAAGCCAGAATTCACCCTCAACTGACTCGGCTCTAGCCAGGCTCCACGGAAACTCGTAGCTTGACTCGCCAATTTTAAAGTAGAGATCCGGCAGGTCAAGAAAAGGATCATCAATGTGACTTACAGGTGAAGTCGATGATTCTCTAGAGGAGTCATCACATCTCACCGAAGCCTCGGCTTGGCGCAGCTCA…
PgERF017	404	GTGGCCTACATAAGGAGGCAGAGTAGTTGTTTCTCAAGAGGAACATCGTCATACAGGGGTGTAACAAGACGAAAGGATGGTAAATGGCAAGCACGTATTGGTAGGATTGGTGAGAGTAGAGACACTAAAGACATCTATCTTGGGACCTTTGAAACTGAAGTGGAGGCAGCTGAAGCGTATGACCTAGCAGCAATTCAGCTCCGTGGTGTTCATGCTGTGACCAACTTTGATATCAGCAACTACTCCGAAGAAGGTTTGAAGAAACTAGAAGGCTCATCTGAGGTAGTGAACCTGGAGGACCAATCAGAAGTCACTAAGTTAGCTGTGACCAACTTGGATATTAGCAAACACTGCGAAGATGGTTTGAAGAAACTAGATGGCGCATCCCAGGTAGTGAAC…
PgERF018	735	ATATGACCTAACTACCTCGCCGGAAACCACCACCGGAGAAATTCAAAACATACCCATCAACCAAAAAGCCACCAGGAGACACCCAGTCTACCACGGCGTTCGAAAAAGGCGGTGGGGAAAATGGGTTTCCGAAATTAGGGAGCCCCGAAAGAAATCACGTTTATGGCTAGGGTCTTTTCCAACCCCGGAGATGGCGGCACGCGCATACGACGTGGCTGCATATTGCCTTAAAGGATGTAAAGCGCAGCTTAATTTTCCGGATGAGGTGGAGCTTTTGCCTAGGCCGTCTAGTTGTGCGGCTAGGGAAATTCAAGAGGCGGCAGCAATGGCCGCAAAGGCGGTGATGGTGGAGGAAAAGAGCAGTATAATATCGGGAGGCGATGTCGAAGGTGACTTTTG…
PgERF019	487	GTTAGACCTCAACAAAGATACAGGGGAGTTCGCCAGAGGCAATGGGGTTCTTGGGTCTCTGAAATTCGTCACCCTCTTCTGAAGACAAGAATATGGCTTGGCACGTTCGTGACGGCGGAGGATGCGGCACGGGCATACGACGAAGCAGCGATTCTCATGTGCGGCCCAAGAGCAGGCACCAACTTCCCCTACAATGACGACCACTCCTCTCAGTCTTCTTCAACCAAGTTTCTGTCTGCTACTCTAACAGCTAAGCTACAAATATGTCACATGGCATCTCTGCAAATGGCCGCAAAACCTGTCGGCAGAGGGGCTCAAGAACCTCAATCTCCTTCTTCTGCTGCCAGAGGAAAAAGCATTGCCAATAGGGTTGATACTAATGAGGCTACTCAAGGGGAA…
PgERF020	1188	GAAATGAAACACATGACCAGACAGGAGTATGTTGCTTCCTTACGAAGGAAGAGTAGTGGGTTTTCTCGAGGTGCATCCATTTACCGAGGAGTGACAAGGCACCACCAACATGGAAGGTGGCAAGCAAGAATCGGAAGAGTTGCTGGGAACAAAGATCTTTACTTGGGAACCTTCAGCACACAAGAGGAAGCAGCAGAAGCCTATGACATAGCTGCCATCAAATTCCGCGGCCTAAATGCAGTCACAAACTTTGAAATAAGCCGGTACGACGTGAAAAGCATACTCGAGAGCAGCACATTGCCAATTGGTGGTGCCGCCAAGCGCCTAAAAGAAGCTGAGCAAGCTGAAATGACTGCAGACACTCTAAGAACCGAGAACAATAGCTTTACATCAAACCTT…
PgERF021	801	TGAGTCTAACGCTGCATAAAATTGTAACGGAAGGAAACCCATTATTCCAAATTTAACCCAAACTTGTGCAGATCACGTACTTCAAGTCCATGTCAGGTCCAATGCTTGACACTGATTGGAGAGACAATTTATCTTTTGCAATAAGCTTAACAGATACCACAATTCGTGTTTGCAGAATTAGAGAGAATCATCCCCTGAAAACTTTTTCTGGCCATCATGTATATCCTTGTTATCAATTTTAAATTCCAGAAGCCTTTGTAGAAACATATTCGTTAATGCATGACCAATTATTCCCTGCTCATCCAAATTTGTCCAAATCTCTCTCATACACTACTAGTCCAAAATTACTTGTTGACCCACCAATTCACCATAATTCTGACTGTTATGCATTTCCAGAAA…
PgERF022	548	AAAAATCTTTTGTGAAATAAAAAATTGACAAATGAGATTATTTTTTTGAATTAATTAGAAGGAATAACTTGAGATGAAAATTAAAAAACTTAATAATTACAATTTATAGGACTCAAACTCATCTAAATCATCCATTAACTCCTCACAACTTGGCCCAATTTGATATTAGTTGAAAAATAAAATTGCCATTCCTACAAAGAGTTGAGCAATAATAGATCCTCAGGTGTTAATGTTAATGTGAACATTTCTTCAAAGTCCTCACTATCACTACTACCGACCACATTTTTCCTCCTTTTCCCGGAGCTATTTTCCGATGATGACGAGGAGGTGGCGGAGGGTGAAGAGTCCGGTGACCGTCTCTTAGTCGTTACATTAACTGGTGCCGATACGTTGGAGCCG…
PgERF023	240	GGTCCTAATGATCATGAATTACACTCTCTCCCTAATACTGAATTTTTTACCCTGAATTCTCAACTCAGTAGGGTTGTCATCCAACGCGTCTCTACCTTTTTGATTTTCTGGAAAATAGGGCTTATGACAAGGCGGCTATCAATTGTAATGGAAGGGAGGCTCTCACTAACTTTGAGCCAAGTGTATATGAAGGGGAGCTGATCTCTGAGGCACGTAATGGAGGTAGCAACCACAATCTTG
PgERF024	680	ATCTGGTGTTAAATGACACCATTCAAAAAAAAAACTCAAATTATGACTAAACACACGTACAAATCCTGAGCGGCCTCTTGATTCTTCTGCCAAACTTAATTAGTCACCAAATCAATATTCATTATTATATGATCAGTAAAATAAAACCATACTAATTAAGAATATTAATTTGTTAAGAGCTATAAACTTTATCTTAATTTATGTTAGTGTTAATCCCAAAGCGAATCGTCCGGTATTTCTTCCCATGCATTATTCATCTCAATGCCACTACTAAAATACATGCTCTCATCTGACATAACACCATCGCTAAATTTGCTCCACATTTTTGGGGAATCCAACGGCGACTCATTAATGGCTTGAATTTGGCTTGCAGAAAGCCCAACCGTGACCGGAAGCCGA…
PgERF025	746	GACACTTTCAACTGAACTGATCAATTAAGGATAGTCCCAGAGGTTGTATTCAGAATATTCAGCAGCAATATTGTCATGATCACTAGCAGCATCTAGCCTTGGAGGGCTAAGAAGCATTCCTTGGGCCATGTTCACAAGAATATTTGGCATATCAAATATCATATCCTCGTCAACAAATCCCTCATCAGTAGCAACAATTGAAAAATTTTCTGGAGCCATAATTGCACTTTCAGTCATGTCAGCTCCTGCTGATCCTCCACCAACCACTAGAGCATCCATTGCCGCCCCTGCAGCAGAGGCCGCACTGGCTGCAGCTGCCTGAATGTCACGTGGCGATGTGGATGCAGGGACCGGCAAAGAAGAGGCCGAGTTGGGAAAGTTTAACTCGGCCTCTTGACC…
PgERF026	544	GGCCAGTTCCTCGGCAAGAAGTACGTCTACTTGGGGCTGTTCGACACCGAGGAGGAAGCCGCCAGGTCGTACGACCGCGCTGCCATCAAGTGCAACGGCAAGGATGCGGTGACAAACTTCGATCCCAGCACCTACGCCGAGGAGTTCGAGCCCGCGGCTTCGACCGGCGACGCGGAGCAGAACCTGGACCTGTCGCTGGGGAGCTCGGGGGGCTCCAACAAGAGGGGCAGCCTCGACGGCGGCGGCGGCGGAGAAGACGACGGCGCGGCAGGGTCTGACCAGCGCGTCCCCATGGCCTTCGAGCTCGACTGGCAGACGGCGGCGGCGGCGGCACGGAGCACCAAGGCCAAGTTCGACCAGAACTTGACGCATCACCAGATGCCCCCTCCGGCCCTGCAA…
PgERF027	531	GCTTTCTATCTATTGTCTTCGTAGTTTATTTCTCTTTTTTCTTGTGTTTAAACCAAAAGGACATGCATGTGACTGGAAATAATTCTTTTTATGCCAGTGTCATTAATTTCATATATAGAAAATGACATGCCTATGGCTTTATAAATAAGTCTAAACTCTTGCCAAAATTCCAATCATAAACACAAATCTAATAAAATGTGCTCCCAAATCCTCTCCGATTCAGATTTTTCAGTACTCGAATCGATTAGACAACATCTTTTAAACGATGATGACGATTTGGATATTTTTTCAACCACGAATTCAAGTGATGCACCAATTTATAGCCGGAGTCCGAGCTTTAGCAGTTCAGAAAATAGTGTAGAATTTCCCCTCAATTTAGATTACACTTTGGAGTGGATT…
PgERF028	945	GTAGGAGTTTATTCAATCCGTTATTCAAATTAGTCCGTGCAATACGGGCTATCACCTAGTAATTAACAAAGACATAAACAGAATAACACATGGATCAAAAAGAATTAAAGCTTACACCAAAAAAAAGAAAAAGAAGAAAGGAAATAAGGTGAAAAATCAGCATCCTGCTAAAGAATATTGATGACCAAAATCCGACCACGATGTCACCGGAAAAAATCTTCTACTCGACCCTCGCCGGAAGCTGGGTTAGAAACACTGGTGGCTGAGCCGCCAAACGATGAAAAATAAGGCGGTGGTGGAGAATTAATTAATACTGGTATGGTACTAGTACCATTGTACCCAGAAGATGACATTATTTGTAAGTTCTGATCCAGCAAACTTGTAGGCTGCTGAGAATAG…
PgERF029	389	GCGAGTCCGCAAAATTAAGACAAGTAGACCGGTGTATAAGGGCAATAGTCACCACGTTATGAGCTCTAGCAGTCATTTCAGGCGTAGAAAAGTCCCGAGCCAAATCATTGATTTCTTGTTTGGCTCTCTTACTTCGCACACTCACTTGCCGGAATCCCTTCGCCGAACTCCCCGGTACACCGGGGGTCGGGTTTCACAAAATTTCTTTCTCCCGGTGCGTTTCTTTGGATGACTGGAAGCAAATATCACTTCCACATCAAAAAAATTGGCAGGGCGGCCCCTTCTAATACTTTCGGAGGTAGTTGAGGATTCCGGAAATTCAGGGGACCATGAAAATTTTAGTGGGTCTGAGTGATATGAGAAAATTTTCATAAATTATTTTGATTGTT
PgERF030	293	GTACTTGAGGGCAGCAAGATCATATGTGTGAGCAGCAGCTTCCTCATTGTCATATGCACCCAAATAAATTTGTCTTCCTCTTTTGTTTTGAAGGCTATTCCAAGCAGTCTTGTCCCAAAGGTGTGCTTCAAACCTTCCTGTCCATCTATGCTTGGTGACACCTCTGTAAATGGAGCTTCTTTTGGGTAAGGAGGGATTATCAGCATTTTTGGCTCTGGCCCTCTTTTTGGATTTGGGATTTGACTGATCAATGCATGAAGATGAAGAACTAGAGGAGGAAGAAGAAGAAGGGG
PgERF031	703	GACCGGCTCTAGTAAATAGCTCTATAAGTTTACCATAATTAAAAACAAGTTACATCCGAAAAGATAAAAATAAAACAACGAAATTATGGCTGCTGAAATGATAAACCCAAACAATAGAAGACAAAACCGCCTTTATCGGGATGTGTGGGGAAAAGACAAAAAAATCGTCTTTAGTTTTCAACAAGCATTGCTGGAACGCTGATACTTTGCCACGAGTCTATAAAGCTCCTTGTTTTCTTTTAATTTGGGACAGGCGGTGAATCCCCTGCTACCGAACCTGGCTGCTAATTCCCGGGAAGAATCCACCGTCGTCTTACACTCCGGAAGAAGCTCTTTACTGCCGGTACAGCTACCCTCAGCTGACATTTAATTTTGTCACTTAATTCCTCTCATTGGTTT…
PgERF032	341	TCATTAACTGACTGACACTCTTCCGCTTCTTTAGTAAAATCATGGATCGTTTCAAACCGACTCTGAAAAACTTCAGCTTCTTCATTGGAATGACTTCTTAGCCGTAGAACCGAAGTCGGAGAACAGAGGTTATGAGACTCTTCACCGGACTCGTAGCCGGAAGGTGGAGAAGCCACCTTAATCTCCTTGGCCGGCGGAGGATTGACAAAGTTTGTTAAAGCATCCGGTCCCCTGAGCTTAATAGCAGCATTATCATATACCATTGCCGCCTCTTCCGCAGTGTCGTATGTCCCCAGCCAAAGCCTAACCCGCCGCGCAGGGTCTCTGATCTCGGCCGCCCA
PgERF033	1232	AAACAAAACAAAACAAAACCAAATCAAACCAAACAACAAATTTCAGTTCTCATTACTTAATTTTCTCTCTCTAAAACAGAGTACCATCTGAATTTATTATTAGTACCAAATTCCCACTTTTCAAAATGCACAAAACATACCACAGGCCAAAACGTGAAGCCACCGCCATGGTGACGGCGCCAGCGCCGTCATCTCCGCCGCAACGACTCACCCAGGAGCAAGAAGTTTCAGTCATGGTCAGCGCCTTGAAAAATGTGCTAACCGGTGCCACCGCTATGGACATGTCCCATGAATTCCGTTCACTACCAACTCCGGAATGCAGCAGTTCTTCCCCCTCTACCAGCTTTTCGAGCTCGATTTTGCCGGAGCCGGATATTTGCCGGTTCTGCAACATTAGGG…
PgERF034	1363	TAATTTAAATATAATGGAGGGTAAAATTGTCATAACTTTCTTTCAACTAATTAAACAAATTAAAAACTTCAAAAACGAAACCCTAGCTGCAAGTCTCTGAAACAATGAATTCGAACCGCAAGTCATCCTCTCCTCCCATCGTCGGCGCCACCGCCTTCGCCGCGTACGCTACCACTAGACCGCATATTTTCATTAAAAGAAACCCTAACTTCCTTAAGTGAAACCTGCCCTCGATTCAGACTTTCCACAATCCTCGAAAGGGTTGAACCTTGAGAAACAAGGGATTCAATAATAAAGTCAAAATCTTTATTCGTTGTATCATTTCAGAAATCATAAATACTTCTCCCTCCATATCTTGTTAACTGCTACTCCTTTATCGGCATTATTGGAAGTGAGTTC…
PgERF035	533	TTTCAAAAATATGAAATGGCAAGCTGCTATAAAAGTTGACAAGAAACAAATTCACTTGGGTACTGTTGGAACACAGGATGAGGCAGCCCGGCTATATGATAGGGCTGCTTTTATGTGTGGAAGAGAGCCCAATTTTGAACTTTCTGAGGAAGAGAAAAACGAACTGGTTAAGTACACATGGGACGATTTCCTGGCAATAACACGCAACACCATAACCAGCAAAAAACAAAGAAAGGTTGGGTCGCTAAGGCATAATAAGGCAGACTTGTTCATAGGAGATACTGAGATGGTCAATGGTGGCGGGTCTTCGAACTCAGATGATGGAGATGTTGACACATCGGTATCCTAGATCGCCGCCAGGACATGGACACCCAAATGGAGTCCGCCCCACAGATTCAT…
PgERF036	640	TCCGATCTAAACCATGGACGAATATCAAAGGAATGAGGACAAGAAGAAGGATGAGATAAAATATAGAGGCGTTCGGCGGCGGCCATGGGGGAAGTACGCGGCAGAGATACGCGATTCGGCCCGGCAAGGAGTGAGGGTTTGGCTAGGGACGTTCAACACGGCGGAGGAAGCGGCCAGGGCCTATGACCGGGCGGCTTATGCCATGAGGGGTCACTTGGCAGTTCTGAATTTTCCGGAGGAATATAATTTATCAAGTGGTGGCCCTTCTGACCATTTCTCAACGTCGGGTTCAGCTTCAGCTTCGGGTTCTTCCTCTTCAGCTGCATTAACACATGGGAGTAGTACTGGTGAGGAGGGAAAAGAAGTAATTGAATTCGAGTACTTGGACGATAAGGTTTT…
PgERF037	444	GGCAGAGGAGGTGGCGCCGCCAAAAGAGGGCCATTACAGAGGTGTTAGGTGACGACCGTGGGGTAAGTTTGTGGCGGAGATTAGGGATCCGGTGAAAAATATTAAAAATGGAAGGGAACATAAAACATCAAAAAAAGCAGATCGGATCAAAAATGGAAGGAAACCCCAAAATTTGCAACAGCCTAATCACATCCATGGATGCCGACAAACTAGGCATTGGAGATTAGACAAAAATAATAATAAATCAGATAAAACTGCAAATCAGCCGGTAAAGCACCATGATTTCTGACTACAAGGTCAGGAAACCCAAATCAATAGATCCTCTGGCAAAACACAAAAGAACAATTAGCGCCGATCGTGACTGGAGAAATTTTTGATTCTGATCGATTTGGGGCTTTC…
PgERF038	505	AAGAAGAAGAAGAAGAAGAAGCATGCAGCTACCGTTTGTATATCAATATTTGTTTGCTTTCTTCTTTTCTTCGGATTCAAGAAGCTCCTCCAAAACACTATCATCCAAATATTCAAACTCAATAACTTGTCTCTCTTTCTCATTTGATGAACTACCTTTAGCAACATTAGAAGAAGATGATGAATATGATGATGGTGGATAAGGACAATCTGCCAATTGAGAATAATACTCATTAGGGAAATTTAAAATAGCAAGATGACCCCTTAAGCTAAATGCCGCTTTATCATAAGCCCTAGCAGCCTCCTCCGCCGTTTCAAATGTTCCTAGCCACAGCCGCTGCCCGTTCCGAGATGGATCCCGTATCTCCGCCGCATACTTCCCCCACGGCCTCCGTCGAAC…
PgERF039	370	GACATTTGAGACGGCGGAGGATGCGGCCAGAGCATATGATAAGGCCGCCATTGAGTTCAGAGGGCCGAGGGCGAGGCTTAATTTTTCTTTTGCTGATTACACTAGTACTCCCAATCATCAACAAATTCCAGAACAGCAAAAGCAAAAGGTGCAGCTGGTGCAACAAGAAAATCCAAAAAAGAGCGAGCTTTCCGAAATGGAAATGGGGAAGAGCAAGGAAAAACAAATCTGGGAAGTGACTGGAGATGATAAGTTTCAGAAGTGGATAATGATGATGGATGATAATGGTGGTGATCATTATTCTGATAATGCAGGTGCAGCTAGCTAGCTAGTTGAAATATATATCAACAATAAGTCTTGCCGGACAGGA
PgERF040-1	889	TCTCCCTACTCTTTTTCATTTCCATCAACAATAACAATTCTCTCCAAACATACATAATGGAACTTGAGTTCCAAACACAACAGAAACAAGTTTCCAAACAGAGGGACAGAAACAGAAGCACCCCCAAAAAATCCAAGTTTGTTGGAGTTAGGCAAAGGCCTTCAGGAAAATGGGTAGCAGAGATCAAAAACACAAGTCAAAAGATCAGAATGTGGCTGGGGACATTCGATACTGCTGAAGAGGCTGCTCGGGCATACGATGAAGCTGCCTGTCTTCTTCGTGGCACCAATACGCGTACCAACTTTGTGGATAATATTCCTCCAAATTCTGCTCTCTCTTTGAAAATCAAGAACTTGCTCAACCAGAAAAAACATGGTGCCACACAAAAAACAGCTGCCC…
PgERF040-2	427	CCTCTCCCCTATCCCCTCAACAAAATTACAAACACAAAAATCCAATAGAAAATTAACCTATGACATTAGCCACCCTTTTCATATGTATGCTATGTTATATATAAACCCCATTAACAAGACATGTAGACAACTCCTCCACTACTCTACCATTAAGAGCTCAAACACTTGTTAATTTTTTTTCTCGGCTCCTCAATTCTTTCTTCAAATCAAACACATATCCCTCCACCCTTTATCAATCATAATGGAAATCCAATTCCATCAACAACAAAAAGGAAAAATGAGCAAATTCAAGGGGAAAAACAGCAACAAGTTTGTTGGTGTGAGACAGAGGCCTTATGGTAGATGGGTAGCTGAGATCAAAGACACGACACAAAAGATAAGAATGTGGCTGGGAACATT…
PgERF041	995	GACGAGGACTCCGAGGAGGAGGACGAGGGTGTGGTGGAGAGCAAGCCCGCCTTCGTCGTCCGCGCCTCGTCCGCGGCGACGCAGCCCAGGCCGCGCCAGGAGCAGCGGAGCCGGCGCCGGGCGCCCGACCAGCAGCAGTACAGGGGCGTCCGGCGGCGCCCGTGGGGCAAGTGGGCCGCCGAGATCCGCGACCCCGTCAAGGGCGTCCGCGTCTGGCTCGGCACCTTCCCCTCCGCCGACGCCGCCGCGCTCGCCTACGACGAGGCCGCGCGCGCCATCCGCGGGCCCAGGGCCAAGCTCAACTTCCCTTCCTCCTCCGCCGTCGCCGCCGCGGCCCCGGGAGCACGCAAGCGAGGCCGCGCCGGCGCCGACGCGGCCCCCGCTGCCAAGCCAGCGCAG…
PgERF042	821	ACTTACTATAACTTTTTCCCAACATTTTCCATATTATTACATATATTCCACATTTTAACATTTTTCATACTATTACATATTCCAAATTCTTTAGAATTTTTCTAAAGAAAATATAAAGCTTTTTACAATTTAGTCCCCTAGTTCATAGACTCCCCCTTGCAGCAAGTGAAGGCGTTGAACCATTCCAATTAAGCAATTCCTCTATCATTTGCATTGCATTTCTATTCTCCTCATCCATTTGCTCACCCACTGGATACGAAACTGATTCGGACGATACTTCCGACACCGATGATAATTCCGACACCGATACCTCTTCGGAGCATATTTGTGCCTTATTCTTTTTCCCAAGCTCAACTCTCATCACCCAATTAGACCCCGACTGCTGGCCGGCGCGTTTCT…
PgERF043-1	1858	GCAATTCTTTCAACGGGTAAACATGATTACACCTCTCGACTGGCCGCCTTGCCGTGAAAAAAACTGCCGGCAGGTCGACCAGGAGATCAATTACACCACGTAGTAGTAGCAACGATCTTACTAAACACCACTGGCTACTTACTTACTGCTACTAGTTAATTACTGCTACGCGCAGCAGCCATGGCCGACGTCTAAAATGCCGTCGGGCCAGAGCAGCCGCCGATTCGATCCAAGGAGAGATTACATCATAGCTACGGAGCTTAACGAAGACTGTACTAGTAGTAGCAGCTGCTTGCTGTTCACGACAGGATGGAGTCCCAGTCGATCTCCACGGACGGGTACTTGCGCAGGTGGAAGGTCTCCGACTCGTCCCACGGCGCCTCCGTGAAGTCCAGCTTC…
PgERF043-2	2051	GCCTTCATGAATTTACAAGACAAAACGAACATTAACAACAAAATAATATTCCACATTACACGATTTTTGACGAGCTAATTTTACATGACAGACTCCCACTGTTACAATCTGCAGAGCAGCGGAAGGAACAGCACCTAGCTAGAACCATGGACACAGAGACTTCACCGGCCGGAGTCACTGACCAGTGACCGACCACCGGAGACGCCGGGCACAAAAACGCCGGCTTATAGTCATCCGGGACGGACTAACCAAACCCTACCCACAAAGAGAACAAATAATAGATCTACACAATGAACAAGGATTAGAGACTTAGAGCTAATCCGCTAAAAGCCCGTGCAGAATGTCTAAAATGCCATCTGCATCGCGGCGACCCATTAACCTAGCATCATGAAACGCTAA…
PgERF044-1	455	AAAAAATCCCCCACTTTTTTCCAAGGGTACATAAAGGGGGTCAGTCCACACAAACAACACCTCAAATAGAATTCCATTGAATTTATTTAGCTATGGATTCCTCCTGTTTTAGTAGGTTTCCGGATTACTCACCGGAATCTTCATTTGGATCGCCGCCCCAATCCTTGGGTTGGGACGAGCTTCTTCCCTTTAATTTTAATGACTCGGAGGAAATGTTACTGTTAGATGTCCTAGCCGAGGGAGCTAGGAGTGGAATTAAGGAAGAAGAGGTGACATCAAGTGCAAAAATGGGAGGAGGAATTAAGAAGGAAAAGGCGTATAGAGGAGTACGTAGACGGCCTTGGGGGAAATTTGCAGCTGAAATAAGGGATTCCACGAGAAATGGAGTCCGTGTTTGGC…
PgERF044-2	485	AAAAAATCCCCCACTTTTTTCCAAGGGTACATAAAGGGGGTCAGTCCACACAAACAACACCTCAAATAGAATTCCATTGAATTTATTTAGCTATGGATTCCTCCTGTTTTAGTAGGTTTCCGGATTACTCACCGGAATCTTCATTTGGATCGCCGCCCCAATCCTTGGGTTGGGACGAGCTTCTTTTTGACCACCATAGTTGTCTTCCCTTTAATTTTAATGACTCGGAGGAAATGTTACTGTACGATGTCCTAGCCGAGGGAGCTAGGAGTGGAATTAAGGAAGAAGAGGTGACATCAAGTGCAAAAATGGGAGGAGGAGGAGGAGGAATTAAGAAGGAAAAGGCGTATAGAGGAGTACGTAGACGACCTTGGGGGAAATTTGCAGCCGAAATAAGGG…
PgERF045	779	CGGATCCATGTCAAATTCCAGCTCATCTGCTGTACTAATTGAAGACGGCTCCGATGAAGAGGATGTTAGTAGAAGAAAGCGGAGCAGTAGCAGGATTTTCGGGTTTTCCGTGGCCCGCATGGACCTCGACAATTGCTCATCGGGGAGAGAGCCGTCGATGATTACCCGGCAGTTTTTTCCGGTGGATGAGTTGTCTGAAACAATGGGAACCCCATCCGGTGGTGCCGCAGCTGCGACTACTACTTTCCCAAGGTCCCATTGGGTTGGTGTTAAATTCTGCCAGCCCGAACCTCTCACCGACGCCGGCGCTGGCGCTGACGTTGTAGGAAAGTCCACCGAGGCTCCACAACCGTTGAAGAAGAGCCGCCGTGGCCCAAGGTCTAGAAGCTCTCAGTATCG…
PgERF046	668	AACAGATCCCATAGCACAAACCCTAATAGCACACACTCAAAAATGTCCTCACAAACAATCACCGACTCTGACTTTGCTGTACTTGAATCTATTCGTCAGCATCTTCTAGCTGATACTGAATTTTTGGAAAATTTTCCTCAAATAAATGCATGTAATACACCGGCTTTTGGTGAGATGATTATGAGCTTTGATAGTACTTTTGGGGCAGAAAATAGTGTAGAACAGCCACAAATAAGTGAAGATTACACGTTTGGAAGGGTTGAAATGTTAGGGTACGAGGAATCAAAGACAGAAATGGTAGAGTTGCATGAATGTCACATGCCAAAAGAATGGAAGAGGTATAGAGGTGTGAGGCGGAGGCCTTGGGGGAAGTTTGCGGCAGAGATAAGGAATCCGGCT…
PgERF047	930	CAGTAAGGTTAAATTGATAAAATTTTGTTCTATAAGGAATTCAACTAACAAAATTTCAATTGCCATTATCATTAATCACCCAAAACCACTAGGAATTAATCTCAACTACAAGTCAAAACTCTCAACTTCAGCCCTCATCTTCCTACAAACTTGCTCGGATTTGGGTTCAAAAATACACCATTTTTACAAAGAGTCGAGTAGAAACTGTTCCTCCCTCATATATCGATAATGTGAACATTTCATGAAAATCCCCCATTGGAATTTGGAGTACTATCATTACTAATTCATTATACCTTTTCTCCTCTTTTTCTTTTTGATAAGCCATTTTCCGATGATGTTGAAGATGATGGGGATGACGAGGACGGCTCCGGTGACCGCCGCTTGGCCGTGATACTAACT…
PgERF048	1096	AGTTTTTTTGTCAATATCTTTTAACAACTAGAAAATACCATGGACACAAAACAAAGACATGTTTGATGGCCTTTTTAACTACCCACAACGGGTATCGGAATTAAATCCATAACTACTCCAACAATCCCTTTTAAACCTTTCAAACAAAATTACCTAAAACATAAAAGAAACTGAGGTGGTTGTTGAACAAGAAGTCCAAGATGATGGAGAATAAGGAGAAGTCACACCTTCGTGCCTATTCTCCTCCTTTGGCACCAAATTACCAGTCTGGACGCTGCCACATTCTTTACCTTCTAAAGCCCCGTTTTGGTTAAACTCATTTTCCACATACGACGGTCCATCATATATCAAATCAATCAGATCAATATTATCCTCGAAGCCCGTATTTTCAAGCAAATC…
PgERF049-1	939	AAGAGATCAAGATTCAAGAATAAAGGTTACCGACAAGTGACTCTTTATGTGTCAGTAAATGTTAGCGAAACTACTCTCCATCGTTCGTACTTACATTTCCACACCCCCTTATAATTCAATTATCTCCCCATATCTCACTCTCTGCCTCTTCATTTCTCTCTCTCTTTCTTTTTCTCTGACACATATATATCATGGTACAATCGAAGAAGTTCAGAGGAGTTAGGCAACGCCACTGGGGCTCCTGGGTTTCTGAGATTCGCCACCCTTTACTGAAGAGAAGGGTGTGGCTGGGGACATTTGAAACAGCTGAAGAAGCGGCTAGAGCCTACGATGAAGCGGCGGTTTTGATGAGTGGCCGGAATGCCAAAACTAATTTCCCAATTCTTCCGGTTGGTACCC…
PgERF049-2	993	AAGAGATCAAGATTCAAGAATAAAGGTTACCGACAAGTGACTCTTTATGTGTCAGTAAATGTTAGCGAAACTACTCTCCATCGTTCGTACTTACATTTCCACACCCCCTTATAATTCAATTATCTCCCCATATCTCACTCTCTGCCTCTTCATTTCTCTCTCTCTTTCTTTTTCTCTGACACATATATATCATGGTACAATCGAAGAAGTTCAGAGGAGTTAGGCAACGCCACTGGGGCTCCTGGGTTTCTGAGATTCGCCACCCTTTACTGAAGAGAAGGGTGTGGCTGGGGACATTTGAAACAGCTGAAGAAGCGGCTAGAGCCTACGATGAAGCGGCGGTTTTGATGAGTGGCCGGAATGCCAAAACTAATTTCCCAATTCTTCCGGTTGGTACCC…
PgERF050	644	CAAATAATCAGCACCTAAATCCTCTAAAATTATCACATTATCTTCATCCTCCACTCTCAACACCCTCTCTTCTTTCTTCCTACTACTAACTCCTTTCTTCTTATTCGTCGAATGCCTCTTCTTTAGTGCCAAAACAGGCGAACAATCTTGATAAAAATCATAATTCATCTCCACTAAAGACCCATACACAATCTCCGCCGGAAAATTAAGCACAGTCGTAGCCCCACGCATTGCGAATGCTGCTTGATCATACACTAACGCGGCCTCTTCAGCTGTGTCAAATGTACCTAACCACACCCTAACGCCGTTCCTCGTCGAGTCCCTAATCTCCGCCGCGTATTTGCCCCACGGCCGCCTTCGGACGCCTCTATAAGCCACCTCGTGTTCGTTTTTATTAGG…
PgERF051	589	GAAAAAAAAACCACCAAAATTTCGAATGGGTTTATCCCTTTTCCACTCCCCAAATTCCGATTTCTCGCCGGAATCTTCATTCGGATCAATGGATTCCCTTTCATGGGATGGAATAGAATTCCTCAATTCCCTTCCTTTTAATGAAAGTGACTCCGAAGAAATGCTCCTATTTGGTGCTTCGTCACAAGCAGCACAAGAAACATCAGAATCCAATTCCCCTGAAGAAATTAAAGAAGATGAAGTTAATTCAAATTCCCAAGAAAATCCCAAGAAATCGAAATCCTATAGAGGGGTACGAAGGCGGCCGTGGGGAAAATTTGCTGCAGAAATAAGGGATTCCACTAGAAATGGCGTAAGGGTGTGGCTAGGCACATTTGATAGTGCAGAACAAGCTGCTTT…
PgERF052	457	GGGCCGATTCGCCGCCGAGATCCGCGGCCCGTGGAAGAAAAACCGGGTCTGGCTGGGTACTTTTGACACGGCCGAGGACGCCGCTCGCGCCTACGATGCCGCCGCTAGATCACTTCGCGGCCCCAAGGCGAAAACCAATTTTCCGTTATTACCTCTCCCTTTTCAAGATATTCCTCACGGCTCCGACCCCAAAGATTTTAGTCAACCCTTTAACATTTCCAGGCCGACATCGAGCAGCCTGAGCAGCACCGTGGAATCCTCCTGCGGGCTCAAGGCGTCGAATCCGCGGGCACCACCGCGGATTAAAACCAACCACCGGTTCAAACAGCCGATTCAGGTAGAGGAATTTCATAGCGATTGCGACTCGTCGTCATCTGTGGTGGAAGATTGTGACGCGGC…
PgERF053	403	GATCTCGGCGGCGAATCGGCCCCACGGACGCTTACGGACGCCGCGATATCTTGGCTCGTTTGGCGGCGATCCTTTGCCGATCTCTTCCGTCGCAACTGCCGGTTTTGATCTGTTGCGCCGCATGACCTTGAACGAATCGGCAGCGATTTGACTGATAGATCGGAGATGGTAAAGTGGAGGAATTTGATGCGATCTTCGTAAATTACAGGCCACCAACCTCCTTGATTTGATCTATCAGTCTTGTTCTCTCTCCATTTCTAGTTTCTTGAACCCTCTTTTCTATCTTCTTGGATTTCTCTCTCCTCGTTTATCCTTAATTTTATCTCTCCCAGCAAAAGGAGGAACCGGCTTCATTGTATTTTCCTTCTCTTTATTTTATTTGGCGGATAGGAAATGAAA…
PgERF054-1	873	TCTCTCTAAAACAGAGTCCAACCTAAAAATTATAACAAAAAGTACCTCTTTAACATGCAGGAAATGTACAAGTGGGAGTCCGCTGCCGTGGCTACCAACCCGTCGCCGCCACGGCTCACCCATGAGCAGGAAGTTTCCGTCATGGTTAATGCGCTGAAAACCGTCATAACGGGTGGCGCAGCAATGGACATGAACCATGAATTCTTCTTAATCCCAAGTACCCCAGTAACCGCCGGATGTTTGCCGATTCTGTAACATTAGGGGCTGTTTGGGTTGCGACTTTTTTTCAGAGCCTGATAGCAAGAAAAGTAATTTAGGGGCAGCAAAGAAAAAGAAGAAGAATTATAGAGGGGTGAGGCAGAGGCCGTGGGGGAAATGGGCAGCAGAGATTCGGGACCC…
PgERF054-2	893	TCTCTCTAAAACAGAGTCCAACCTAAAAATTATAACAAAAAGTACCTCTTTAACATGCAGGAAATGTACAAGTGGGAGTCCGCTGCCGTGGCTACCAACCCGTCGCCGCCACGGCTCACCCATGAGCAGGAAGTTTCCGTCATGGTTAATGCGCTGAAAACCGTCATAACGGGTGGCGCAGCAATGGACATGAACCATGAATTCTGCTTAATCCCAAGTACCTCAGTAACCGCCACCGCCTTCTTACCAGAGCCGGATGTTTGCCGATTCTGTAACATTAGGGGCTGTTTGGGTTGCGACTTTTTTTCAGAGCCTGATAGCAAGAAAAGTAATTTAGGGGCAGCAAAGAAAAAGAAGAAGAATTATAGAGGGGTGAGGCAGAGGCCGTGGGGGAAATGG…
PgERF055	228	ATTATTTAGGGTTTAAGATTAAACTTGCACAAGCAGTACTCCAATATGGAAGCAGGGAAGGCCGTCGTGGACAAGGGAGAAAAGGGACGGGTGGAGATCAAGTACCGCGGCACACGGAGGCGGCCGTGGGGAAAGTACGCGGCGGAGATACGTGATCCGAACAAGAATGGGGCACGAATATGGCTGGGGACATTTGAAACCGGCGAAGAGGCGGCGCGTGCATATGAT
PgERF056	395	GGCGGCGCGTGCATATGATAGGGCTGCATTTGCTTTAAGGGGACACCAAGCCCTTCTAAATTTCCCAAATGATGGTCATTATAAAAGTAGGACAACTACAAATCAAGGACTAATTTATAAAACTAGTGCATCATTACCATCGTCGTCTTCAAATATTAGCATTGATCAGGCAGCTACTGGAGAGAATTCAGAAGTGGGATCATCAAGTACAATATTTAAAAGACAATTGGAGCAAGTTGTGGAGTTTGAGTATTTGGATAATAATTTGTTGGAGGAGCTTCTGGGGACACAAAACTCAAGTAAAAGATCAAAGTCCTTGTAATTAATTACCTAATTACTTGAGCTGAAAAATTAGTTTTGAATTTTACAAGGTTTGAATAGTAAATGAGGCTCAT
PgERF057	938	CTCAAATTGGTAATAGCACAAGTAAGTCATGACAAACACAATTGCACATTAATTAATTAATTTGTATACGCACAATGCACAACCAAACAAGCCCTTATAGTATTTCATTCTAAATCTACACATCATTTTCCATTTTTAATTAACCACCAACTGCTTCCCAGTTGGCATTTGGCTCGTCTGGATCTCAATTGTACACAAATTCGATCGGCTCTCGAGTTTCTCAGCCGCTAACCCTTTCTTCCTCCGCTTCGCCGGCGATTCACTCTCGGAACTTGATGATGATGCCGGTTCTGGGGAAGACCTCCTCTTATCCGTCACTCTAACTGGCTCCGGCTCACTTAAACCGGCACGCTGGGGGAAGTTTAATAGAGCCTTAGAGCCACGCATCCTATAAGCCGC…
PgERF058	711	AGGTAGGTGTAGGGCCTTAGCAAGATAGTATTTTTGATATAAAAACACAAATAAAAATAGATATACCCTATATAACCTAAGTTTACACCTTGAAATCCATCAATAATTAAATTCAAGATCATATGGAATTTCCCACCTCTCCATCTTCATGGGATGAGCTTCTTTTTCAGTACAATTTGCTTCCATTTCACAAAGAAGATCAATCCCAATTGAATAATATTACCTTCAGCTTGTTCCCAGATCAAGAATCTGAATCAAATTCATCCAAAAGCACCAACAACGACGAACTAGAGGTGATCTCGAAAGTAAAACAAGAACAAGATCAAGATCAAGAACCCGAAAAGGGAAAGCGTTATATCGGAGTCCGAAGGCGGCCTTGGGGAAAGTTTGCGGCCGAGA…
PgERF059-1	932	GCTAGATAATACTACTACAACAAGCAACCTGAATCGTAATGCCAATGCAAAAAGGTCTGAAAATATGGAACCTTTTTGAGGTGGTGGAGGGAAAAATGATATGAATTCAAGATGTTTGAAAATCAGCAGCCGGGTAAGGGGGAAAAAAAACAGGCTGCTTCAAAAATCGGCAACCAGTAAGAGAAGCCGAGGAGATTGTCTAAAACTATTCTCCTACAGATAAGAAAGGAGGGAAGTTGAACTAAATAAATTCAATCTTGATTCTTCCAAAGGAATGGGTTCATGGGAAAAGAAGAAGCCGATGAAGTTGAGCGTGAATCGTCTTGTTGATTTTGAGAATCAGGATTATAGAATTCCTGATGTTGAGCATTGCCAAAACAGAGATTCGAAGGCATAAAA…
PgERF059-2	373	CTGGAATTGCATTGAACCAATCCGCTCCCACCATATCACCCCAACTCAATTCAGATGACTTAAGAAACTCATTCCCATGTTCCACAACTCCCTACAATTGCTTGCATTTCTTCATCGACTGTTATATCACTCGATCCAAATCCCGAATCATCAGCTGGTGGTGGCAACTCAGTATTTGAATCCATCAAATTAAGGACTTCTGGGGCTTGTTCAGTCTGTTTTGATGATTGAGGAGTAGATGAAGATGAATTAGGTGCTGAAGATATACTGTTCTATCTTTACCTAGGAATTGTTCAGGGAAATTAAGCCTAGCACTTTCACCTCTTAACTTGAAGGCCTCGCGATCATAGGCCATGGCAGCGTCCTCGGCAGT
PgERF060	900	CGAAATGTAGCTCTTATTTGAAAAAGAAAACGCCCGTGAATGGGCCCATTTGTATATTGATTGCCAGCTGAAGGCCGAAAAGAGTGCTTACAAAAGCCCCTCAAGTCTACCACACCCCACTCCCCATTCTATATTTCATATTGTCATAATTCTCCTCTCTAAGACATATCACAAACACTTTCAAAAATTGTCATTTTCCTCTGCTCTATCAACATGACTAGACCTCAACAGAGATACAGGGGAGTTCGTCAAAGGCATTGGGGTTCTTGGGTCTCCGAAATTCGCCACCCTTTGCTGAAGACCAGAATATGGCTTGGCACGTTTGAGACAGCGGAGGGTGCAGCACGAGCATACGACGAAGCAGCAAGGCTCATGTGCGGTCCAAGAGCACGTACCAAC…
PgERF061	791	GACTCTCACGCCTGAGCTATCCCCTAACGGTCGAAGCCGTCAAATTTGTTGTGTTAATCGTATTTACTGTGCAGGATCAGAACGTCTTACGTGATTGAGACATGACAAAAGATCTTGGCGTTAACATTAATTAATAAATCTAATTAACTAACCACAAAAGCATTATAAACGTACATATCAAAAGGTATATAGATAGATAGCTTCAAAAAGACCAAACTCGTGGTGTCTCATAAAATGCACTACCCGCTATCAAGCTATCAACTCCTTCGCCGCCTCCCAAGGAGGAGGTACCAATTGCTACCTCTTCCGAATCCCCAACGAAACTCCCCGCCCGATTCATCTCCGATGACACCGTACCCGCCGGCTCCGACAACACCTTACGAGCGTGTCTGGAGGCAG…
PgERF062-1	1517	TAAAGATTTGACATACTAGTACCAATCAAACTCTGTTCTTTCCTGATTTCTTTATCAATTATCTGCGGCCGCAGGGCGTACGATCGGGCGGCGATCAAGTTCCGCGGCATGGAGGCCGACATCAACTTCAGCCTGGAGGATTACGACGACATCAAGCAGATGGGCAACCTGACCAAGGAGGAGTTCGTCCACGTGCTCCGGCGCCAGAGCACGGGGTTCCCCCGGGGCAGCTCCAAGTACAGGGGCGTCACCCTCCACAAGTGCGGCAGGTGGGAGGCGCGGATGGGCCAGTTCCTCGGCAAGAAGTACATATATCTTGGGCTATTCGACAATGAAGTAGAGGCTGCAAGGTTCCTGAGCTTGGATTCTGCCCATTGATGCACAATAAAAAAGTTGTTT…
PgERF062-2	2590	AACGAAATAAGTACAAGGCCCCATCTCACACACCTCTCTACTCCGCCCTTTCGTCCCCGTCTCCGGCCGTTTCCCACCCGCCGCTCGCCGGAGCTCGCAAAGCTTTTGTCACATATACATCCTTCACTCCAAAAGCTCCCACCTTTCCGATACCGTCGGCGGATTGGCCGTCGATGTAAAATTGTTCTTCTTGAATCGTGAGGTTAGCTAGCGGCCGTAGGAATAGGATCGTCGCGCCATCTCCGGCGGCGCGTAGGATGCTCATCCAAGATTGGGACTGAGGCGGCGGCGGCTAAATGTACCGCAAGAACGCGTCGGCACTCACCTGCTTCTACCTGTACCTCCTCTGGTTCTTCTTCCTGAAAAAGTAGCAGAGCAAGCGATCGATCGAGCCGGCGA…
PgERF062-3	2413	AACGAAATAAGTACAAGGCCCCATCTCACACACCTCTCTACTCCGCCCTTTCGTCCCCGTCTCCGGCCGTTTCCCACCCGCCGCTCGCCGGAGCTCGCAAAGCTTTTGTCACATATACATCCTTCACTCCAAAAGCTCCCACCTTTCCGATACCGTCGGCGGATTGGCCGTCGATGTAAAATTGTTCTTCTTGAATCGTGAGGTTAGCTAGCGGCCGTAGGAATAGGATCGTCGCGCCATCTCCGGCGGCGCGTAGGATGCTCATCCAAGATTGGGACTGAGGCGGCGGCGGCTAAATGTACCGCAAGAACGCGTCGGCACTCACCTGCTTCTACCTGTACCTCCTCTGGTTCTTCTTCCTGAAAAAGTAGCAGAGCAAGCGATCGATCGAGCCGGCGA…
PgERF062-4	2797	AACGAAATAAGTACAAGGCCCCATCTCACACACCTCTCTACTCCGCCCTTTCGTCCCCGTCTCCGGCCGTTTCCCACCCGCCGCTCGCCGGAGCTCGCAAAGCTTTTGTCACATATACATCCTTCACTCCAAAAGCTCCCACCTTTCCGATACCGTCGGCGGATTGGCCGTCGATGTAAAATTGTTCTTCTTGAATCGTGAGGTTAGCTAGCGGCCGTAGGAATAGGATCGTCGCGCCATCTCCGGCGGCGCGTAGGATGCTCATCCAAGATTGGGACTGAGGCGGCGGCGGCTAAATGTACCGCAAGAACGCGTCGGCACTCACCTGCTTCTACCTGTGTGTTCTCGTTGATTGATTGGAAGTTCGGAAGTGGTGATCTCGGCGATGGAGCTGGATCT…
PgERF062-5	2490	AACGAAATAAGTACAAGGCCCCATCTCACACACCTCTCTACTCCGCCCTTTCGTCCCCGTCTCCGGCCGTTTCCCACCCGCCGCTCGCCGGAGCTCGCAAAGCTTTTGTCACATATACATCCTTCACTCCAAAAGCTCCCACCTTTCCGATACCGTCGGCGGATTGGCCGTCGATGTAAAATTGTTCTTCTTGAATCGTGAGGTTAGCTAGCGGCCGTAGGAATAGGATCGTCGCGCCATCTCCGGCGGCGCGTAGGATGCTCATCCAAGATTGGGACTGAGGCGGCGGCGGCTAAATGTACCGCAAGAACGCGTCGGCACTCACCTGCTTCTACCTGTGTGTTCTCGTTGATTGATTGGAAGTTCGGAAGTGGTGATCTCGGCGATGGAGCTGGATCT…
PgERF062-6	2458	AACGAAATAAGTACAAGGCCCCATCTCACACACCTCTCTACTCCGCCCTTTCGTCCCCGTCTCCGGCCGTTTCCCACCCGCCGCTCGCCGGAGCTCGCAAAGCTTTTGTCACATATACATCCTTCACTCCAAAAGCTCCCACCTTTCCGATACCGTCGGCGGATTGGCCGTCGATGTAAAATTGTTCTTCTTGAATCGTGAGGTTAGCTAGCGGCCGTAGGAATAGGATCGTCGCGCCATCTCCGGCGGCGCGTAGGATGCTCATCCAAGATTGGGACTGAGGCGGCGGCGGCTAAATGTACCGCAAGAACGCGTCGGCACTCACCTGCTTCTACCTGTACCTCCTCTGGTTCTTCTTCCTGAAAAAGTAGCAGAGCAAGCGATCGATCGAGCCGGCGA…
PgERF062-7	2313	AACGAAATAAGTACAAGGCCCCATCTCACACACCTCTCTACTCCGCCCTTTCGTCCCCGTCTCCGGCCGTTTCCCACCCGCCGCTCGCCGGAGCTCGCAAAGCTTTTGTCACATATACATCCTTCACTCCAAAAGCTCCCACCTTTCCGATACCGTCGGCGGATTGGCCGTCGATGTAAAATTGTTCTTCTTGAATCGTGAGGTTAGCTAGCGGCCGTAGGAATAGGATCGTCGCGCCATCTCCGGCGGCGCGTAGGATGCTCATCCAAGATTGGGACTGAGGCGGCGGCGGCTAAATGTACCGCAAGAACGCGTCGGCACTCACCTGCTTCTACCTGTGTGTTCTCGTTGATTGATTGGAAGTTCGGAAGTGGTGATCTCGGCGATGGAGCTGGATCT…
PgERF062-8	2358	AACGAAATAAGTACAAGGCCCCATCTCACACACCTCTCTACTCCGCCCTTTCGTCCCCGTCTCCGGCCGTTTCCCACCCGCCGCTCGCCGGAGCTCGCAAAGCTTTTGTCACATATACATCCTTCACTCCAAAAGCTCCCACCTTTCCGATACCGTCGGCGGATTGGCCGTCGATGTAAAATTGTTCTTCTTGAATCGTGAGGTTAGCTAGCGGCCGTAGGAATAGGATCGTCGCGCCATCTCCGGCGGCGCGTAGGATGCTCATCCAAGATTGGGACTGAGGCGGCGGCGGCTAAATGTACCGCAAGAACGCGTCGGCACTCACCTGCTTCTACCTGTGTGTTCTCGTTGATTGATTGGAAGTTCGGAAGTGGTGATCTCGGCGATGGAGCTGGATCT…
PgERF062-9	2897	AACGAAATAAGTACAAGGCCCCATCTCACACACCTCTCTACTCCGCCCTTTCGTCCCCGTCTCCGGCCGTTTCCCACCCGCCGCTCGCCGGAGCTCGCAAAGCTTTTGTCACATATACATCCTTCACTCCAAAAGCTCCCACCTTTCCGATACCGTCGGCGGATTGGCCGTCGATGTAAAATTGTTCTTCTTGAATCGTGAGGTTAGCTAGCGGCCGTAGGAATAGGATCGTCGCGCCATCTCCGGCGGCGCGTAGGATGCTCATCCAAGATTGGGACTGAGGCGGCGGCGGCTAAATGTACCGCAAGAACGCGTCGGCACTCACCTGCTTCTACCTGTACCTCCTCTGGTTCTTCTTCCTGAAAAAGTAGCAGAGCAAGCGATCGATCGAGCCGGCGA…
PgERF063-1	447	CCTCGGAGGCCGGGGCGGGACTAGTTCTTCTCCATCAATTCTTTGAAAACTGAGGACCGAAGGAGTAGGCCAAGTGCTGTTGGAGAAGAAGATGTTTTGTTGCATGAACTGACCAAGAAATTGCTTTGAAAGATGTTTTCTTGCTTTTGTTGAGATTTCAGGTCATCAGCGGGGAAGGCTTCGGAGTTGTAGAAGCATTCCTCTCCGGAACTGAAATTATTGTATGTCACTGTTTGCAATTGTGTGTTTGTTTTTGGTTCCTGAGCAGCACCTGGAGTGGTAGCTCCTGGCTTTAACCATCTGATGTAAGTGCTCAAGTCAAAATTTGTCACAGCATTAATCCCTCTGTATTCGATTGCTGCAATGTCATAAGCACGAGCAGCCTCCTCTTGAGTACTG…
PgERF063-2	445	CCTCGGAGGCCGGGGCGGGACTAGTTCTTCTCCATCAATTCTTTGAAAACTGAGGACCGAAGGAGTAGGCCAAGTGCTGTTGGAGAAGAAGATGTTTTGTTGCATGAACTGACCAAGAAATTGCTTTGAAAGATGTTTTCTTGCTTTTGTTGAGATTTCAGGTCATCAGCGGGGAAGGCTTCGGAGTTGTAGAAGCATTCCTCTCCGGAACTGAAATTATTGTATGTCACTGTTTGCAATTGTGTGTTTGTTTTTGGTTCCTGAGCAGCACCTGGAGTGGTAGCTCCTGGCTTTAACCATCTGATGTAAGTGCTCAAGTCAAAATTTGTCACAGCATTAATCCCTCTGTATTCGATTGCTGCAATGTCATAAGCACGAGCAGCCTCCTCTTGAGTACCT…
PgERF063-3	823	AAGAAGTGAGCTCAATCTATGTCAGGTAATTAGAGGTAACAAAACAGAAGAAAATTTCTCATTACACTTGCACAAAGAAACCTCTTCACAAATATTTGACAGAAAACATTGCAACTCATCACAATTATTTTACAGAAAACGGTGACAGATTAGTTTAAAATATCTAATTCTGCTAATGAGCATATCAAGCTATTTCTATAGCAGTGTCCCTAGCAAACTACTGTAAAGATTATGACTTAAGTTGAAATGTCTTTGCAATTCAATACCATGCATAAATGGGATGTCTTCATTTATACCATTTCCATTATAAAGTATCTCAGCATATTCATCGTCACTGCTCATCTGTGGTTCGTTCCTCATATTATCCGCAACATCACTCTCCTCTTTATTGATAACAGA…
PgERF064	1101	CAATCATCCACCAATTAAATTTTAATTGACAAATCATTTTATAAATTAGTTTTTGTAAGTGTAGCATGACTAATTAAAATGATGTTTTTTCGATATAAAACGATGCACCGTTGATTTTACGTAGTTCTAATTTTTCATGGTACATAGAAAATTTTCAATTCACTCAATAAATACTTGTGCAAATAAACCCAAAAATGTCAAAAACGTAAAAAAGAAAAGATTGAAATAGATTAACATGAAATGAACCCTAATGCTACATTTGAATTACAAGAATGAGGTGAGAATGGAATGCTATTACGTGAAAAAAAAAAGTGCTTGAATGTTACTTGGAATGGAATGAACCATTCCAATTCCAGCCAAATTTGTGAATTTTATGCTTTAGGTAAAATATGAAATGAC…
PgERF065	470	ATCCTCCGCCGTCTCAAATGTCCCAAGCCAAACACGAGTCCCCCTTAGCGGATTCTGAATCTCCCCCACCCATTTTCCCGACGGCCTCTGCCTGACCCCTCTGTAATGTTTCTTTTTATTCCTCTTATCAGCTTCTGCAAAAATGTCGCAACCCAAACAGCCCTTAATGTTACAGAACCGGCAAGTTTCCTGCTCCGGTAAGGATGAGATAGTAGATGGTGAAGAACTGGTGGACGTGGTAGCGCTTTCTGGGGTATTTGGGATTAAGCGGAATTCATGGGTCATGTCCATTGCTTCGCCACCTATTATGACATTTTTTAGCGCGGTAACCATGACGGAAATTTCCTGCTCATGAGTCAGCTGTTGCGGTTGCTGCGGGGGCGGGTTGGTGGCCAGATC…
PgERF066	651	CAAAAATGTTTGAAGAAACCATGTTAGACTTAGATCTCTCTCTTCTTGAATCCTTACATCAACAACTTCTCAATGACTCCGATTTTTCGGATATTTTCTTGCCTATGAGCTCGAGCCCGTGCAGCGCACAAAATTATGGCTCGGCTTCAAGCGTTAGTAGCTTTGCTTCTGTGGAGAATTGCATAGAGGAATTATTGAAGGGGGATGACTTGCCCGAAATGGCCGTGAAGTTTACAAGTGAGGAAAAAGAGAAAGAAGAGATATTGGTGGCGCGTGAAGATCACTCGCCGTCGAAGTTGAGGCAGTATAGAGGCGTAAGGCGGCGACCGTGGGGTAAGTTTGCAGCGGAAATAAGGAATCCGGCTAAGAAAGGCGCTAGGCTCTGGCTTGGGACATACG…
PgERF067	610	ATATATATATATATATATCATAAGTAGTGAAAGCCGGTAGAGCTTCAACAAGACCAAACGCGAGGTGCCTCATAAAATGTACCACCTGCAGCCACATTCTCAACTTCTTCGCCACCGCTTCCTCCTCTTCTCGCCTCCGTTCCCACCGGGTAAGCAACAAAAGACGGCGAAGCCGCCACCGGTTGGGTCACCTCCGACGAGACCCTGCGGGCGTGTCGTGTGGCAATGTCCTGAATCTGCGATCGAGTCAACTCACCTGCGGGAATAGCCGGAGGATCCCAAGGGAAATTCACCACGGCGGTGGGTCCACGTAAGCAAAGGACGGCGGCGTCATAAGCTCGCCCGGCCTCCTCGGGAGTGTTGTAGGAACCCAACCAGATTCTGTCCCGGCTGTGGGGT…
PgERF068	731	AGGAGTGAGAAAGAGGCCGTGGGGAAGATTCGCAGCAGAAATAAGAGACCCGTGCAAAAAAACTAGGGTTTGGCTCGGCACTTTTGACTCGGCTGAAGAAGCTGCTAGAGCCTACGATGCCGCCGCCGTAAACCTCCGTGGCCCAAAATCCAAGACCAATTTTCCGGTCTCTATTTCCCCCCCTTCTTTCCATCAAAACCCTAACGAACCATTCGTCAATCACCGATTATATGGGTCGGATTCGGGTTCTTTTCCTTCGGACCATCCGGTTATTATCCAACGCCCAACTTCCAGTAGTATGAGTAGCACCGTGGAGTCTTTCAGTGGACCCAAGCAGCAGCCGCCGCCGCAAACGGCTGTGTTGAGTTCCCGGCGGTACCCTCAGGCGCCGCCGATTGT…
PgERF069	712	GAACAAGTACAGAGGGATCAGGCAAAGGCCATGGGGGAAATGGGCATCTGAAATACGTGACCCGCAAAAGGGTGTCCGACTCTGGCTCGGAACCTTCAACACCGCTGAAGAAGCCGCCAGAGCTTACGACGTGGCTGCAAGACGCATTCGAGGAGACAAGGCCAAGCTCAACTTCCCTCAGTCGCTGCCGCCGCGGCCTGCCAAGAAGCAGCGTGTAGGTAACACCACCGAGTCAACTCACCAGCCGCCAGCCGAGGGTGTTTATACCTCAATGATGGACTTTGGAACTTGGTTTCAGACTCCAAACTACTGTCAAAGCCAAGAAGTTGATGGGTATGAGTTGAAAGATCAGATTTCAAGCTTGGAATCGTTCTTGGGGTTGGAGCCGGAGGCGAGTCA…
PgERF070	837	CTCAGCTGCCCATTTCCCCCATGGACGCTGCCTTATTCCTCTGTACATGTTCTTCGTCTGCCTCTTTGCTGTCTTTCCGAGAGGTACAATACCTGAATTAGGCTGCGCTCTTTTGAGGGTTCGAGTCTCCTCTTGAAGGAAATGATTAAATTCGGACTGGAAATTGTCGAGTTTGTCGGAGAGAGAGGTGGGCCAGAAGTCAGCGGCGGAGACACGGCGGTTGAAATTCGGAGCGGTAAGATCACCTAGGATTGGACCTCCACACATTTTGATTCAGAAAATGAAATCTTTTACTTGATATGAGAGAACTTGAACTAAATGATGGTAATAATAATTGAGGCAAAACTTGAGGGAATTGTTTGGAAATAGATTTGTTTTTGATGAGAGAGAGACATGCAA…
PgERF071-1	737	ATGGGGGAAATGGGCAGCTGAGATTAGGGATCCGAGAAAAGGAGTGAGGGTTTGGCTGGGTACTTTCAACACGGCTGAGGAGGCTGCCAGAGCCTACGACAAAGAAGCTCGCAAGATTAGAGGAAACAAAGCCAAAGTTAACTTCCCAAATGAGGACTGCTTTAATCAATTCAATGTCAAAAATATGAATCAATTTGGGTCAAATTCTCATTCTGGGTTTTCTGCATTGAACGACCAATCACTAAGCGATGGACTTAGTATTACTGAGCAGGTGGAGAAGGTAAAAGAAGAAAAAGAGGAGAGAGAAAATAAAGAGAGTGTGATTGATCAAGTGGAGGAACAGAACGAACTGCAGAAGCTCTCGGATGAGCTAATGGCCTACGAATCTTACATGAAATT…
PgERF071-2	770	ATGGGGGAAATGGGCAGCTGAGATTAGGGATCCGAGAAAAGGAGTGAGGGTTTGGCTGGGTACTTTCAACACGGCTGAGGAGGCTGCCAGAGCCTACGACAAAGAAGCTCGCAAGATTAGAGGAAACAAAGCCAAAGTTAACTTCCCAAATGAGGACTGCTTTAATCAATTCAATGTCAAAAATATGAATCAAGTTGGGTCAAATTCTCGTTCTGGGTTTTCTGCATTGAACAGGGAGGACCAATCACCTTTTGATTTTACCTGTCTGAAAAATGGAAGCGATGGACTTGGTATTGTTGAGCAGGTGGAGAAGGTAAAAGAAGAAAAAGAGGAGAGAGAAAATAAAGAGAGTGTGATTGATCAAGTGGAGGAACAGAACGAACTGCAGAAGCTCTCGGA…
PgERF072	235	CCGATATGAAGCTCATTTGTGGGACAAGAACTGCTGGAATGAGTCACAGAACAAGAAAGGAAGACAAGTTTATCTGGGGGCCTACGACGATGAAGAAGCAGCTGCACATGCTTATGACTTGGCAGCATTGAAGTATTGGGGACACGAAACCATCCTCAACTTCCCTCTATCTATTTATCAAGAGGAGCTCCAAGAGATGGAGGCTCAGTCGAAAGAAGAGTACATTGGATCACTG
PgERF073-1	731	GAAAGAGAAATTTGGAGGGGATTGTAAGTGTCGGGCAATATTGGAGTTATCTTCAAGAGAAACTCAACGTGGCGGCCGTGCACACAAGACAGACTAGCAGCCAAGGTTTTTACAACAAAAGCCTAAAGGGAAGAAGGGTTTGATTTTCTCCCTCTTTAATTTTCTCATGGAGAAAAGGAAGCAACAAAGGCAACAAAACCAAAAAGACAAACCCTACAGAGGAATAAGGATGAGAAAGTGGGGCAAGTGGGTGGCGGAGATTAGAGAACCCAACAAAAGGTCACGGATCTGGCTCGGCTCGTATTCATCTCCGGTGGCCGCAGCCCGGGCCTATGACACCGCCGTCTTTTATCTCAGAGGGCCGTCGGCCCGTCTTAATTTCCCGGAGTCTTTAGTTGA…
PgERF073-2	859	GAAAGAGAAATTTGGAGGGGATTGTAAGTGTCGGGCAATATTGGAGTTATCTTCAAGAGAAACTCAACGTGGCGGCCGTGCACACAAAACAGACTAGCAGCCAAGTAAGAAACCCTCAATGCGTGCTGTCGATAAATTCATATTTTTACAGTAATTAAAGGCAATATATAGAGAATCTCCTCCCTATCTAAATTGCCCTATTGTTTCTGTTTCTCGTTCTTGCTTATTTTAGGGTTTTTACAACAAAAGCCTAAAGGGAAGAAGGGTTTGATTTTCTCCCTCTTTAATTTTCTCATGGAGAAAAGGAAGCAACAAAGGCAACAAAACCAAAAAGACAAACCCTACAGAGGAATAAGGATGAGAAAGTGGGGCAAGTGGGTGGCGGAGATTAGAGAACCC…
PgERF073-3	814	GAAAGAGAAATTTGGAGGGGATTGTAAGTGTCGGGCAATATTGGAGTTATCTTCAAGAGAAACTCAACGTGGCGGCCGTGCACACAAAACAGACTAGCAGCCAAGTAAGAAACCCTCAATGCGTGCTGTCGATAAATTCATATTTTTACAGTAATTAAAGGCAATATATAGAGAATCTCCTCCCTATCTAAATTGCCCTATTGTTTCTGTTTCTCGTTCTTGCTTATTTTCTCCCTCTTTAATTTTCTCATGGAGAAAAGGAAGCAACAAAGGCAACAAAACCAAAAAGACAAACCCTACAGAGGAATAAGGATGAGAAAGTGGGGCAAGTGGGTGGCGGAGATTAGAGAACCCAACAAAAGGTCACGGATCTGGCTCGGCTCGTATTCATCTCCGGTG…
PgERF074-1	792	TGAAAGCTCATAAATTAGTAACATCTCACCAGCTAGCTATGCTGTATATATATATGTATATATACTAGAATCAATCGAACTCATACCTATTAGTACGAGCTCAAGAATGTCCTCACAAAAGATCACTGCCTTAGATTTTCTTGTACTTGAACCTAGCTATAAGAAATCATCTCGTAGAGTTGTAGATAATTCTAGCATTTTGGAATTTTCTCCAACAATGAGTTCCAGCAATATTGCACCTGTTTCTCTTTCTAGTTATACAATGAGCATTGATAGTTTCTTTTCCACAGAAAATGGTGTACAATACTCATTTGAAAGGGTTGCAATGTTGGGGTACGACGAAACAAAAAAGACGGTGGAGGCGCCGAAGGAATGGAAACGATATAGAGGTGTAAGGCG…
PgERF074-2	461	AAAAAGACGGTGGAGGCGCGTGCATCTCAACCGCCGACGGAATGGAAACGATATAGAGGTGTAAGGCGACGTCCGTGGGGAAAGTTTGCCGCGGAGATAAGGGACCCTGCTCAGAAAGGAAGAAGAATATGGTTGGGGACCTTTGATAAGCCGGAGGATGCAGCATTAGCTTATGATAAAGCCGCTTTTAAGTTTCGTGGCTCGCGAGCAAAAGTTAATTTTTCAAATCTGTTGGGCTCTAGCAGAGCCATTCCTTAAACTTAATGAAATGGAATGGACTACGGAATGAAATGAGAATAGGAATGACTGCCTCATTTCATTCCACTCCGCTCAACCAAAAAAGTCATTGGCGAAGCAACATATCGCCCACCCTGGAAATAAATAAAATTACTTCATTAT…
PgERF075	1235	TTGAACTTGTAACAGAATTGGGCATGAATGAAATTAAAAATTTCCAATCTCTTCTTGTTTTCTGCTCTCCCTACTCTTTTCTGCAAAGTCTAGCTAGCTAGAGACTCTAAATTCTAACTTCATTCTATGTAATACAAATGGTTCAAAAAACATCAACTAAACGGTAAAGTACGTATAATATTACTGAACTAGACAAGAAGCAACTAATTATCTGAAAGAACCATCTAAAAATGACATTATATTTACTGATTTATCGGAAAAATTTACTCAATATGAAACTAAAACACGTCCAAAATTTAGAGCAATACACATATATCATATATTTTATACTTTGATTCTTCCCGATCACCATGCAATATGCATGCACTTACATGCATACCTCCTATAACATTAATTAAT…
PgERF076-1	1017	ATTAAAAACACAGAAAATCAGCATGAATTAATCAGAAGTCTCAAGTAGAAATCTTGTCGGGTATCAATCATATCAATATGTGATTCATTCATATTATATGTTCTGGTGATTCATATTTATATGAATGGATGATATACACACAAAAAATGAATTCCAACCCTACAAATCTATCTTTTAGCTATCTATCTTGCCTGGCTGACCTCTGAAGAAAACATAAAAACATCGAGACTGTAGGAAAGAAGTAAAATTGCTTTGTCTCGGGAAGAAAAAATTGTAGGTGAGTTTGTTTGTTTGTTGTTCAAGGAGGGATCCTCTGAATTTACAGGGGTTTTAGAAGAGAATCCTGATGATGCTGCCTAGGAAACAGTGGCATGGGGATGGGGGTGATCATGCCATTTG…
PgERF076-2	958	ATTAAAAACACAGAAAATCAGCATGAATTAATCAGAAGTCTCAAGTAGAAATCTTGTCGGGTATCAATCATATCAATATGTGATTCATTCATATTATATGTTCTGGTGATTCATATTTATATGAATGGATGATATACACACAAAAAATGAATTCCAACCCTACAAATCTATCTTTTAGCTATCTATCTTGCCTGGCTGACCTCTGAAGAAAACATAAAAACATCGAGACTGTAGGAAAGAAGTAAAATTGCTTTGTCTCGGGAAGAAAAAATTGTAGGTGAGTTTGTTTGTTTGTTGTTCAAGGAGGGATCCTCTGAATTTACAGGGGTTTTAGAAGAGAATCCTGATGATGCTGCCTAGGAAACAGTGGCATGGGGATGGGGGTGATCATGCCATTTG…
PgERF076-3	861	TTGACCAACTTATCCCAAAATAAATTTCATACTAACCACTTCCCTATCTATCTATCTTGCCTGGCTGACCTCTGAAGAAAACATAAAAACATCGAGACTGTAGGAAATAAGTAAAATTGTTTTGTCTCGGGAAGAAAAAGTTGTTACACTTTTTCAGTTTTTGCGACTTGTGTCCTTGGGAGGTGAGAGTTTGTTTGTTGTTCAAGGAGGGATCCTCTGAATTTACAGGGGTTTTAGAAGAGAATCCTGATGATGCTGCCTAGGAAACAGTGGCATGGGGATGGGGGTGATCATGCCATTTGCCAGGCCCAGTTGGAGAATCCTTGCCAAGGAACACCTTCATCTTCCATATTTCTGATTTTCCTTTCCTCATAGTTTGGTGCTAAATCAGAAAAAATG…
PgERF076-4	1228	TTGACCAACTTATCCCAAAATAAATTTCATACTAACCACTTCCCTATCTATCTATCTTGCCTGGCTGACCTCTGAAGAAAACATAAAAACATCGAGACTGTAGGAAATAAGTAAAATTGTTTTGTCTCGGGAAGAAAAAGTTGTTACACTTTTTCAGTTTTTGCGACTTGTGTCCTTGGGAGGTGAGAGTTTGTTTGTTGTTCAAGGAGGGATCCTCTGAATTTACAGGGGTTTTAGAAGAGAATCCTGATGATGCTGCCTAGGAAACAGTGGCATGGGGATGGGGGTGATCATGCCATTTGCCAGGCCCAGTTGGAGAATCCTTGCCAAGGAACACCTTCATCTTCCATATTTCTGATTTTCCTTTCCTCATAGTTTGGTGCTAAATCAGAAAAAATG…
PgERF076-5	1325	ATTAAAAACACAGAAAATCAGCATGAATTAATCAGAAGTCTCAAGTAGAAATCTTGTCGGGTATCAATCATATCAATATGTGATTCATTCATATTATATGTTCTGGTGATTCATATTTATATGAATGGATGATATACACACAAAAAATGAATTCCAACCCTACAAATCTATCTTTTAGCTATCTATCTTGCCTGGCTGACCTCTGAAGAAAACATAAAAACATCGAGACTGTAGGAAAGAAGTAAAATTGCTTTGTCTCGGGAAGAAAAAATTGTAGGTGAGTTTGTTTGTTTGTTGTTCAAGGAGGGATCCTCTGAATTTACAGGGGTTTTAGAAGAGAATCCTGATGATGCTGCCTAGGAAACAGTGGCATGGGGATGGGGGTGATCATGCCATTTG…
PgERF076-6	920	TTGACCAACTTATCCCAAAATAAATTTCATACTAACCACTTCCCTATCTATCTATCTTGCCTGGCTGACCTCTGAAGAAAACATAAAAACATCGAGACTGTAGGAAATAAGTAAAATTGTTTTGTCTCGGGAAGAAAAAGTTGTTACACTTTTTCAGTTTTTGCGACTTGTGTCCTTGGGAGGTGAGAGTTTGTTTGTTGTTCAAGGAGGGATCCTCTGAATTTACAGGGGTTTTAGAAGAGAATCCTGATGATGCTGCCTAGGAAACAGTGGCATGGGGATGGGGGTGATCATGCCATTTGCCAGGCCCAGTTGGAGAATCCTTGCCAAGGAACACCTTCATCTTCCATATTTCTGATTTTCCTTTCCTCATAGTTTGGTGCTAAATCAGAAAAAATG…
PgERF077-1	211	ATTTCAACTTGGTTTTAATAGATTGCTTCTTCTTTTTTTTCCCTAAAATCACAGAAGGTACAAGTAATAGACCAATGATTACACCACCAGCAGAAGCCACTACATACATATACAATGAAGATCACAATAACACTCAACAGCCCTATGGAGTTGGAGATCAACCAAGGAGAAAATACAGAGGAGTAAGACAGAGGCCATGGGGGAAATGGGC
PgERF077-2	676	GATCTCTCCTCATCTCTCAACTTGCCTATATAACTGGTTCTTCATGGCCTTCTACTAATATTTTTACATCTCACATTTTTCTCTATATATTGAATTCTCATTATACATACATATAAATATAGAGGCATTACATGTGTGTGTTCAAGGTGGCTAATCCAATAAACTCCGGCGACATTAAGCCGCCAAGGACGGCGGCGGTTGAGAGAGAAAGCCGGAGAGGTGGTCTTGCATATTTGGAAGAATCAGTGCTTGGGCCAATGTTTCCGGGACACAATAGAGAGGAAGAGATGTCGGTCATGGTTTCGGCGCTGACCAATGTAGTGACCGGTGAGGTTAGTAATTGGAGAGCTGGCGGAGACCTCAGCAGCAGTGGTGGTGATGTTGGTGCGAAGAGAGGAC…
PgERF078-1	845	AGGCCATGGGGGAAATGGGCAGCAGAAATAAGAGACCCCTACAAGGCAGCTAGAGTTTGGTTAGGCACATATGACACGGCTGAGGCAGCTGCTAGAGCTTATGATCAAGCAGCACTCAAATTCAGAGGCAACAAAGCAAAACTCAATTTCCCGGAAAACGTCACAATCGGCTTGAATTCGCCCAATTTTCCAGCGACCCAGTTGGACATTTCTCCCCCTCCAGGAACCCTTTTCTCTGTTTCGACATCGCCGGAGCCGATTGTCCACAGCCAATCTTTTTACCCAATGCAGAGCAATCCAGAGGCTTCATTGGACTACATGAACATGAACTACTATTTACAAAGGCAGCAGCAGCAGCACCAGCAGCAGCCTACAAGTTTAGTGGAGCCATTTCTAGTG…
PgERF079	1064	AATAACTGATGAGTTAAGTTACTTGTATAAACTTCATGGTATAATAATTAAATGTTTTAAACTAAGTTAAACATAATTTGTAATAACAAACTTTAGAAATATATTACAAAATTCAATTTATACAAAATTCTAAACAATTTCCTAGTAGAATTTACTCATCTTCGGAAATCCTTGTTACTAAATACTAACCCGTACTTCCCAAAAAATTAAGACCGATAAATTCTCTTAATTACTAAAGCCACACTAATATATAATCAGCGGCTAATTTTATATGGGGGATGGTATTAATAATTACTACAAGTCTTGAATATTTACTACTTATAAAAACTAAAACTTAAAAAGAATAACTCCATAAAGACACGTCAGTACCAAATTCCGTCTGATCCCCATGTCCCACAC…
PgERF080-1	1401	TCAAAATCATCAAACCCTAGCTACCAACTTCAAAACTCACAAATGAACCAAGAAATTATCCCAGATCCTGACCTATCATACCTTCTACAATCCATAGAACACCATCTTCTTGATGATTTAGAACTTCCTAACATTTTTCCAGCAATGAATTCATGGGATATTGAATCTGATTCAAGCTTAAATAGTTTCTTTTTTATGGAAAATGTGGAGTACAAATCCCAAATGGATGATAATAAGCTGGAGATCAATGAGGGAGTGGCATTGCCCGTTTGTCAGGGGCCACCCGAACGCAGTCGTTACAGAGGTATAAGGCGGCGTCCGTGGGGCAAGTTTGCCGCAGAAATAAGGTCTCCGGCTAAGAAAGGGAAAAGGATGTGGCTTGGGACTTATGAGACACCA…
PgERF080-2	1415	TCAAAATCATCAAACCCTAGCTACCAACTTCAAAACTCACAAATGAACCAAGAAATTATCCCAGATCCTGACCTATCATACCTTCTACAATCCATAGAACACCATCTTCTTGATGATTTAGAACTTCCTAACATTTTTCCAGCAATGAATTCATGGGATATTGAATCTGATTCAAGCTTAAATAGTTTCTTTTTTATGGAAAATGTGGAGTACAAATCCCAAATGGATGATAATAAGCTGGAGATCAATGAGGGAGTGGCATTGCCCGTTTGTCAGGGGCCACCCGAACGCAGTCGTTACAGAGGTATAAGGCGGCGTCCGTGGGGCAAGTTTGCCGCAGAAATAAGGTCTCCGGCTAAGAAAGGGAAAAGGATGTGGCTTGGGACTTATGAGACACCA…
PgERF081	1219	GTCCGATAACCTTGGTTTTAGTGCTACACAGTTAATTAAACCACTGCCATTCCTAACTCTCTCCCTCTCTCTCTCTCATCGTGATAGTGAATTAGTGATAGTGGTGGGTACACACTGACTTTTGGCTAACGTAAGACGCCGTTCAGTCTCCCTCCCTTTCACACCTAAACGCCACCAGCACCACTCATTCATTCTATTCTCACTTCATAAATTAATTTCTCATTTAAAATATTAAAGGCAAATTCATTAGGCAGGCTGCCATTTTTTTAATACTTCCTAGTATAATGTTTAATTTTATTCACCATTTAAAAGATGAAACCTGTCGGCGTTAAGAAGGCAGTTGTATCCTAGCTATAAGTATAAAGCCAGACCTTCTCTCTCTCTTGCTTTATCGTTTTA…
PgERF082	903	ATATATATATATATGTATATATATATATATCAAAACCTCCGTTAAAAATTCCAGAGGAATGATCCTTGTGAAGTAAACTCATCATCAGGGGCTTCTTCAAGCCCATAATCCAGGGTACCCAGCAACTGTGGAGGAATGAAATATTCATTCGGAAAATCATCAAAACCCGGAAAATTACCAAAGTCCGGGACGATATTGTTATTATTATTATTATTACCCATGCACGCAAACTCATCCAAAATCGAGTTGTCCAGTGTCATTTCATTATTAATATGGGTCGCCCCGTCTGAACCTGACGGGCACGGAGAATCTGATTGCTGCAATTCATCCGACCCCGACGAACTCCAACTGGAGTGATCCGAATGCCCCGACTTGGCAAACTCTGCCGCCGCGGCTTGT…
PgERF083	821	GTATGTAAGAATCTCTAAATAAGGATTAGATACGTGCCCATATATAGTTCCTTCCCAAAAAACTCTCAGATCAATGAATAAACAAGCGTTATACAGTTCAAGAAATTTAATGCGCTTCTATCTTTAGTTTACATTGCAATGACCAAACAGTACTTAAACATTTTAATGCCAACAGAAACAAATTAGAGTACAAAAAGAAAAAGAAATCTTGTTTCCATTGCTGGTAATTAATCCAAATTATGTCAAGTTAATTATAAGGACTTTAATCTTTTATTAGAAACTTGTGTCCCAAGAAGTTCCTCCAACAAATTATCATCAAAATACTCAAACTCAATAACTTGCCCTAGTTGTCTCTTAATAGTACTTAATCCCATTTCTGAATTCTCTCTAGGAGGTGTT…
PgERF084-1	1425	TATAGCTATAATTTTTATGCCAAAGTCATTTAAAACCAAAAAATTAGCAAATGGGACTGTAATTGTAGGACAAAGAGAGTAACTTCATTTATATTAATATTTCTGACTTCCAGTTTACCTGCCTTTTGCACTCGTATATTTTGAGACATCCTGAATTCCGGAATGATTCTGTCTCTGTCAATGCTCAATGCAGCAATGCTAGTCATTAAAGAGTGAGCTGTGAGCGCGAGAGAGGACAGCAACAGCAATACGAAGAGAACAGAGATCTGCCCTTATGGCTAATAGGAGCCTTTGTAGTAGACGACAAAATAATCCATAAGCAGCTTACATATATCCTCAAAATTTGCAAATGGAACTTGTTTTGTTGGACGGGAGATATATAAGAAGGTATTTGGCTAA…
PgERF084-2	1319	CTTGTCCAACACATTTTTTTTTTCCTGTTTTAAACATATATACCAAAATTAAATTAATACAAGTATTTATGAGCTCCTCTTTTAACTGTTTCTTTTTCAGATATTTCCAGAATAGTTATGTCTGAATTCTCAATGTTGGCCATTGTTAAGTGAGGGCGAGCTAGGGAGAGAAGACGACATCAAAACAGAAATCTGGTTACTAACAGAAGTTGAGATACCACTGATATCTGCCCTAATAGGGGCCTTTATACACAGCAAATATAACAAGGTTAAATGCCTAACATAGATTCACCAGAAGCTTAGAAGAACCAGGCTTCTCAGATTTTTTCTCCTGAACAAATAATTTCACGCGTCTTGGCTTTAATCTTCTGAGCCTGAGAAACCTCCTTGATCAGCCTC…
PgERF085	587	CCCTTCCTTCCCTTGGTACACTCATTCTCTCTTTTACAGCTCACATTTTCATTCAGGCATTTTCACAAACACTTTCACTACGAAACGTTTCACTCCCACCACCCATGGCAAGACCGCAACAGCGATACCGAGGGGTTCGGCAAAGGCATTGGGGCTCTTGGGTTTCCGAAATTCGCCATCCATTGCTCAAGACTAGGATTTGGCTAGGCACATTTGAAACGGCTGAGGATGCTGCTCGAGCCTACGATGAAGCCGCAAGGCTAATGTGCGGTCCGAGGGCTAGAACCAACTTCCCCTACAACCCGAACGCGTCCCAAACCTCGTCGTCAAGGCTTCTTTCGGCCACTTTGACAGCAAAACTGCATAGGTGCTATATGGCTTCACTACAACTGACCAAAC…
PgERF086	1458	GTTGGGATCCGATTAGCCATTCCGAGACGAGTAAAGGAAAAAGTTTAATATTCTATACATAAAAACATTTATGCTTTTCAGCATTATGGTTCCGCATCAGGAAAATTACAGTATACCCTTGAGAGGCATGGAAATAATGTTGAATTTATCAACCAACAAGGATTTATCAGAATTTCACTTCAAAGAAGAGCATTGTTCCAGTCTCGTTAATAAGTTTTCATTCAATCCATTACAGTATTACAACATTTAGTGATCAAAAACAAAAACTGCGTTAAGCCAGCCAGCCAGCCAGCCACCCATCATGCTCCAATCGTCCCATTCTAATTTGCTCCCCCTAAACGAGAACGATTCACAAGATATGGTACTCCAACAAGTACTCAATGAGGCTCATGCCATTCA…
PgERF087	1322	TATAGGACCACATTAATTAGATGATAACTTATTTATGCAATGTACATACAAATCATCATGATTCATAATCATCATCATCCTCCAAAACACAACACCATTAATATAACATAAGCACATACTACTAAAAAAAAAGTACGGTTTTAAACATCCAAATCTTCACGGCCAAACACAAACAAAAGTTTTTTTTTGTTATAATTTTATTTTAGTACTAGCAAATAACCGAGCTTATAATATGATGATCCATCATCATCTTCTTCATGCATAAAGCCAAAACATCAGTAGATTAGCTCGTTAGCAACATCCAGGTCATCCATTAGCCAAAGACCAACCGAGTCAGCCAAACCCATCTGACTCGCCTCTGGCTCCAACCCCAAGAACGACTCCAAGCTGGATATCTGA…
PgERF088	961	ATAAACTTGTTTCCCACAATCCCATATATGTGATTCCCATCTTCCTGTTCTCCGATAAAAGGTAACTCCCCGGTATTGGGAACTCCTAGGCCTAGGTCCTCTTCTACTTTTCTTAGCTTGTTGTCGCTGCTGCGGAAGCTGCATCAGCACTCTCTCCTCCGGCGGAAAACAGTAATTCCCCTCCTCAAACGAAAGATCCAACCGCCGCTGCCGAGAAGTCGCCTCTCCGCTCGTCGGAAATAACTGCTTCGTTGTAAATCCCGACCCGACGCCTTGATTCTCACTCTCTTCCAACTCAGTACCTTCTTCGTTCATTTTCAATATGTCAAAATTATGCGTAAATCCATCGCGACAGTGATTCGAGTACTCCTCGTCGCCGGCGTTGCTGGACGTCTCAAT…
PgERF089-1	1207	CTAGGATATTATTAATTATTTTCAACACTAACCTTTAAAAAAGAAAAAGAAAGAAAAGGAAAGATGATATTTGTCCACAAAGGAGCTAGCTAGAATAAGTAATAACAACTGTATTTTACTAGGAACACAAAATTAAGTCGCCAATAAACCCATCAAATAATGAATATTGAAGATTCATTACAATCAAGTGTGGCACTTACATGCCAACAACCTTTTATTATACTTGCTTGATAAATGAATGTATATATTCATCTATATCTACAAATAATATATAAACCTAAAAAAACAAAAATGTTACATGTCGCCGGAGTTTTTTTTGGATTATGCATCCAGTTCACACTGAAACAGAGGCGATGCAAATGAATTCAAGTCGCCAAATATAATATCATCCCCATCAGC…
PgERF089-2	1593	CTAGGATATTATTAATTATTTTCAACACTAACCTTTAAAAAAGAAAAAGAAAGAAAAGGAAAGATGATATTTGTCCACAAAGGAGCTAGCTAGAATAAGTAATAACAACTGTATTTTACTAGGAACACAAAATTAAGTCGCCAATAAACCCATCAAATAATGAATATTGAAGATTCATTACAATCAAGTGTGGCACTTACATGCCAACAACCTTTTATTATACTTGCTTGATAAATGAATGTATATATTCATCTATATCTACAAATAATATATAAACCTAAAAAAACAAAAATGTTACATGTCGCCGGAGTTTTTTTTGGATTATGCATCCAGTTCACACTGAAACAGAGGCGATGCAAATGAATTCAAGTCGCCAAATATAATATCATCCCCATCAGC…
PgERF089-3	1186	CTAGGATATTATTAATTATTTTCAACACTAACCTTTAAAAAAGAAAAAGAAAGAAAAGGAAAGATGATATTTGTCCACAAAGGAGCTAGCTAGAATAAGTAATAACAACTGTATTTTACTAGGAACACAAAATTAAGTCGCCAATAAACCCATCAAATAATGAATATTGAAGATTCATTACAATCAAGTGTGGCACTTACATGCCAACAACCTTTTATTATACTTGCTTGATAAATGAATGTATATATTCATCTATATCTACAAACAAAAATGTTACTAGTACATGTCGCCGGAGTCTTTTTTGGATTATGCATCCATTTCACACTGAAACAGAGGCGATGCAAATGAATTCAAGTCGCCAAATATAATATCATCCCCATCAGCATAAGCATAGCTTCC…
PgERF089-4	1572	CTAGGATATTATTAATTATTTTCAACACTAACCTTTAAAAAAGAAAAAGAAAGAAAAGGAAAGATGATATTTGTCCACAAAGGAGCTAGCTAGAATAAGTAATAACAACTGTATTTTACTAGGAACACAAAATTAAGTCGCCAATAAACCCATCAAATAATGAATATTGAAGATTCATTACAATCAAGTGTGGCACTTACATGCCAACAACCTTTTATTATACTTGCTTGATAAATGAATGTATATATTCATCTATATCTACAAACAAAAATGTTACTAGTACATGTCGCCGGAGTCTTTTTTGGATTATGCATCCATTTCACACTGAAACAGAGGCGATGCAAATGAATTCAAGTCGCCAAATATAATATCATCCCCATCAGCATAAGCATAGCTTCC…
PgERF090-1	420	TCAGAACTCAACTCATCATATGTGTTTGGCTCAAAATTTGTGACTGCTTCCCTGCCGTTGCATTTTATAGTTGCTCTGTCATAAGCCCTAGCAGCATCTATCTCACTGTCAAACAACCCCAGATAGATATATTTCTTGCCAAGAAACTGTCCCATTCGAGCTTCCCATCGTCCACATTTGTGCAGGGTAACTCCCCGGTATTTTGAGCTTCCTCTGGAAAACCCAGTGCTCTGTCGACGAAGTATATGTACAAATTCTTCCTTGGTCAAGTTCTTCATCTTCTTAAGATCTTCATCATAATCATTGACACTGAAATTGATATCAGCATCAACTCCGCGGAACTTAATTGCAGCTCGATCATATGCCCTAGCTGCAGCATGTGCAGTGTCGAATCCCCCC…
PgERF090-2	531	TCAGAACTCAACTCATCATATGTGTTTGGCTCAAAATTTGTGACTGCTTCCCTGCCGTTGCATTTTATAGTTGCTCTGTCATAAGCCCTGATTAACATGGAAACACATATTTTAAGTTAAAAAAGAAACTATGGAGGCTAAGGGATAAGCATATGTGAAATTCAGAATAAGCGAGAGTAAAGTTATAATGATGGGAACCTAGCAGCATCTATCTCACTGTCAAACAACCCCAGATAGATATATTTCTTGCCAAGAAACTGTCCCATTCGAGCTTCCCATCGTCCACATTTGTGCAGGGTAACTCCTCGATATTTTGAACTTCCCCTGGAGAACCCCGTACTCTGTCTACGAAGAATATGTACAAATTCTTCCTTTGTCAAGTTCTTCATCTGCCTAAGA…
PgERF090-3	400	ATTTTCTGGCCTCAGGGATGTCATCCAGGTGACTCTGGAAATTAAAACTCCCTGTGTTATCAGTTTGTTTTGGGCCATCATCAAAATAAGGGGGAGCAATACCCAAGTTCAAATCCAGATTATGGCTGCTGCCTCCAGTATCAGCTTCAGCACTTAACTCGCCATCATATGTGCTTGGATCAAAATTGGTTACTGCTTCCCTGCCATTGCATTTTATTGCAGCTCTGTCATATGCCCTTGCAGCTTCCATTTCGCTGTCAAACAACCCAAGATAGATATACCTGCAAGCAAATAACATATTACGACTGAAAAACAAATAACAAATACTTTCAGCAGGAAATTAATTGATAATCAAGTATCTAGTTTAAATTCAGTGGCATCACTTCTTGCCAAGAAACTG
PgERF090-4	420	TCAGAACTCAACTCATCATATGTGTTTGGCTCAAAATTTGTGACTGCTTCCCTGCCGTTGCATTTTATAGTTGCTCTGTCATAAGCCCTAGCAGCATCTATCTCACTGTCAAACAACCCCAGATAGATATATTTCTTGCCAAGAAACTGTCCCATTCGAGCTTCCCATCGTCCACATTTGTGCAGGGTAACTCCTCGATATTTTGAACTTCCCCTGGAGAACCCCGTACTCTGTCTACGAAGAATATGTACAAATTCTTCCTTTGTCAAGTTCTTCATCTGCCTAAGATCTATATCATAATCACTGATATTAAAATTGATATCAGCATCAATTCCACGGAACTTAATGGCAGCTCGATCATATGCCCTAGCCGCGGCATGTGCAGTGTCAAATCCCCCC…
PgERF091-1	994	GAAATTATATACTCACCTATTCTAAAAGAAGAGGGTAATCAAGATCCACATATTATTTATTCATACAAAAATCGTTTTCAGGTCAATAAACTTTATATAAGAGTTTAGTTTTATGGAAAATGACATACTTTCCCAGATTCGTAAATCATTTTCCGTAAAACTACACATATCTTTACCCTAAAAACGTTTCTCTTGAAACAAACCAAGTTCTAAAGATAACTAATGAACATAGACAAGTTACCTATTAATTGGCTAGAAAGGAAAACCATTCATAAACATATTAACGTCTTCAAGTGTTTATGAGCCCTTTGTTGCTTTATCTGCAATTTTCCCCTTCTTTTTAAGAGATCCATTGTCAGAAGACAAGGATGAGGATGAGGACAAAGATGAGGACGAAAA…
PgERF091-2	982	GAAATTATATACTCACCTATTCTAAAAGAAGAGGGTAATCAAGATCCACATATTATTTATTCATACAAAAATCGTTTTCAGGTCAATAAACTTTAGTTTTATGGAAAATGACATGCTTTCCCAGATTCGTAAATCATTTTCCGTAAAACTACACATATCTTTACCCTAAAAACGTTTCTCTTGAAACAAACCAAGTTCTAAAGATAACTAATGAACATAGACAAGTTACCTATTAATTGGCTAGAAAGGAAAACCATTCATAAACATATTAACGTCTTCAAGTGTTTATGAGCCCTTTGTTGCTTTATCTGCAATTTTCCCCTTCTTTTTAAGAGATCCATTGTCAGAAGACAAGGATGAGGATGAGGACAAAGATGAGGACGAAAACGAAGAGGATCG…
PgERF092-1	945	AAATGTTCCGCACAAGTCCCATCTTCCTTTCAATCATCTTCTGTACTTTGTGTTTTCTCTCTCTAGCAATAGCAATGGAGTCAATCAGACATTTATTTGTGATTCCATTTCCAGCCCTATAAATGCAAAACTTCTCCTCCTCCTCATCCTTCTTCATCATAGACTCCTACTCCTTTCTCTCATCATCTTCTCTTTCAATTTATCATTCTCTCTAAAACCTCCTCGATTATAGATTCTTCAGTTCTCTCTCTTAGTTCCGATCACTCTCTAATTCTGTAATTTAAATAAACTCCGCTCATTAAATGCTGCTGGTTTCGGATGTTGAAATTGTTCATTGAAGCTGATGATGCTGCTCAGTCGATGAAATAATAAATCCAAATTACACATATATAGGTTGAG…
PgERF092-2	888	CCTCCTCCTCCTCCTCCTCCTTCATCATAGACTCCTACTCCTCTCTCTCATCATCTTCTCTCTATAAACCAACAAATTACTGTTAATTTCACTCACATATATACATATATGTATTAGGAAGAATGAGAAAGCTCTTTCAATTTATCATTCTCTCTCTAAAACCTCCTCGATTATCGATTTTCAGTTCTCTCTCTTAGTTCCGATCACTCTCTAATTCTGTAATTTAAATAAACTCCGCTCATTAAATGCTGCTGGTTTCGGATGTTGAAATTGTTCATTGAAGCTGATGATGCTGCTCAGTCGATGAAATAATAAATCCAAATTACACATATATAGGTTGAGGAAAAGGAATTTGAGCTGTAGGTAATCATGTTGGATCTTAATCTTGGCGTTGTAAGC…
PgERF092-3	927	AAATGTTCCGCACAAGTCCCATCTTCCTTTCAATCATCTTCTGTACTTTGTGTTTTCTCTCTCTAGCAATAGCAATGGAGTCAATCAGACATTTATTTGTGATTCCATTTCCAGCCCTATAAATGCAAAACTTCTCCTCCTCCTCATCCTTCTTCATCATAGACTCCTACTCCTTTCTCTCATCATCTTCTCTTTCAATTTATCATTCTCTCTAAAACCTCCTCGATTATAGATTCTTCAGTTCTCTCTCTTAGTTCCGATCACTCTCTAATTCTGTAATTTAAATGCTGCTGGTTTCGGATGTCGAAATTGTTCATTGAAACTGATGATGCTGCTCTGTCGATGAAATAATAAATCCAAATTACACATATATAGGTTGAGGAAAAGGAATTTGAGCTG…
PgERF093-1	621	GTGGTGGTGGTGGTGGTGGTTGCGGCGGCAACCACCCTATGTACCGCGGAGTACGAATGCGCAATTGGGGCAAATGGGTTTCCGAAATTCGAGAGCCTATGAAAAAATCAAGAATATGGCTCGGGACATTCCCCACACCTGAAATGGCGGCTCGAGCCCACGATGTAGCCTCTTTAGCCATCAAAGGCCACTCGGCTTATCTCAACTTTCCAAATTTGGCTCATGAACTTCCACGGCCAGCTTCCACCTCACCTAAGGACATACAAGCGGCTGCTGCCAAGGCCGCGGCAGCTATATCTTCGGAGCAAATTAGGTGTGGAGGAGCTGAAACCGAGCCAAGCCAAGCGGAGCTTTCCATTTCGCATTCATCAACAAATTTGTCAATTCAAGACGCCCAAG…
PgERF093-2	867	GTGGTGGTGGTGGTGGTGGTTGCGGCGGCAACCACCCTATGTACCGCGGAGTACGAATGCGCAATTGGGGCAAATGGGTTTCCGAAATTCGAGAGCCTATGAAAAAATCAAGAATATGGCTCGGGACATTCCCCACACCTGAAATGGCGGCTCGAGCCCACGATGTAGCCTCTTTAGCCATCAAAGGCCACTCGGCTTATCTCAACTTTCCAAATTTGGCTCATGAACTTCCACGGCCAGCTTCCACCTCACCTAAGGACATACAAGCGGCTGTTGCAAATTACAAGGCTGCGGCGCCTTTATACTCTGTGCAATCGCATGCCGACTTATGCCAAGCCGAGCCGAGCATAGCCGTACTCCGAGGTGCCCATTCATCAACAAATTTGTCGTTGCTAAACA…
PgERF093-3	873	GTGGTGGTGGTGGTGGTGGTTGCGGCGGCAACCACCCTATGTACCGCGGAGTACGAATGCGCAATTGGGGCAAATGGGTTTCCGAAATTCGAGAGCCTATGAAAAAATCAAGAATATGGCTCGGGACATTCCCCACACCTGAAATGGCGGCTCGAGCCCACGATGTAGCCTCTTTAGCCATCAAAGGCCACTCGGCTTATCTCAACTTTCCAAATTTGGCTCATGAACTTCCACGGCCAGCTTCCACCTCACCTAAGGACATACAAGCGGCTGCTGCCAAGGCCGCGGGGTCTTTATATTCTGAGCAATCGCGTGGCGGAGATGAAGCCGACCTGTGCCAAGACAAGCTGATCCAAGCCGTAGTCCCTGATTCCTATTCATCAACAAATTTGTCATTGC…
PgERF094-1	1321	TAATTATATATATATATATATATGCTTCTTTACTTGTATAAATAAATAATTTCAAAGGGTGATTTGTCTAAATTACGATAGCGTGTTAACGGAGATAACGGTTGAATTTCAGAAATACCCTTGTCGTCCCAACTGCCCGTCCAACTCGTTGGGCTTAACGGCCAAATTCCCGCCGTCACATCCTCAGTAGTTTCACAACTATATCCCATAATTTCTTCTCTCCTCACCTCTTTTCTTTCTCTCTCTTCAGTCTCCGCATCTCTACCTCTTTTCCGGGGGAAAAGTCTCCGACGAGTTCCCAATTTCATGTGGGAAGTTGAGTATGGCCTTGCTTCCACGCAATTTGAACGCCGCTCGGTCATAAGCCTTCGCCGCGTCCACCGCAATATCAAATGTCCC…
PgERF094-2	1131	CCCATAATTTCTTCTCTCCTCACCTCTTTTCTTTCTCTCTCTTCAGTCTCCGCATCTCTACCTCTTTTCCGGCAAGTTTTTGCCGGCGGAAAAGTCTCCGACGAGTTCCCGATTTCATGTGGGAAGTTGAGTATGGCCTTGCTTCCACGCAATTTGAACGCCGCTCGGTCATAAGCCTTCGCCGCGTCCACCGCAATATCAAATGTCCCTAGCCAAACCCGAGTCCCTTTCCGTTTCGGGTCACGAATCTCGGCCGCAAATTTCCCCCACGGCCTTTGCCTAACACCCCTATAATGCCTCTTTTCGCCGGAATCTGCCATCCTCCGCTCACTCAACTTCGCCGCTGGCTGAAAACCCGGGTTCAAATCCACAGAGATATTTAGCGAGGGTCGGCGCTGG…
PgERF095-1	1062	TGAACCAACTAAATTTTATAAATAATAAGTAGCCTATATATTCTCAAAATGAAATCTATAACTATGGGAAGGAGAGAGTATTATGCATGAACAAAAAGCTTACACTGGAGTGTGGACTGGTCTGTTTACGTACGGAAAAGACGCAATGTCCACATTTTTATGTGATCGAAACATTTACATTACCATTAATTTTCCCGGTACATAAAGATATATAAATAAACGCATTGAAACTCCACATTTAGTTCATAATTAGACCAGAAAGTTTAAAAACTCATCAGCCATCAACCAATTCTGGATTGAGTCTACTTCTACGCTTGCCGTCCTTTCCAACGCCGCCGGAGCCACCGCTGTCCTCCTCCTCTTCGGCGAGGGCAACGACGATGAAGACTCTGAGTTGGA…
PgERF095-2	1122	TGAACCAACTAAATTTTATAAATAATAAGTAGCCTATATATTCTCAAAATGAAATCTATAACTATGGGAAGGAGAGAGTATTATGCATGAACAAAAAGCTTACACTGGAGTGTGGACTGGTCTGTTTACGTACGGAAAAGACGCAATGTCCACATTTTTATGTGATCGAAACATTTACATTACCATTAATTTTCCCGGTACATAAAGATATATAAATAAACGCATTGAAACTCCACATTTAGTTCATAATTAGACCAGAAAGTTTAAAAACTCATCAGCCATCAACCAATTCTGGATTGAGTCTACTTCTACGCTTGCCGTCCTTTCCAACGCCGCCGGAGCCACCGCTGTCCTCCTCCTCTTCGGCGAGGGCAACGACGATGAAGACTCTGAGTTGGA…
PgERF096	1014	AAAGGGAGCCAAGGCCTAACATATATGTTCCAAAAACACAACAAGAATATCACAACTCTTACATTATATACAAATGAATTCATCTATTTTTCAATCCTTGAATTCTGATTACTCGCCGGAATCTTCATTCGGGTCATTAGATTCCCTCTCTTGGGATGGGCTAGAATTCGACAATTCCCTCCCTTTTAATGTAAATGACTCCGAGGAAATGCTGCTATATGGTGTTCTATCACAGACGGTACAAGAAACATCAGATTCTAATTCCCCTGAAGAAATTAAGGAAGAAATTAAAGAAGATCACGAAGTAAGTTCGAAGGTTCAACAACTCCCGAAGAAACAGAAAGCCTATAGAGGTGTAAGAAGGCGGCCGTGGGGAAAATTCGCGGCAGAAATAAGGGA…
PgERF097	1260	TATATATATATATATATGTATATTGAGATGGGCTCACTTGCAAATGAAAGTATAGCTTTAGATGTGATTAGGCAACACCTTCTTGATGACTTTGCATTCATGGAAAACTACGGAATCTCAGAAACCTCCCCACAGTACTATTCCCATTCTAATTCAACTTCTTCTGATTCTCTCATTTCTGATCTTACCAACGTAACTGTTGATAGTTACGTTGTCCCTCTGCCTTCAGAATCTACTTCTGATACCATGTTAAGTACTTCTATCGGCTTCACGGGTGAACCCGATAACTTTGAGTTCCAAACAAATATTATTCCCCAAATTATCGACTCCAACTCAACCAAACACACGAGCTTTAGTGAACGCAAACCGCTGCTCAATATATATGTTCCTCCCGTAAAT…
PgERF098-1	1088	TTGTGCTCTTGCTTGTGCATACTTCACAGCCCCCTTCCCTTCCCTTCCAATTTTGATTGTGCTAAAACAGAGAATGATTGGAGTACTTGAGAATTGGATTTAACCCAACAATGACGACAACACCTTTTCCCTCTACTAATTTAATATGAACACATGCAGAGAAGATAAAGAGAATTCAAGTCTACTCTTCAAAGAAAGAAAAAGAAAGAAAAAAAACCAACTTTGAAGCCTTATATAATTGATTCACCGAGCACCAACACCATCACCATCACCATCAGATGATGCTGAAGTCAATAATTCTTCCAAATACTCTGCTCCTAAATCCTCCAATACAACCACATTTTCCAATTTTACTTCTTTACATTTGTTTTTCCTTCTCATGGAATGTCTTTTCTTTAA…
PgERF098-2	1064	CCCTTCCCTTCCCTTCCCTTCAAATTTTGATTGTGCTAAAACAGAGAATGATTGGAGTATACTTGAGAATTGGATTTAACCCAACAATGACGACAACACCTTTTCCCTCTACTAATTTAATATGAACACATGCAGAGAAGATAAAGAGAATTCAAGTCTACTCTTCAAAGAAAGAAAAAGAAAGAAAAAAAACCAACTTTGAAGCCTTATATAATTGATTCACCGAGCACCAACACCATCACCATCACCATCAGATGATGCTGAAGTCAATAATTCTTCCAAATACTCTGCTCCTAAATCCTCCAATACAACCACATTTTCCAATTTTACTTCTTTACATTTGTTTTTCCTTCTCATGGAATGTCTTTTCTTTAACACCACCACCGGGGAACACCCTTC…
PgERF099-1	1149	ATAATTTGCTTATAGATTGGGTTATTTAATTTGGGCGAAGGGAGGGAAGAGAATTAAAATAACATAAAATATAAAAATATATATATGTAGGAGTAGGACATCCAACCCAAATCCATTCATTTCAAAATCTTCAATATTCCAGTGTTCTCAGTGGGTAATATTTTGAAAAAAGAGTACTGAGGAAGAATTAAGACGACTAAAGAAAGAAGCAAAATAAAAATCTACGCATCCTCTTTAAAAGATTTCATGAAAAATGGGCTTTGGCTTCAGGCTCCAACTAGACTTTGCATTGTTTACAAATTTGGTCTGCTGTATATATCTCCTACCTCTTGAATCTCGACATATATAGTTTTGATCATCTTGTGGTGCAGCTGGGAGGAGCCATCTTAATTTACAACT…
PgERF099-2	904	CACTAATGCATACCAAGTATGTACGTATACTTATGCATCATGTATATATACGTACTAAATATTTACAAAATTAGTTAATGAAGAAAATCGTAGTAAAAAGTAGTATCAGTTTTCCGATTTACTAAGAAGCTCCTCTAACAAATCAGCTCCCAAGTCCTCCAGTACTACCATATTTTTTCTACTTACTCCACTCTTTTCATTTTTACTTCTTCTTGATGACTTACTTCTCATCTTATGTGTCTCCTTTAAGGCCGCCGCCGGCGAAGATCCGTCGCTAAAACTATACTTCACTTCTTCAAGAGAATCTCGTACTCTCTGCATCGAAAAGTTGAGGTGAGCCAACGAGCCCCGCATAGACAAAGCGGCTTGGTCATAAACCAAAGCCGCCGCCTCCGCGCT…
PgERF100	1305	GGGCAAATGGGTTGCTGAAATTCGGGAGCCACACAGGGGTAATAGGCTTTGGCTAGGTACATTTGGGAATGCTCTGGATGCTGCTCTTGCCTATGATGATGCTGCAAGAGCAATGTTTGGCCCTTGTGCACGACTCAATCTTCCGGATTCTAGCTCATGCAAGGAATCTTCAAATGGATGTTCAGTCCTGAGTCCATCATGTTGTGATTCAACTACATCTTCTACCCACTCTGAGGTCTGTGGCAATGAGGATCCGATGGCAAAGTTTGATGCTTCTGAGACTAAAAACAAGGATGGGGAAGGTGAATCAGCTATAGATGGTGGTTGGACTCTTAAAATGCAGGAAGCAACTGTGCCAATGCGTGAAATGAAGGATGAACCAATGGAGGTGAAGAAGGA…
PgERF101-1	1016	TGGATTTGACACTGCTCATGCTGCCGCTAGAGCCTATGATCGAGCTGCAATTAAGTTTCGGGGTGTTGATGCTGACATCAATTTTAACCTTAGTGATTATGAGGACTGTATGAATGAGATGAAGAATCTGAGCAAAGAAGAATTTGTGCACATCCTCCGTCGCCAGAGCAACGGTTTCTCACGGGGAAGCTCAAAATACAGAGGGGTGACACTCCACAAATGCGGCAGATGGGAAGCTCGGATGGGCCAGTTTCTTGGTAAAAAGTATATTTATCTTGGGCTATTCGACAGCGAAGTAGAAGCTGCAAGGGCATATGACAAGGCGGCTATCAAATGTAATGGAAAGGAGGCGGTCACCAACTTCGAGCCAAGTATATATGAAGGGGAGATGAATTCTGA…
PgERF101-2	1123	TGGATTTGACACTGCTCATGCTGCCGCTAGAGCCTATGATCGAGCTGCAATTAAGTTTCGGGGTGTTGATGCTGACATCAATTTTAACCTTAGTGATTATGAGGACTGTATGAATGAGATGAAGAATCTGAGCAAAGAAGAATTTGTGCACATCCTCCGTCGCCAGAGCAACGGTTTCTCACGGGGAAGCTCAAAATACAGAGGGGTGACACTCCACAAATGCGGCAGATGGGAAGCTCGGATGGGCCAGTTTCTTGGTAAAAAGTATATTTATCTTGGGCTATTCGACAGTGAAGTAGAAGCTGCAAGGTCCTAATGATCATGAATTACACAATCCCTGATACTGAAATTTTTGAATTCTCAAACTCAATAGGGTGTCATCCAACAGTCTCACCCTTT…
PgERF101-3	1099	TGGATTTGACACTGCTCATGCTGCCGCTAAGTATAATATTTGTTTGACTTTTATATCTATATATTTATAATTTTGTTTGTGTGGTTTTATTTTCTTAGCTTAATTTTTAGGATGTGTGGAACCATTATTCAATCACTTTGTTCATGTTATAATATCAGAGCCTATGATCGAGCTGCAATTAAGTTTCGGGGTGTTGATGCTGACATCAATTTTAACCTTAGTGATTATGAGGACTGTATGAATGAGATGAAGAATCTGAGCAAAGAAGAATTTGTGCACATCCTCCGTCGCCAGAGCAACGGTTTCTCACGGGGAAGCTCAAAATACAGAGGGGTGACACTCCACAAATGCGGCAGATGGGAAGCTCGGATGGGCCAGTTTCTTGGTAAAAAGGCATAT…
PgERF101-4	1144	TGGATTTGACACTGCTCATGCTGCCGCTAAGTATAATATTTGTTTGACTTTTATATCTATATATTTATAATTTTGTTTGTGTGGTTTTATTTTCTTAGCTTAATTTTTAGGATGTGTGGAACCATTATTCAATCACTTTGTTCATGTTATAATATCAGAGCCTATGATCGAGCTGCAATTAAGTTTCGGGGTGTTGATGCTGACATCAATTTTAACCTTAGTGATTATGAGGACTGTATGAATGAGATGAAGAATCTGAGCAAAGAAGAATTTGTGCACATCCTCCGTCGCCAGAGCAACGGTTTCTCACGGGGAAGCTCAAAATACAGAGGGGTGACACTCCACAAATGCGGCAGATGGGAAGCTCGGATGGGCCAGTTTCTTGGTAAAAAGTATATT…
PgERF101-5	1251	TGGATTTGACACTGCTCATGCTGCCGCTAAGTATAATATTTGTTTGACTTTTATATCTATATATTTATAATTTTGTTTGTGTGGTTTTATTTTCTTAGCTTAATTTTTAGGATGTGTGGAACCATTATTCAATCACTTTGTTCATGTTATAATATCAGAGCCTATGATCGAGCTGCAATTAAGTTTCGGGGTGTTGATGCTGACATCAATTTTAACCTTAGTGATTATGAGGACTGTATGAATGAGATGAAGAATCTGAGCAAAGAAGAATTTGTGCACATCCTCCGTCGCCAGAGCAACGGTTTCTCACGGGGAAGCTCAAAATACAGAGGGGTGACACTCCACAAATGCGGCAGATGGGAAGCTCGGATGGGCCAGTTTCTTGGTAAAAAGTATATT…
PgERF101-6	971	TGGATTTGACACTGCTCATGCTGCCGCTAGAGCCTATGATCGAGCTGCAATTAAGTTTCGGGGTGTTGATGCTGACATCAATTTTAACCTTAGTGATTATGAGGACTGTATGAATGAGATGAAGAATCTGAGCAAAGAAGAATTTGTGCACATCCTCCGTCGCCAGAGCAACGGTTTCTCACGGGGAAGCTCAAAATACAGAGGGGTGACACTCCACAAATGCGGCAGATGGGAAGCTCGGATGGGCCAGTTTCTTGGTAAAAAGGCATATGACAAGGCGGCTATCAAATGTAATGGAAAGGAGGCGGTCACCAACTTCGAGCCAAGTATATATGAAGGGGAGATGAATTCTGAGTCCCGTGATGGAGGTAGCAACCACAATCTTGATCTAAACTTGGG…
PgERF102	1095	ATTCAAGGACCCCAACTCAACCAAGTTCATTCACCTCGTTTTTAAATCACCCCCCTATATAAACAAATTCCCTCATCATCCATTTTCTCCCAAAATATTATCCCAACAATTCTCTATCATCTTTCTTTCATCTGTAAACACACTGATCTCATTTATTTTTAATTTAAAAAAATGATTAAAGAAAATTGCAGTTTTGATTCTGATGATTTTGCTTTCCTCGAATCGATAAGGCGTCACCTACTGGACGAATCTGATGACATTTCCGTCGATCTCCGGTGGATGACTTCAGTCTCTGACACTATTGTAGTCAAGTGTGAACCTGAAATTGAGGCTGCCTCGTCGGAATTTGTAAACATTCTGGCAGTGCAGCCAAAGATAGAGGCAGAGGAGGTGGCGCCG…
PgERF103	1595	GGGCAAATGGGTATCCGAAATCCGTGAGCCGCGAAAGAAATCCCGGATATGGCTCGGAACTTTCACTACACCAGAAATGGCGGCTCGGGCACATGACGTGGCAGCGTTGAGCATTAAGGGTAACTCCGCGATTCTTAATTTTCCCGAACTCGTGGGCTCATTTCCTCGTCCAGTTTCTCTCTCTCCTCGGGATGTTCAAGCTGCGGCCGCCAAAGCCGCAGCAATGGAAAAGTTTGACGCGCCGTCGATATCAACATCATCATCAACGTCTTCCTCGTCGACTTTATCATCGTCATCTTCATTATCGTCTTTGGTTTCAGCTACAGACTTGTCAACTTCTGATGAGCTGAGCGAAATCGTCGAGTTACCGAGTTTGGAAACGGGATTTGACTCGGTTGA…
PgERF104	368	ATTTCGGATACCCATTTGCCCCAGTTACGCATTCGGACGCCCTGGTAGACCGGATGTTTGCTGCTGTCTCGTATTCTTTTCTTCTTCTTGGGCTCCGAGTCTTGTGGGTTCGGGTTTTTTGCTGAGTTTGGGAGTGAATTCGCGAGTTGCTGAGTTAACTCGGGTGAGGACGGTGAGGATGAGGACGAGTTGGAGCTGGTTTCCGGGTCGGAGTTTTGAGTTTCTGTAGTCATTTTTGTTTTGTGTGTAATGCTGAATTGTTTTATTGTTTGTTATAAAAGGAACTAAAACATGGAGGAGAATTAGCGACGGTTTGTAACACAAGGATGGCAGCTAAAAGGGATAAATTAATGGATGTAGAGAAAGAA
PgERF105-1	1197	TGGCGCATGCAAAATAAGGTGAAGGCCGGCAACGCATAATAAAATAACAATAATCGTCACTCACAAGCGCTTGTGTTTCGAAACTGCCGCGTGCCACGCAAGACCAGGCTCTCGCATTAATCAATCCCTTTTCGTAACTCGTGTCTTGGGCGGTGCCCCTCAGTCAAACCCCTCGCACCCACTTTCGCTGCCTTTTCTCTCTCCTCCCTATAAATATATAAATAAATAAAATCCTCACAACTCTCCCATTCTTCTCACTCCATCTTCTTCGTTCCCTCAGAAGTTACGTTACATCAGTTACTCTCTATATTATCTGAGACAGACATACATACATCAACAAGAATGGCCATCAAGGATAAGTCTAACGTGGCGAAGCCTAACGTTGCAAACGGCGTACAT…
PgERF105-2	1128	TGCTCCGATAATAGTAAAAAAAATTGTATCTAGCCCATGATGAGAATAGATCCAACGGTGAAGATGTTATATATAAAGTAGACCAAGCCATTGGGTGCACGTATAATACTTTAGAGACTTGTCTCTATAAATAAGGAGAAGGAGAGAGGTGTTGCCGTCCAGCCGACGATTACGGGTGACTTGATGGGTCCCTTTTAACTTTTTTTATACCGCCCAATTCTCACTCTCTTTAAGCTTCTCACTCCCCCTTCTGTCTCTCTCCTCTCCAACAAAATAACACCCATTTTCTCTCTCTAAAAAACACTCATGGCGTCCGCAAGAGAGGGACACTACAGAGGAGTGAGAAAGAGGCCGTGGGGCCGTTACGCCGCCGAGATTCGTGATCCTTGGAAGAAAACC…
PgERF105-3	1143	TGCTCCGATAATAGTAAAAAAAATTGTATCTAGCCCATGATGAGAATAGATCCAACGGTGAAGATGTTATATATAAAGTAGACCAAGCCATTGGGTGCACGTATAATACTTTAGAGACTTGTCTCTATAAATAAGGAGAAGGAGAGAGGTGTTGCCGTCCAGCCGACGATTACGGGTGACTTGATGGGTCCCTTTTAACTTTTTTTATACCGCCCAATTCTCACTCTCTTTAAGCTTCTCACTCCCCCTTCTGTCTCTCTCCTCTCCAACAAAATAACACCCATTTTCTCTCTCTAAAAAACACTCATGGCGTCCGCAAGAGAGGGACACTACAGAGGAGTGAGAAAGAGGCCGTGGGGCCGTTACGCCGCCGAAATCCGAGATCCAAGTAAGAAGAGC…
PgERF105-4	1212	TGGCGCATGCAAAATAAGGTGAAGGCCGGCAACGCATAATAAAATAACAATAATCGTCACTCACAAGCGCTTGTGTTTCGAAACTGCCGCGTGCCACGCAAGACCAGGCTCTCGCATTAATCAATCCCTTTTCGTAACTCGTGTCTTGGGCGGTGCCCCTCAGTCAAACCCCTCGCACCCACTTTCGCTGCCTTTTCTCTCTCCTCCCTATAAATATATAAATAAATAAAATCCTCACAACTCTCCCATTCTTCTCACTCCATCTTCTTCGTTCCCTCAGAAGTTACGTTACATCAGTTACTCTCTATATTATCTGAGACAGACATACATACATCAACAAGAATGGCCATCAAGGATAAGTCTAACGTGGCGAAGCCTAACGTTGCAAACGGCGTACAT…
PgERF105-5	1227	TGGCGCATGCAAAATAAGGTGAAGGCCGGCAACGCATAATAAAATAACAATAATCGTCACTCACAAGCGCTTGTGTTTCGAAACTGCCGCGTGCCACGCAAGACCAGGCTCTCGCATTAATCAATCCCTTTTCGTAACTCGTGTCTTGGGCGGTGCCCCTCAGTCAAACCCCTCGCACCCACTTTCGCTGCCTTTTCTCTCTCCTCCCTATAAATATATAAATAAATAAAATCCTCACAACTCTCCCATTCTTCTCACTCCATCTTCTTCGTTCCCTCAGAAGTTACGTTACATCAGTTACTCTCTATATTATCTGAGACAGACATACATACATCAACAAGAATGGCCATCAAGGATAAGTCTAAGGTGGCGAAGGCCGTTGACGGCAAGCCTAACGTT…
PgERF106-1	1332	GGATGCGCGTTCCATATATTTGAGGCTCCTCCTTCATCCTCTCTCTCCCTCTCTCGTATTGAAACCAATTACTTTCTCTCTCTAAACTTATGTGTGTGTATATATATATAATCGCTTTCTTTCTTTCTTTCTTTCTTTTTTAAAAAAAAAAGGAGATAGGGGCATCGACATTCAAACGAACTATTTTGAATTTTTATATATTCTTTATACAGTAGAAAAGGAAAAAAAACATACAAGCAAGAAGATTGGTTAAGGGAGATGAGAGAGAACTCGAGATCATCAGATCAGATCCCAAATGTTTTTATGTGGTACACATACAAATGGTAAGTCTCTGTAACTCTACGATCCAAATCTTCAACAAAACAGACAAGCCCATAAAGTTGAAGCAAACCCTAGATC…
PgERF106-2	1334	GGATGCGCGTTCCATATATTTGAGGCTCCTCCTTCATCCTCTCTCTCCCTCTCTCGTATTGAAACCAATTACTTTCTCTCTCTAAACTTATGTGTGTGTATATATATATAATCGCTTTCTTTCTTTCTTTCTTTCTTTTTTAAAAAAAAAAGGAGATAGGGGCATCGACATTCAAACGAACTATTTTGAATTTTTATATATTCTTTATACAGTAGAAAAGGAAAAAAAACATACAAGCAAGAAGATTGGTTAAGGGAGATGAGAGAGAACTCGAGATCATCAGATCAGATCCCAAATGTTTTTATGTGGTACACATACAAATGGTAAGTCTCTGTAACTCTACGATCCAAATCTTCAACAAAACAGACATTATTTTGTTTCATAAGCCCATAAAGTTGA…
PgERF107	1362	CTTAGACCCTTGCTACTCCTTGACTAAAGGGGGTCTGATCTGCTCACTAAACCACCCCACCCCCATCTATAAATATCAAACCTCTCCCCCTTCATTTCCAATACTTTCCCATTTCATTTCATTCCATTCCATTTCACATAGCAAAAAAAGCACACAACAATCAAACTAATTCTAATTCAAGCCCTTCAAAAAATGGTGAAAACAGAGATGGTCAACAACAAGATTCAATCATCCTCACCAAGCAGCAACAACAAGAAGATGAATAAATTCAAAGGAGTGAGAATGAGGAGCTGGGGTTCATGGGTATCAGAAATAAGAGCACCCAATCAAAAAACAAGAATATGGTTAGGCTCTTATTCAACAGCAGAGGCTGCAGCCAGAGCATATGATGCTGCCCTT…
PgERF108-1	1330	CGTGTAAACAACATTCTCTTCATAAATGAATGCCCTCATGTAAAAACAAAAATAATGTAATAAATTTTGGTTCAGTGAAAATGTTTGACAGAATGTAAAAGGAAGTCTAGTGGAGATATTTCCAGAAAAAGTTGAATTGCATTGAGAGATAATTTTTGGTTCCAGGTTGACATGGCATACTTATTTGCACATAAAAATTGAAAATCCATCCCGAAGAGCCTGAAAAAGTAAGAGAAATTCCAGGACTCTTTCTCCAGGAAATTGTCTTCTGTAAAAAACAGAGCCAGCAAAACCATTTCCCTTGCGTGTTGTTGAACTGGATCGGCCCTTCATGATAAAATAAGAACAATTTCTACCAAAACTTACAATCGTTTAGTTTTTAACATAACATGTGTGCAG…
PgERF108-2	1315	CGTGTAAACAACATTCTCTTCATAAATGAATGCCCTCATGTAAAAACAAAAATAATGTAATAAATTTTGGTTCAGTGAAAATGTTTGACAGAATGTAAAAGGAAGTCTAGTGGAGATATTTCCAGAAAAAGTTGAATTGCATTGAGAGATAATTTTTGGTTCCAGGTTGACATGGCATACTTATTTGCACATAAAAATTGAAAATCCATCCCGAAGAGCCTGAAAAAGTAAGAGAAATTCCAGGACTCTTTCTCCAGGAAATTGTCTTCTGTAAAAAACAGAGCCAGCAAAACCATTTCCCTTGCGTGTTGTTGAACTGGATCGGCCCTTCATGATAAAATAAGAACAATTTCTACCAAAACTTACAATCGTTTAGTTTTTAACATAACATGTGTGCAG…
PgERF109-1	531	AACTTACAAACTGATGAGAATGTTTTTATCTTGGAGCTTATGATGAAGAAGAATCTGCAGCGCGAGCATATGACTTGGCTGCACTGAAGTATTGGGGGACACCAACTTTCACCAATTTCCCAAAAGAGCAGTGGCTTTTCAAGAGGGGTGTCCAAGTACAGAGGAGTCGCAAGGCACCATCACAATGGAAGATGGTAAGCTAGAATAGGGAGAGTTTTTGGGAATAAGTATCTCTACCTCAGAACCTACAGTACTCAAGAGGAGGCTGCTAGAGCTTATGACATTGCAACAATAGAGTACAGAGGGATTAATGCAGTCACAAATTTTGACTTGAGTACTTACATCAGAAGGCTGAAGACTTTGTTGCCTTGAGTGAAGGAAGAAACAGGAGGGAAGGGT…
PgERF109-2	673	AACTTACAAACTGATGAGAATGTTTTTATCTTGGAGCTTATGATGAAGAAGAATCTGCAGCGCGAGCATATGACTTGGCTGCACTGAAGTATTGGGGGACACCAACTTTCACCAATTTCCCAAAAGAGCAGTGGCTTTTCAAGAGGGGTGTCCAAGTACAGAGGAGTCGCAAGGCACCATCACAATGGAAGATGGTAAGCTAGAATAGGGAGAGTTTTTGGGAATAAGTATCTCTACCTCAGAACCTACAGTACTCAAGAGGAGGCTGCTAGAGCTTATGACATTGCAACAATAGAGTACAGAGGGATTAATGCAGTCACAAATTTTGACTTGAGTACTTACATCAGAAGGCTGAAGACTTTGTTGCCTTGAGTGAAGGAAGAAACAGGAGGGAAGGGT…
PgERF109-3	729	AACTTACAAACTGATGAGAATGTTTTTATCTTGGAGCTTATGATGAAGAAGAATCTGCAGCGCGAGCATATGACTTGGCTGCACTGAAGTATTGGGGGACACCAACTTTCACCAATTTCCCAAAAGAGCAGTGGCTTTTCAAGAGGGGTGTCCAAGTACAGAGGAGTCGCAAGGCACCATCACAATGGAAGATGGTAAGCTAGAATAGGGAGAGTTTTTGGGAATAAGTATCTCTACCTCAGAACCTACAGTACTCAAGAGGAGGCTGCTAGAGCTTATGACATTGCAACAATAGAGTACAGAGGGATTAATGCAGTCACAAATTTTGACTTGAGTACTTACATCAGAAGGCTGAAGACTTTGTTGCCTTGAGTGAAGGAAGAAACAGGAGGGAAGGGT…
PgERF109-4	803	AACTTACAAACTGATGAGAATGTTTTTATCTTGGAGCTTATGATGAAGAAGAATCTGCAGCGCGAGCATATGACTTGGCTGCACTGAAGTATTGGGGGACATCAACTTTCACCAATTTCCTGGTCTCTAGTTACAACATAGAACTTGGAATTACGCAGAATTTAACAAAAGAAGAGTACCTAGCCGCACTAAGAAGAAAGAGCAGTGGCTTTTCAAGAGGGGTGTCCAAGTACAGAGGAGTCGCAAGGCACCATCACAATGGAAGATGGTAAGCTAGAATAGGGAGAGTTTTTGGGAATAAGTATCTCTACCTCAGAACCTACAGTACTCAAGAGGAGGCTGCTAGAGCTTATGACATTGCAACAATAGAGTACAGAGGGATTAATGCAGTCACAAATT…
PgERF109-5	295	AAAGAGCAGTGGCTTTTCAAGAGGAGTCGCAAGGCACCATCACAATGGAAGATGGTAAGCTAGAATAGGGAGAGTTTTTGGGAATAAGTATCTCTACCTCAGAACCTACAGTACTCAAGAGGAGGCTGCTAGAGCTTATGACATTGCAACAATAGAGTACAGAGGGATTAATGCAGTCACAAATTTTGACTTGAGTACTTACATCAGAAGGCTGAAGACTTTGTTGCCTTGAGTGAAGGAAGAAACAGGAGGGAAGGGTGAACTCTCTTGAACATAACACTTTATATAGAGCTTG
PgERF109-6	589	AAAGAGCAGTGGCTTTTCAAGAGGAGTCGCAAGGCACCATCACAATGGAAGATGGTAAGCTAGAATAGGGAGAGTTTTTGGGAATAAGTATCTCTACCTCAGAACCTACAGTACTCAAGAGGAGGCTGCTAGAGCTTATGACATTGCAACAATAGAGTACAGAGGGATTAATGCAGTCACAAATTTTGACTTGAGTACTTACATCAGAAGGCTGAAGACTTTGTTGCCTTGAGTGAAGGAAGAAACAGGAGGGAAGGGTGAACTCTCTTGAACATAACACTTTATATTGTTGTTATAGCTACAGGCTTATTTTATATGAGCAGGATGCAACTTTGTAGTACCCAAATAGTACGTGTTATTGTGCAGTATGTGAGACCTTTATGGAAGGCTTGTTCTAAT…
PgERF109-7	533	AAAGAGCAGTGGCTTTTCAAGAGGAGTCGCAAGGCACCATCACAATGGAAGATGGTAAGCTAGAATAGGGAGAGTTTTTGGGAATAAGTATCTCTACCTCAGAACCTACAGTACTCAAGAGGAGGCTGCTAGAGCTTATGACATTGCAACAATAGAGTACAGAGGGATTAATGCAGTCACAAATTTTGACTTGAGTACTTACATCAGAAGGCTGAAGACTTTGTTGCCTTGAGTGAAGGAAGAAACAGGAGGGAAGGGTGAACTCTCTTGAACATAACACTTTATATTGTTGTTATAGCTACAGGCTTATTTTATATGAGCAGGATGCAACTTTGTAGTACCCAAATAGTACGTGTTATTGTGCAGTATGTGAGACCTTTATGGAAGGCTTGTTCTAAT…
PgERF109-8	605	AACTTACAAACTGATGAGAATGTTTTTATCTTGGAGCTTATGATGAAGAAGAATCTGCAGCGCGAGCATATGACTTGGCTGCACTGAAGTATTGGGGGACATCAACTTTCACCAATTTCCTGGTCTCTAGTTACAACATAGAACTTGGAATTACGCAGAATTTAACAAAAGAAGAGTACCTAGCCGCACTAAGAAGAAAGAGCAGTGGCTTTTCAAGAGGGGTGTCCAAGTACAGAGGAGTCGCAAGGCACCATCACAATGGAAGATGGTAAGCTAGAATAGGGAGAGTTTTTGGGAATAAGTATCTCTACCTCAGAACCTACAGTACTCAAGAGGAGGCTGCTAGAGCTTATGACATTGCAACAATAGAGTACAGAGGGATTAATGCAGTCACAAATT…
PgERF109-9	391	AAAGAGCAGTGGCTTTTCAAGAGGAGTCGCAAGGCACCATCACAATGGAAGATGGTAAGCTAGAATAGGGAGAGTTTTTGGGAATAAGTATCTCTACCTCAGAACCTACAGTACTCAAGAGGAGGCTGCTAGAGCTTATGACATTGCAACAATAGAGTACAGAGGGATTAATGCAGTCACAAATTTTGACTTGAGTACTTACATCAGAAGGCTGAAGACTTTGTTGCCTTGAGTGAAGGAAGAAACAGGAGGGAAGGGTGAACTCTCTTGAACATAACACTTTATATTGTTGTTATAGCTACAGGCTTATTTTATATGAGCAGGATGCAACTTTGTAGTACCCAAATAGTACGTGTTATTGTGCAGTATGGCCTTGCAGCTATTGCTTCCA
PgERF109-10	747	AACTTACAAACTGATGAGAATGTTTTTATCTTGGAGCTTATGATGAAGAAGAATCTGCAGCGCGAGCATATGACTTGGCTGCACTGAAGTATTGGGGGACATCAACTTTCACCAATTTCCTGGTCTCTAGTTACAACATAGAACTTGGAATTACGCAGAATTTAACAAAAGAAGAGTACCTAGCCGCACTAAGAAGAAAGAGCAGTGGCTTTTCAAGAGGGGTGTCCAAGTACAGAGGAGTCGCAAGGCACCATCACAATGGAAGATGGTAAGCTAGAATAGGGAGAGTTTTTGGGAATAAGTATCTCTACCTCAGAACCTACAGTACTCAAGAGGAGGCTGCTAGAGCTTATGACATTGCAACAATAGAGTACAGAGGGATTAATGCAGTCACAAATT…
PgERF109-11	509	AACTTACAAACTGATGAGAATGTTTTTATCTTGGAGCTTATGATGAAGAAGAATCTGCAGCGCGAGCATATGACTTGGCTGCACTGAAGTATTGGGGGACATCAACTTTCACCAATTTCCTGGTCTCTAGTTACAACATAGAACTTGGAATTACGCAGAATTTAACAAAAGAAGAGTACCTAGCCGCACTAAGAAGAAAGAGCAGTGGCTTTTCAAGAGGGGTGTCCAAGTACAGAGGAGTCGCAAGGCACCATCACAATGGAAGATGGTAAGCTAGAATAGGGAGAGTTTTTGGGAATAAGTATCTCTACCTCAGAACCTACAGTACTCAAGAGGAGGCTGCTAGAGCTTATGACATTGCAACAATAGAGTACAGAGGGATTAATGCAGTCACAAATT…
PgERF109-12	435	AACTTACAAACTGATGAGAATGTTTTTATCTTGGAGCTTATGATGAAGAAGAATCTGCAGCGCGAGCATATGACTTGGCTGCACTGAAGTATTGGGGGACACCAACTTTCACCAATTTCCCAAAAGAGCAGTGGCTTTTCAAGAGGGGTGTCCAAGTACAGAGGAGTCGCAAGGCACCATCACAATGGAAGATGGTAAGCTAGAATAGGGAGAGTTTTTGGGAATAAGTATCTCTACCTCAGAACCTACAGTACTCAAGAGGAGGCTGCTAGAGCTTATGACATTGCAACAATAGAGTACAGAGGGATTAATGCAGTCACAAATTTTGACTTGAGTACTTACATCAGAAGGCTGAAGACTTTGTTGCCTTGAGTGAAGGAAGAAACAGGAGGGAAGGGT…
PgERF110-1	1389	ACGACTTATATTAAGGAACAAAAACATTTCTTTAAAAAGACTTATATTAAGGAATAGAGGGAGTAGTAAGTTGTAGCAAGTAGCTTTATCAATTTTCGTGCAAGTGGTAGCAAGAGTAATATTGTTATTCAAGCCGCTACATGTAGTAGCGGTTTGCTTTTTTTAATATAAAATATCATTAAACCGCTACAAGGTGTTGCAACTTGGTTATTATGAATAGTATTCTGACAACCGGTTGCATGGATGGAATCCCACACTTAAAATACACAAAATAACATTAACTATCTGCTTCACAATTGAACTGTAAATTATATGATATGTCCAAAGAATCAGAGTAGAAATAGAGGATGGCAGTACAAAAAGTTGTCCATCCCAACCCAGAACCGATAATAAATAACC…
PgERF110-2	1376	ACGACTTATATTAAGGAACAAAAACATTTCTTTAAAAAGACTTATATTAAGGAATAGAGGGAGTAGTAAGTTGTAGCAAGTAGCTTTATCAATTTTCGTGCAAGTGGTAGCAAGAGTAATATTGTTATTCAAGCCGCTACATGTAGTAGCGGTTTGCTTTTTTTAATATAAAATATCATTAAACCGCTACAAGGTGTTGCAACTTGGTTATTATGAATAGTATTCTGACAACCGGTTGCATGGATGGAATCCCACACTTAAAATACACAAAATAACATTAACTATCTGCTTCACAATTGAACTGTAAATTATATGATATGTCCAAAGAATCAGAGTAGAAATAGAGGATGGCAGTACAAAAAGTTGTCCATCCCAACCCAGAACCGATAATAAATAACC…
PgERF111	1340	ACTTTCCACCACCAAGCACTTCGGCAACCAACCAACTCTCTCTCTCTATTTCGCTCTCCTCTCTCAATTTCACTCTTCATTTTTAGCTTCAATTCAAACATGGAGGCTTCCGCCCTAAATTTCATTAGACAGCATCTTCTCGACGAGTTTTCTCCTGTTGAGACCTTTCTCAATGAATTTGACGACTTTTCATCAACTGAAATTTGCTCTCAATCTGATTCTTCCTCTTCTTCATCTTCTCCAATAGAATTATGCTGTGATTCTCCTGTTATCACAATCTCCGATTATTTGAATCCAAATGAAGTTGAAACGTTTTCATTTCCTTCCAATTTAATCGATTTTGAGCCTGAAATAATCGATCTCACTTCACCTAGGCCGGCTGAGTCCAGTTCACGAAAG…
PgERF112-1	1061	AGCACGCCTTTGGAAGTGCTTCCGCTCTGCAACGGGAAGTGCTTTTCTGCATACTGTTTTGGAATCACAAGCCGGTTCAGCTTCCCGACATCGCTCGGCGTAACGGCTTTTTCAAACAGTTGATCTCGTGCTTTAAGGATTCGTTCATCAAAAATCACCGTCTTTTGTTGGAAACCGCGGTTCTTTTTGCTTTGCTCCAGCTCATCGCTATAAGTATGTTTACGAAGCATATCCACAATCTCGGCCTTGGAGTGGGAATTCAAGAAATTTGTTTCCATATCATCCTCTTGAATTTGGGATAATGGCTTGAAGTTTGTAACCGCATCGCGGCCACGAAAACGTTGGGCGGCGATGTCGTAAGCCTTGGCGGCTTCGTGTTCTTCGTTGAAAGTACCCAGC…
PgERF112-2	1904	TCTCATTTTAATTAAAATGAGAGGCATAATATATAACATAATAGTATGTGATCCAGAGAAATATTTGGGGGAAAGCAACACCACCTGAATTAAGGTATAGAATTCATACAATACAACCAGTGGAGTGGAGTGCTACTAATTAAACATGAGAAAAAATATTTATAAAACAATAATTCAGACAAATTGACATTTTTTTTAATCCTATTTATGTTTTTACTATTACAATTGTTCCACCTAAGTTGAACAGCTCTCTTCGGCTGTTTTTTTTTCTAAAAATTAATATACAATTCCTCGACTTTGCAACTTACAGAAATACATACTACCACCTCCCCCGTAACATACTACTACATACATACGTACCCAAATTAATTCCAAAACAAAAACATGAAATACAGTACA…
PgERF112-3	784	AGCACGCCTTTGGAAGTGCTTCCGCTCTGCAACGGGAAGTGCTTTTCTGCATACTGTTTTGGAATCACAAGCCGGTTCAGCTTCCCGACATCGCTCGGCGTAACGGCTTTTTCAAACAGTTGATCTCGTGCTTTAAGGATTCGTTCATCAAAAATCACCGTCTTTTGTTGGAAACCGCGGTTCTTTTTGCTTTGCTCCAGCTCATCGCTATAAGTATGTTTACGAAGCATATCCACAATCTCGGTTTTGGAGTGGGAATTCAAAAAGATAGTTTCCGTATCGTCCACTTGCGTGTCGGATAATAGCTTGAAGTTGGTAACGGCATCGCGGCCTCGGAATCGTTGGGCCGCGATATCGTAAGCCTTAGCGGCTTCAAGTTCTTCATTGAAAGTGCCGAGC…
PgERF113-1	524	TTCAATTCAAACATACAGACATACCCAAAATAATCCTAGTTATATATGTATATACACACTAGCTTATATATATACACACACTCATAATATTTTCTCTAGCTCGATCTCACAATTCAATTCAAACATACAGACATAAAAAAAAAATTAAGATTCGTCGACCCCTTTTCCCAAAAAGCAAACTCAACTCCGACAGTCTACTAGTTCACTCGATCAGTCTATTTACTGGTTACTCAAAAATCATTATCTATGGAAATCTTCTCTCATTACTCGGACCCACTAATTTCTTCATGGTCCCCTGAATTTTCGGAATCCTCCCAAGGTACCGGAAGTGGCCGCCCTGCCAATTTTTCCGATGAGGAAGTGATGTTAGCTTCAAGTCATCCAAAGAAACGCGCGGGA…
PgERF113-2	1195	TTCAATTCAAACATACAGACATACCCAAAATAATCCTAGTTATATATGTATATACACACTAGCTTATATATATACACACACTCATAATATTTTCTCTAGCTCGATCTCACAATTCAATTCAAACATACAGACATAAAAAAAAAATTAAGATTCGTCGACCCCTTTTCCCAAAAAGCAAACTCAACTCCGACAGTCTACTAGTTCACTCGATCAGTCTATTTACTGGTTACTCAAAAATCATTATCTATGGAAATCTTCTCTCATTACTCGGACCCACTAATTTCTTCATGGTCCCCTGAATTTTCGGAATCCTCCCAAGGTACCGGAAGTGGCCGCCCTGCCAATTTTTCCGATGAGGAAGTGATGTTAGCTTCAAGTCATCCAAAGAAACGCGCGGGA…
PgERF113-3	1005	AAAAAAATCTCACACGTGTTAGACAAAAATAAGTAAAGAAAAAAAGTAACTTGTTTATTTAGACTTCTTATTCATGCCAAGTTTTCGCCCCCACCCAGCCCAGCCTAGCCTGCTGTTTCCTTAACACACACTCCCTTGTTCGCGTCACAAACGCAGAGTCGCCTATATATACACTCAAAATCATCCTACTTGAATATACACACCACACTGATAATAATCACACTCCCAGCTTTAATTATCTATCTCACAATTCAATTCATACACATCAATATAGTCTACTATCTAATTCAGTCTATTTACTCGTCACACAACAATCAAAATAATTTATGAAAAAAACCTCATATCGCTCACACCCACTAACTTTTTCATGGTCCCCTCAACTGCCTCCGAAAGTACTGA…
PgERF114	1163	AGAGGCAAAGGCGGCCCCGAGAACGCTTCGTGCAAGTTCAAAGGAGTCCGGCAGCGCACTTGGGGCAAATGGGTCGCAGAAATCCGTGAGCCCAACCGTGGTGCCCGCCTCTGGCTGGGCACGTTCGACAACTCCGAATCGGCCGCCCTAGCCTATGATAAGGCTGCGCGTAGGCTCTACGGCCCTGATGCTAAGGTAAACTTCCCTGACAGATTACCACCCATAAACAGGCCTGCTGCTGTTGCTGATCATCAAGTATCAAACTGTACCACATTAGTGCCCCGTAAGGAGATCCAAATACCCGATAGTAATGGGGAAATCCAAATGCCTGAAACCGGGTTGATCCAAATGCCAGATATTGAAATAGAAATGCAGCTTCAGCTCATCACTGATCCTCCA…
PgERF115-1	1070	TCTAGCTAGCTAGCTAGCTAGCTCATTTCTCCCTCTAATTTTCTTTTATCATGGAAAATAAGTTTCCTAAGATGGAAACCTTTCTCCACAAGGAATTAATGTCACCTTCTTATTTTCAAGAAGAATCACAAATTTTTGCGTATCCCAATGTTCGGAACGCCGAAAGATTGTTTTCCAGTTCTGAATCTAGATGTTCATCTTTGGATGATGCGGCTTCTAATTTGGTATTAGCCAAAGAAGAGATGTCTGTTTTGGCTAGTGATGATGATCATAAAGTGAAAGGAAGCTGCATTCCTCTTAATTTTCTTGAATCTTTTCCTGAACTAAACCAATCCCATGCTTCAAAACCAACTTCTTTATCATCAAATTCAATGAAATCCCCAAATTTAAGCCTATTTT…
PgERF115-2	1058	TCTAGCTAGCTAGCTAGCTAGCTCATTTCTCCCTCTAATTTTCTTTTATCATGGAAAATAAGTTTCCTAAGATGGAAACCTTTCTCCACAAGGAATTAATGTCACCTTCTTATTTTCAAGAAGAATCACAAATTTTTGCGTATCCCAATGTTCGGAACGCCGAAAGATTGTTTTCCAGTTCTGAATCTAGATGTTCATCTTTGGATGATGCGGCTTCTAATTTGGTATTAGCCAAAGAAGAGATGTCTGTTTTGGCTAGTGATGATGATCATAAAGTGAAAGGAAGCTGCATTCCTCTTAATTTTCTTGAATCTTTTCCTGAACTAAACCAATCCCATGCTTCAAAACCAACTTCTTTATCATCAAATTCAATGAAATCCCCAAATTTAAGCCTATTTT…
PgERF115-3	1215	TCTAGCTAGCTAGCTAGCTAGCTCATTTCTCCCTCTAATTTTCTTTTATCATGGAAAATAAGTTTCCTAAGATGGAAACCTTTCTCCACAAGGAATTAATGTCACCTTCTTATTTTCAAGAAGAATCACAAATTTTTGCGTATCCCAATGTTCGGAACGCCGAAAGATTGTTTTCCAGTTCTGAATCTAGATGTTCATCTTTGGATGATGCGGCTTCTAATTTGGTATTAGCCAAAGAAGAGATGTCTGTTTTGGCTAGTGATGATGATCATAAAGTGAAAGGAAGCTGCATTCCTCTTAATTTTCTTGAATCTTTTCCTGAACTAAACCAATCCCATGCTTCAAAACCAACTTCTTTATCATCAAATTCAATGAAATCCCCAAATTTAAGCCTATTTT…
PgERF115-4	1058	TCTAGCTAGCTAGCTAGCTAGCTCATTTCTCCCTCTAATTTTCTTTTATCATGGAAAATAAGTTTCCTAAGATGGAAACCTTTCTCCACAAGGAATTAATGTCACCTTCTTATTTTCAAGAAGAATCACAAATTTTTGCGTATCCCAATGTTCGGAACGCCGAAAGATTGTTTTCCAGTTCTGAATCTAGATGTTCATCTTTGGATGATGCGGCTTCTAATTTGGTATTAGCCAAAGAAGAGATGTCTGTTTTGGCTAGTGATGATGATCATAAAGTGAAAGGAAGCTGCATTCCTCTTAATTTTCTTGAATCTTTTCCTGAACTAAACCAATCCCATGCTTCAAAACCAACTTCTTTATCATCAAATTCAATGAAATCCCCAAATTTAAGCCTATTTT…
PgERF115-5	1203	TCTAGCTAGCTAGCTAGCTAGCTCATTTCTCCCTCTAATTTTCTTTTATCATGGAAAATAAGTTTCCTAAGATGGAAACCTTTCTCCACAAGGAATTAATGTCACCTTCTTATTTTCAAGAAGAATCACAAATTTTTGCGTATCCCAATGTTCGGAACGCCGAAAGATTGTTTTCCAGTTCTGAATCTAGATGTTCATCTTTGGATGATGCGGCTTCTAATTTGGTATTAGCCAAAGAAGAGATGTCTGTTTTGGCTAGTGATGATGATCATAAAGTGAAAGGAAGCTGCATTCCTCTTAATTTTCTTGAATCTTTTCCTGAACTAAACCAATCCCATGCTTCAAAACCAACTTCTTTATCATCAAATTCAATGAAATCCCCAAATTTAAGCCTATTTT…
PgERF115-6	1046	TCTAGCTAGCTAGCTAGCTAGCTCATTTCTCCCTCTAATTTTCTTTTATCATGGAAAATAAGTTTCCTAAGATGGAAACCTTTCTCCACAAGGAATTAATGTCACCTTCTTATTTTCAAGAAGAATCACAAATTTTTGCGTATCCCAATGTTCGGAACGCCGAAAGATTGTTTTCCAGTTCTGAATCTAGATGTTCATCTTTGGATGATGCGGCTTCTAATTTGGTATTAGCCAAAGAAGAGATGTCTGTTTTGGCTAGTGATGATGATCATAAAGTGAAAGGAAGCTGCATTCCTCTTAATTTTCTTGAATCTTTTCCTGAACTAAACCAATCCCATGCTTCAAAACCAACTTCTTTATCATCAAATTCAATGAAATCCCCAAATTTAAGCCTATTTT…
PgERF116	1242	CTGGTGACACAACTTTGACAACACCTAGTAGACAATATACAAACCACAGTCAGCATGTAAAATCTAACAAGGGAAATCAGATACAAGTATTATGAATTTGATATTATAGGCACTGTCACAACTCACAAGCAATAAATAGAGATTATGCAAGCATTATACAAAATCTTTCTGAAACCGGAGGAGTTAGAGCTACATCTGATAGTTTATCTCTGCCAATAACATATATTCAAAGAAAGAAAACATGCCCATGTTTTTCTTAGAGATATAGTAGTTAAAAGTACCATTGCCAAATAAACAACCTTAAAGAAGAAACTTTGACATATACCACCATAGCTACAATCGACATTCTATGGGGCATTGATTAAAGGAGGAGAAAAAGAAGGCCAAATTACATAAATG…
PgERF117	1017	AGGTTAGTGAAATCGGAATTTAACTGGCAAATGCTGTTTCCGGCCAGATCAGGCAACCTCCGACCGTGGTGGAAGGTTGAGGTCAAGATCGAGCGGTTTTCTATGCGAGTTACGACCGAAATAGTTAAAATCGAAGACCGAGGAAGAATCAGAGTCGCTCTGAGCACTGCCGGCGAGTGTAGGATGTAGAGCAACAAGCGGCCGCTCCGATCTGAATATGTTAAGATGGCTATTTATGGCATCTGGCCTCGACAGCGCGTGGAAGAGGAACATTGGACGCGCCGTCGGCATAAAACATGGATAATGTACGGCAGCACCGAGGTGAGCCAGGCTGAGATCGAGGGAGGGTGGTGGAGCAACGGCGGCCATAAGAGGCGCTGAGCTCGATGATTCGACAGT…
PgERF118-1	1257	ATGCATGCATATATATAATCCTGGCAATATCTATCTATGTATCTTTCTATCTATCTATATAAAAGAACCTTTTGATCATGGTCTCAACATCCTTATAATTAGTCTTTCATATCAACATTGTTTTTGAAACCTAAAGCTCTCAGTTCCTTATATATATAGTATTACTCCGTAAATTTTAAGGTAAAATTTTTTCCAAAAGAAATCAACTTGTTTTTTGGTCCATAGTTGGATGTGGAAGGTTTGTTAATTATCAATAATAGCTCCATAGACTTTCTCCATCGTCAGACTTTCCAGGAGAGTTATCAGCCGACAAAGAGCTCAGTCTCGGTGGACTCATCAGCATTCCCTCCGCCATATTCACTAGTAAATTCGGCATATCAAACAGTGCTTCCTCATCAA…
PgERF118-2	1413	CACATTTCTAGGGTTTACTTACAAACAAATGGTAAAACGGAGTAGTATAATATTTACTCGCAAATTCCGCGAATAAATAATAATATATTGAAACTGTGTGATACAAAATCTTACATGTACGTTCACATCATGCAATTAATTTAGGTATTGAGAAATCATATCGAGACTCACGATGCATGCATATATATAATCCTGGCAATATCTATCTATCTATATAAAAGAACCTTTTGATCATGGTCTCAACATCCTTATAATTAGTCTTTCATATCAACATTGTTTTTGAAACCTAAAGCTCTCAGTTCCTTATATATATAGTATTACTCCGTAAATTTTAAGGTAAAATTTTTTCCAAAAGAAATCAACTTGTTTTTTGGTCCATAGTTGGATGTGGAAGGTTTG…
PgERF119	1241	CTCTAGTTAATTTTGATAAAAAATACAAAGAAGATTCAAATTTATTCGAATTTTTAGATTGTTAAAACTTCATGCACGGCAGGCTAGTACTATATAAAATTCTATGATATGAAAAGAAAACACGTGTCAAGAATCTGAAGCTAATACTGAACCCTCTCACCTAATACTACGCTCCAAACTCGCGCCTCCTGTCGGTACCGGCACGGACCACACGTATTACACAAATTAAGTCAATTTTCCGGCAAATCAAATAATTCAACCACCATGAAATATAATAAACAAACAATTTACATAATAAATTATAATTATCAATTTAGAAAAAGGAGGATTACATTGACAACAACCAGCTAGAAACTCTAATAAAGAATTTCTTGGGGTCGCAAAAAGATCAGATATTTG…
PgERF120-1	1721	GCTATCCTTAAAAAAGGTTGTTACTTTTTTTCTGGAACAAACAATAAATAATGTATAGAACACAGTTGGACATTTTTTTAGTAGTAAATTTTAAATCTTCAAGTCTAGTATAATACTCTAATTGAAGTTAATTGGTCTTATTTTCTAAAAACCTACTACCACACCAATGATTAAGCAAAAAAGACATTCATAAAACAAAAATCACACATTCAATCCCAACAATATTTTTCAAAGAAATGCTTTCTCATAGATCCCCCCACATAGGAGATTCCTTATGCCTTCAAATAATAAAAAGGCAAGAGGAGAAACTAAACTCTTAATGGTACTACTAATTTTCCTCAACTAGAGTCACTTGAACAAGTACCTACTTTGATGACTCATTATGAAACTACCATTTAC…
PgERF120-2	1013	TATTCTCATTAATATTACTATCACCATTTTTCCTACTATTCTTATTAGATTTCTCTCTCTTCACTTTCTGGCAAATTGCTTGAATTTTGGCATCCACAGCATTCTTCAAAGCATTCAGTCTTGAACCATCTCCAAATCCTAACTTGCTCGGATCGCGAAGATTTGGAAAGTTCAAGCGAGCATATTCGCCGCGAAGCTTATAGGCAGCGCGATCATAAGCATAGGCTGCAGCTTCAGCTGTCTCATAAGTTCCCAGCCAAACTCTCATTCTGTTCTGTGGGAGTCTAATCTCAGCTACCCATTTCCCCCAATGCCTCTGTCTCACTCCTCTGTACAGTTTTTTCTTTGATGGAACCGTATAGCTGTTTTTGTATATGTAGTTCTGAAGTGGGTGGTTGG…
PgERF121-1	1752	GTTACTAAAGAGGAGTTGTTTTACTGTTAATTCACCGCGCGTCGACATGTATGGTATAAGCGTAGGGGTTGCGTAGTAAAAACGTAGGGTCTTGCAGTGTGACCCATTTCTTCATTAGCTTCATCTCTCTCCTCTATTTCTCTCTCTATCTTGGCCTTTATAAGTGTGATATAAATCATTTGGAGCTGAATGAGGAAAGTTCACTTGTTCATCAAACTAGTAGCTCAAAATAAGCTGCATTCCATATATATATACATATTCCTTCCTTTTCCTTTCCCTTTCCCTTTCCCACTTCTCTCTCTAAATCCAGCTTCATAATAACTTCTATTCTTCAGTTACACACTTCCAAACAGTCCCTAATTCCTCTTGTTCATTAGTTGTAGTACTACTTTATGCAGT…
PgERF121-2	1767	GTTACTAAAGAGGAGTTGTTTTACTGTTAATTCACCGCGCGTCGACATGTATGGTATAAGCGTAGGGGTTGCGTAGTAAAAACGTAGGGTCTTGCAGTGTGACCCATTTCTTCATTAGCTTCATCTCTCTCCTCTATTTCTCTCTCTATCTTGGCCTTTATAAGTGTGATATAAATCATTTGGAGCTGAATGAGGAAAGTTCACTTGTTCATCAAACTAGTAGCTCAAAATAAGCTGCATTCCATATATATATACATATTCCTTCCTTTTCCTTTCCCTTTCCCTTTCCCACTTCTCTCTCTAAATCCAGCTTCATAATAACTTCTATTCTTCAGTTACACACTTCCAAACAGTCCCTAATTCCTCTTGTTCATTAGTTGTAGTACTACTTTATGCAGT…
PgERF122	2011	CGACACTTTTCTTGTGAAAATATCAAAAAGTCACGTGAAAATATCAATTTTCAAAGAAATATTGTTTTAGCTTTACAACTCTTACAATATAAAGAGGCATAAGGTTGCAAAACTCTCTCCAGAGCAACACTAGAACTAACCAACTCCTTTTCACCTGCAATCGCAAGTTGAAAGATGCTTGAAGTTCAATTAGACGAAGATCTAATTCAAAATAAATTCTGTGTTCCACTTAAAGATGATGCTTTCGTGTTTTGGAGTTGTGATCCGAGGTGGAGAATCTATTGGTTGGGGTTTGGATTTTGATGATTCTTGCTGCTGTTTGGGGTTTGGTAGATGGATATATCTATTCGGATCAAGTTTTATGAGTTTGTTCTTCTATATAAATCTGATCTTGAAATG…
PgERF123-1	1123	TTTTTAGATCCCTCAAGAAACATCATAGATCAATATCATAGCTCCGTTTTAATATTTTTAACATGTAATATTACTTCAACAACAACAGACTTCACAGATTATCATCAGTAGCACACACTCTAATCCATCGTAATATACTCTAACCATAAGATTAGAAAGTAAATTGAAGAAAAAAAGAAAAGAAAAGAGTAAATTCTCTTCAAACAACATAAGAAAACCCGGTAAGACGCTCAGACAATAATCCTTTTTTTATCCAAGTCTAAATCTTGTCTATGATTTTTTTTCCCTGCATTAAAAAAGAGAACAATGAGTTTTATCAAATGGATCCAATTTGACCAACACCAATCAGAGCCTTAGAGCTGTGCAGTCAAAATCATCATCAACCTCATCCATCGACGG…
PgERF123-2	1148	TTTTTAGATCCCTCAAGAAACATCATAGATCAATATCATAGCTCCGTTTTAATATTTTTAACATGTAATATTACTTCAACAACAACAGACTTCACAGATTCGAAAAGTCTACATATAGTTGAAGACATTTTGCCCACATTGCATACTAAGATTATCATCAGTAGCACACACTCTAATCCATCGTAATATACTCTAACCATAAGATTAGAAAGTAAATTGAAGAAAAAAAGAAAAGAAAAGAGTAAATTCTCTTCAAACAACATAAGAAAACCCGGTAAGACGCTCAGACAATAATCCTTTTTTTATCCAAGTCTAAATCTTGTCTATGATTTTTTTTCCCTGCATTAAAAAAGAGAACAATGAGTTTTATCAAATGGATCCAATTTGACCAACACCAAT…
PgERF123-3	1176	TTTTTAGATCCCTCAAGAAACATCATAGATCAATATCATAGCTCCGTTTTAATATTTTTAACATGTAATATTACTTCAACAACAACAGACTTCACAGATTCGAAAAGTCTACATATAGTTGAAGACATTTTGCCCACATTGCATACTAAGATTATCATCAGTAGCACACACTCTAATCCATCGTAATATACTCTAACCATAAGATTAGAAAGTAAATTGAAGAAAAAAAGAAAAGAAAAGAGTAAATTCTCTTCAAACAACATAAGAAAACCCGGTAAGACGCTCAGACAATAATCCTTTTTTTATCCAAGTCTAAATCTTGTCTATGATTTTTTTTCCCTGCATTAAAAAAGAGAACAATGAGTTTTATCAAATGGATCCAATTTGACCAACACCAAT…
PgERF123-4	1095	TTTTTAGATCCCTCAAGAAACATCATAGATCAATATCATAGCTCCGTTTTAATATTTTTAACATGTAATATTACTTCAACAACAACAGACTTCACAGATTATCATCAGTAGCACACACTCTAATCCATCGTAATATACTCTAACCATAAGATTAGAAAGTAAATTGAAGAAAAAAAGAAAAGAAAAGAGTAAATTCTCTTCAAACAACATAAGAAAACCCGGTAAGACGCTCAGACAATAATCCTTTTTTTATCCAAGTCTAAATCTTGTCTATGATTTTTTTTCCCTGCATTAAAAAAGAGAACAATGAGTTTTATCAAATGGATCCAATTTGACCAACACCAATCAGAGCCTTAGAGCTGTGCAGTCAAAATCATCATCAACCTCATCCATCGACGG…
PgERF124	1925	TTAACCCAGCCAGATGGTCCCGCAAGGTGCACGCGAGAGGCTTAAATAGGCCAAAAAACTGCCGCTCACTATTTGATAGAAGAGAAGTGAAGTGAGGAGCAAAAAAGAAGTGGAAAAAACAGAGTTGGGAAGAAGATTCAAACGCAAAATCCCACCAACTCTTGTTCCCATCTCTCTTTCTCTCTCTTTTTCGAGGAAGGGGTGTTTTTGAGAGAACCAGAAGAGAGAGAAAGAGAGGGGAGGAGAGAGAAGAGAAAAGATTGCATGTCTTCATCTTCGAGGAAGCTCTTGCGTTTTTCTCAATCTCTCTCCTCAGTTTGTCTTCATCAGAGGATAAAACAGAGTCACCCATATCGTTCCATGTGTTTAAGGTCAAAAAGGGGTTGCTCTGGAGTGGAT…
PgERF125-1	383	CAAGAGGAAGCTGCTGAGGCCTACGATGTAGCAGCAATCAAGTTTCGTGGGACAAATGCTGTAACAAACTTTGATATATCCAAGTACGATGTGGAACGTATCATGGCAAGCAATACCCTTCTAGCTGGGGAAATGGCGAGGCGAAACAAGGAGGCTATTTCCACTAATGAGGTCTCCAATCACAGCCCTTTAAATCATAACCATAATGGCGAATCCTACGCCTCAAAAGAGAACAATGGAGGTCAATCTGACTGGAAAATGGGAATCTATCAGTCATCTCAGCCTGATAAAAGACCAGCTGGTGCTGATGATTTCAGGACCCCATCTTTCTCAGTGGCCCAACATGAGTTGTTTGGAATGGGAATTGGAATTGGAATTGGAAT
PgERF125-2	1044	TAGATGGACTGGTAGATATGAAGCTCATTTATGGGACAACAGTTGCAAGAAAGAAGGCCAGAGCAGGAAAGGAAGGCAAGTGTACCTGGGTGGTTATGACATGGAAGAGAAAGCTGCAAGAGCTTACGATTCAGCAGCACTCAAATATTGGGGACCTTCAACTCATATTAATTTTCCGTTGGAAAATTATCATCAAGAACTTGAAGACATGAAGAACATGACCAGGCAGGAATATGTTGCTCATTTGAGAAGGAAAAGCAGTGGCTTCTCTAGGGGAGCTTCAATGTATAGAGGAGTAACAAGACATCATCAACATGGCCGATGGCAAGCTCGGATAGGCCGAGTAGCTGGAAACAAGGACCTTTATCTTGGGACATTTAGCACCCAAGAGGAAGCTGC…
PgERF126-1	1477	CAATAAAAAGTAGATAAAAGGACGCTAAATATATACATTTATTTCCTTGTCCAAACATACAACAGTAAAAACTGTTTCACCTGTTTCCAGAAAACCTACAACCCAAAATAGAATAAAATAAAATAAAACCAAAAGGAGAGGAGAGGAGAGGAGGGGAGGGGGAAAATTAAGAAGAAAAGAACAAAATTAATAGTAACAAAGCTTAGCTCCCAAATCAACAACCTTCTACCGCTGCATGTTTTACCACCAGGGATTTATCTCTACTAATTTCTCAGTGTTCACCAGAGATGATGATCATCATCATGATGTGGGGCATCGGGTTCGGGTTTGGGCATCTGGTTCAAGTCGAGCTTATTCTTCTCTTGCTCATGGTGGTTTTGACCTTGACCATTCATTGAA…
PgERF126-2	1889	TTTAAAAATAAAAATTGAAGATGTCCAATATCAATGTCTAATAAACATGTCCACGTAGGACTCATATATATGAATGTAGTAGTGTGTAAATGTATGTGTGTAGTAACGGGATCTGGGTGCCCACAAACTCAACATCAACAGCAGTGGATAACCAGAAAAATACCTAACTCCACAAATCTAATCACTTTCGAGGTAGCAGCGGCAGCAGTATTAGTACTAGTACTAGTACTGGTACTAGTAATACTAATACTAATATTACTACTAGTAGTTAGTAAAATAGTATAGAGATAGAGCCACTTGCACCAAACTCGAGCAAATTTGTAGGCCCATTGCTGTCTCTCCACCCTCGTCCTCATCAAAACCCGTCTACACTCCCTCCTCTCTCCCTCCACAATCATC…
PgERF126-3	1291	GGGGGAAAGAACAAAAGTAATAGTACCAAGCTTAGCTCCCAAATCAACAACCTTCTACCGCTGCATGTTTTACCACCAGGGATTTATCTCTACTAATTTCTCGGTGTTCACCAGAGATGATAATCATCATGATGTGGGGCATCGGGTTCGGATTTCGGCATCTGGTTCAAGTCGAGCTTATTCTTCTCTTGCTCATGGTGGTTTTGACCTTCACCAGCCTCCAGTGCATCCACTCTGGACCCAACCTCCACCGCCTTTAGCCGAATAGCATCGGCCGACAAGTCACCCCCTAATTGATCCCCCACCACTAATTCCGGGAAGTTCAGCTTCGCCGTCGGCCCGCGTAGGTAGTAGACGGCGGTGTCATAGGCTCTCGCCGCCGCCGTGGCCGTCGCGTAG…
PgERF126-4	951	TTTAAAAATAAAAATTGAAGATGTCCAATATCAATGTCTAATAAACATGTCCACGTAGGACTCATATATATGAATGTAGTAGTGTGTAAATGTATGTGTGTAGTAACGGGATCTGGGTGCCCACAAACTCAACATCAACAGCAGTGGATAACCAGAAAAATACCTAACTCCACAAATCTAATCACTTTCGAGGTAGCAGCGGCAGCAGTATTAATAGTAGTACTAGTAATAAAATAGGATAGAGAGAGAGCCACTTGCACCAAACTCGAGCAAATTTGTAGGCCCATTGCTGTCTCTCCACCCTCGTCCTCATCAAAACCCGTCTACACTCCCTCCTCTCTCCCTCCACAATCATCATCAATAATAAACTTTTAAAACAAACAACTTGTTAACCAAATA…
PgERF126-5	1122	TTTAAAAATAAAAATTGAAGATGTCCAATATCAATGTCTAATAAACATGTCCACGTAGGACTCATATATATGAATGTAGTAGTGTGTAAATGTATGTGTGTAGTAACGGGATCTGGGTGCCCACAAACTCAACATCAACAGCAGTGGATAACCAGAAAAATACCTAACTCCACAAATCTAATCACTTTCGAGGTAGCAGCGGCAGCAGTATTAATAGTAGTACTAGTAATAAAATAGGATAGAGAGAGAGCCACTTGCACCAAACTCGAGCAAATTTGTAGGCCCATTGCTGTCTCTCCACCCTCGTCCTCATCAAAACCCGTCTACACTCCCTCCTCTCTCCCTCCACAATCATCATCAATAATAAACTTTTAAAACAAACAACTTGTTAACCAAATA…
PgERF126-6	1853	TTTAAAAATAAAAATTGAAGATGTCCAATATCAATGTCTAATAAACATGTCCACGTAGGACTCATATATATGAATGTAGTAGTGTGTAAATGTATGTGTGTAGTAACGGGATCTGGGTGCCCACAAACTCAACATCAACAGCAGTGGATAACCAGAAAAATACCTAACTCCACAAATCTAATCACTTTCGAGGTAGCAGCGGCAGCAGTATTAGTACTAGTACTAGTACTGGTACTAGTAATACTAATACTAATATTACTACTAGTAGTTAGTAAAATAGTATAGAGATAGAGCCACTTGCACCAAACTCGAGCAAATTTGTAGGCCCATTGCTGTCTCTCCACCCTCGTCCTCATCAAAACCCGTCTACACTCCCTCCTCTCTCCCTCCACAATCATC…
PgERF126-7	2024	TTTAAAAATAAAAATTGAAGATGTCCAATATCAATGTCTAATAAACATGTCCACGTAGGACTCATATATATGAATGTAGTAGTGTGTAAATGTATGTGTGTAGTAACGGGATCTGGGTGCCCACAAACTCAACATCAACAGCAGTGGATAACCAGAAAAATACCTAACTCCACAAATCTAATCACTTTCGAGGTAGCAGCGGCAGCAGTATTAGTACTAGTACTAGTACTGGTACTAGTAATACTAATACTAATATTACTACTAGTAGTTAGTAAAATAGTATAGAGATAGAGCCACTTGCACCAAACTCGAGCAAATTTGTAGGCCCATTGCTGTCTCTCCACCCTCGTCCTCATCAAAACCCGTCTACACTCCCTCCTCTCTCCCTCCACAATCATC…
PgERF126-8	1718	TTTAAAAATAAAAATTGAAGATGTCCAATATCAATGTCTAATAAACATGTCCACGTAGGACTCATATATATGAATGTAGTAGTGTGTAAATGTATGTGTGTAGTAACGGGATCTGGGTGCCCACAAACTCAACATCAACAGCAGTGGATAACCAGAAAAATACCTAACTCCACAAATCTAATCACTTTCGAGGTAGCAGCGGCAGCAGTATTAGTACTAGTACTAGTACTGGTACTAGTAATACTAATACTAATATTACTACTAGTAGTTAGTAAAATAGTATAGAGATAGAGCCACTTGCACCAAACTCGAGCAAATTTGTAGGCCCATTGCTGTCTCTCCACCCTCGTCCTCATCAAAACCCGTCTACACTCCCTCCTCTCTCCCTCCACAATCATC…
PgERF126-9	1981	TTTAAAAATAAAAATTGAAGATGTCCAATATCAATGTCTAATAAACATGTCCACGTAGGACTCATATATATGAATGTAGTAGTGTGTAAATGTATGTGTGTAGTAACGGGATCTGGGTGCCCACAAACTCAACATCAACAGCAGTGGATAACCAGAAAAATACCTAACTCCACAAATCTAATCACTTTCGAGGTAGCAGCGGCAGCAGTATTAATAGTAGTACTAGTAATAAAATAGGATAGAGAGAGAGCCACTTGCACCAAACTCGAGCAAATTTGTAGGCCCATTGCTGTCTCTCCACCCTCGTCCTCATCAAAACCCGTCTACACTCCCTCCTCTCTCCCTCCACAATCATCATCAATAATAAACTTTTAAAACAAACAACTTGTTAACCAAATA…
PgERF126-10	1675	TTTAAAAATAAAAATTGAAGATGTCCAATATCAATGTCTAATAAACATGTCCACGTAGGACTCATATATATGAATGTAGTAGTGTGTAAATGTATGTGTGTAGTAACGGGATCTGGGTGCCCACAAACTCAACATCAACAGCAGTGGATAACCAGAAAAATACCTAACTCCACAAATCTAATCACTTTCGAGGTAGCAGCGGCAGCAGTATTAATAGTAGTACTAGTAATAAAATAGGATAGAGAGAGAGCCACTTGCACCAAACTCGAGCAAATTTGTAGGCCCATTGCTGTCTCTCCACCCTCGTCCTCATCAAAACCCGTCTACACTCCCTCCTCTCTCCCTCCACAATCATCATCAATAATAAACTTTTAAAACAAACAACTTGTTAACCAAATA…
PgERF126-11	994	TTTAAAAATAAAAATTGAAGATGTCCAATATCAATGTCTAATAAACATGTCCACGTAGGACTCATATATATGAATGTAGTAGTGTGTAAATGTATGTGTGTAGTAACGGGATCTGGGTGCCCACAAACTCAACATCAACAGCAGTGGATAACCAGAAAAATACCTAACTCCACAAATCTAATCACTTTCGAGGTAGCAGCGGCAGCAGTATTAGTACTAGTACTAGTACTGGTACTAGTAATACTAATACTAATATTACTACTAGTAGTTAGTAAAATAGTATAGAGATAGAGCCACTTGCACCAAACTCGAGCAAATTTGTAGGCCCATTGCTGTCTCTCCACCCTCGTCCTCATCAAAACCCGTCTACACTCCCTCCTCTCTCCCTCCACAATCATC…
PgERF126-12	1165	TTTAAAAATAAAAATTGAAGATGTCCAATATCAATGTCTAATAAACATGTCCACGTAGGACTCATATATATGAATGTAGTAGTGTGTAAATGTATGTGTGTAGTAACGGGATCTGGGTGCCCACAAACTCAACATCAACAGCAGTGGATAACCAGAAAAATACCTAACTCCACAAATCTAATCACTTTCGAGGTAGCAGCGGCAGCAGTATTAGTACTAGTACTAGTACTGGTACTAGTAATACTAATACTAATATTACTACTAGTAGTTAGTAAAATAGTATAGAGATAGAGCCACTTGCACCAAACTCGAGCAAATTTGTAGGCCCATTGCTGTCTCTCCACCCTCGTCCTCATCAAAACCCGTCTACACTCCCTCCTCTCTCCCTCCACAATCATC…
PgERF126-13	1426	GGGGGAAAGAACAAAAGTAATAGTACCAAGCTTAGCTCCCAAATCAACAACCTTCTACCGCTGCATGTTTTACCACCAGGGATTTATCTCTACTAATTTCTCGGTGTTCACCAGAGATGATAATCATCATGATGTGGGGCATCGGGTTCGGATTTCGGCATCTGGTTCAAGTCGAGCTTATTCTTCTCTTGCTCATGGTGGTTTTGACCTTCACCAGCCTCCAGTGCATCCACTCTGGACCCAACCTCCACCGCCTTTAGCCGAATAGCATCGGCCGACAAGTCACCCCCTAATTGATCCCCCACCACTAATTCCGGGAAGTTCAGCTTCGCCGTCGGCCCGCGTAGGTAGTAGACGGCGGTGTCATAGGCTCTCGCCGCCGCCGTGGCCGTCGCGTAG…
PgERF126-14	1810	TTTAAAAATAAAAATTGAAGATGTCCAATATCAATGTCTAATAAACATGTCCACGTAGGACTCATATATATGAATGTAGTAGTGTGTAAATGTATGTGTGTAGTAACGGGATCTGGGTGCCCACAAACTCAACATCAACAGCAGTGGATAACCAGAAAAATACCTAACTCCACAAATCTAATCACTTTCGAGGTAGCAGCGGCAGCAGTATTAATAGTAGTACTAGTAATAAAATAGGATAGAGAGAGAGCCACTTGCACCAAACTCGAGCAAATTTGTAGGCCCATTGCTGTCTCTCCACCCTCGTCCTCATCAAAACCCGTCTACACTCCCTCCTCTCTCCCTCCACAATCATCATCAATAATAAACTTTTAAAACAAACAACTTGTTAACCAAATA…
PgERF126-15	1612	CAATAAAAAGTAGATAAAAGGACGCTAAATATATACATTTATTTCCTTGTCCAAACATACAACAGTAAAAACTGTTTCACCTGTTTCCAGAAAACCTACAACCCAAAATAGAATAAAATAAAATAAAACCAAAAGGAGAGGAGAGGAGAGGAGGGGAGGGGGAAAATTAAGAAGAAAAGAACAAAATTAATAGTAACAAAGCTTAGCTCCCAAATCAACAACCTTCTACCGCTGCATGTTTTACCACCAGGGATTTATCTCTACTAATTTCTCAGTGTTCACCAGAGATGATGATCATCATCATGATGTGGGGCATCGGGTTCGGGTTTGGGCATCTGGTTCAAGTCGAGCTTATTCTTCTCTTGCTCATGGTGGTTTTGACCTTGACCATTCATTGAA…
PgERF126-16	1846	TTTAAAAATAAAAATTGAAGATGTCCAATATCAATGTCTAATAAACATGTCCACGTAGGACTCATATATATGAATGTAGTAGTGTGTAAATGTATGTGTGTAGTAACGGGATCTGGGTGCCCACAAACTCAACATCAACAGCAGTGGATAACCAGAAAAATACCTAACTCCACAAATCTAATCACTTTCGAGGTAGCAGCGGCAGCAGTATTAATAGTAGTACTAGTAATAAAATAGGATAGAGAGAGAGCCACTTGCACCAAACTCGAGCAAATTTGTAGGCCCATTGCTGTCTCTCCACCCTCGTCCTCATCAAAACCCGTCTACACTCCCTCCTCTCTCCCTCCACAATCATCATCAATAATAAACTTTTAAAACAAACAACTTGTTAACCAAATA…
PgERF127-1	1390	TAATATATATATATATATATATAGCACTCATTCCCGCCGACGATACAAAACTGCCAAAATATTAGCAAAACTAATGACGGGACAAAATGTCTCGAATCTCAAAGAGCCACTAGAGGGTCCGACCCAAAGATGTCACCAAAGTCTTGAAAGTAATCATCTGCAGGCGAAGTTGATGATCCAAACCCGAAATCTGGAACTGACCCAAGAAACATAGTTGTACAGCCATCATCAAAGATGCTGAAGCTTGTTTGGTCAAACAAATCCGGGAGTGGGTTTTGAAAATCAAACAGATTTTCCTGGAACAAAGTATCATCCAACGGTGAGAAATCGGTGAAGTTTTCTGATACTGACATATCGTCTACTTCTTTAACAGTGTCGTTGACTGGACTTTGAAAAGAC…
PgERF127-2	1375	TAATATATATATATATATATATAGCACTCATTCCCGCCGACGATACAAAACTGCCAAAATATTAGCAAAACTAATGACGGGACAAAATGTCTCGAATCTCAAAGAGCCACTAGAGGGTCCGACCCAAAGATGTCACCAAAGTCTTGAAAGTAATCATCTGCAGGCGAAGTTGATGATCCAAACCCGAAATCTGGAACTGACCCAAGAAACATAGTTGTACAGCCATCATCAAAGATGCTGAAGCTTGTTTGGTCAAACAAATCCGGGAGTGGGTTTTGAAAATCAAACAGATTTTCCTGGAACAAAGTATCATCCAACGGTGAGAAATCGGTGAAGTTTTCTGATACTGACATATCGTCTACTTCTTTAACACTGTCGTTGACTGGACTTTGAGAAGAC…
PgERF128	1722	GAAATATCTAGAGAAGGCTATAAATACCATTAGCAGCTCTTCCGTAAGAAGATTTCAGATTTTCTGCTAAACAAAAGTCTTTTCCCCCAAAACCACTCGCGAACAACTTCTTGATCTATCTAGCCGGATAATAACAACACCAAGTTTTCGTATCAGAATCTTTTCAAAACAATCATTAACAGGCATTGTGTTAGAAGACCCAGCTTCTAATTTGGCTTCCCTGCCCATGGATTACTCGAGAAAGAGGAAGTCACGGAGCAGACGTGATGGATCCACAAGTGTAGCTGAGACCCTTGCTAAATGGAAGGATTACAACAACAAACTCGATTCTATGGTTGGAAAAGATAAACCCACGCGTAAAATTCCTGCCAAGGGATCAAAAAAAGGATGTATGAAAGG…
PgERF129-1	687	CTTTTTCCGGTGAACGGAGGAGGGAGGAACTACGAGTTTGGTTCAAAATCTACATCGGCAACGTCGTTGCTAAGGCCGCAGTGGTTGAATCTATCGGTTCCGGAGCCGGCTCCTGATCATCAGTTGAAAATTTTTGAGGATCAGAAGCCGCCACCGCCGCAGACGCAGGTGAGGAAAAGCCGGAGAGGTCCCAGGTCTCGAAGCTCGCAGTATCGTGGCGTTACATTTTATCGGAGATCTGGTCGATGAGAACTGGTCGATGGGAATCACATATCTGGGATTGTGGGAAACAAGTTTATTTGGGTGGATTTGACACTGCTCATGCTGCAGCAAGGGTAAGGAGTATATTCTCATGCTAAATTCAGATAACCTTGCTGATGTTGTTGACCCAAAGATCTT…
PgERF129-2	714	AAACTATGGGTTCTGCAACGACAAGTTCGGTCCCTATGTATGGGGATTGTTTACCTTTTTTCTGCCACTGCTAATTGTGGATCCTGTTTATTCTTCAAAAGGTTCTTTTCGTCTCCACTTTTTTTCTATTATGTGAAATTAGATCATCAGTTGAAAATTTTTGAGGATCAGAAGCCGACGCCGCCGCAGACGCAGGTAAGGAAAAGTCGGAGAGGTCCCAGGTCTCGAAGCTCGCAGTATCGTGGCGTTACATTTTATCGGAGATCTGGTCGATGAGAACTGGTCGATGGGAATCACATATCTGGGATTGTGGGAAACAAGTTTATTTGGGTGGATTTGACACTGCTCATGCTGCAGCAAGGGTAAGGAGTATATTCTCATGCTAAATTCAGATAACCT…
PgERF129-3	541	GTTTATTCTTCAAAAGACGCAGGTGAGGAAAAGCCGGAGAGGTCCCAGGTCTCGAAGCTCGCAGTATCGTGGCGTTACATTTTATCGGAGATCTGGTCGATGAGAACTGGTCGATGGGAATCACATATCTGGGATTGTGGGAAACAAGTTTATTTGGGTGGATTTGACACTGCTCATGCTGCAGCAAGGGTAAGGAGTATATTCTCATGCTAAATTCAGATAACCTTGCTGATGTTGTTGACCCAAAGATCTTAAATCATTTGATCCAGAATAATATTGAATACTGTATGGAGGTGATGCTCACCCCGTCATCAAACATGGAAGAAAATGCCCTTTGTCCTCGCAAAAGCAAGTTTAAGCTACGGGAAATTGCAAGGATGCAGGATAAACAATCAGATG…
PgERF129-4	666	GCTTGTGAAACTATGGGTTCTGCTAATTGTGGATCCTGTTTATTCTTCAAAAGGTTCTTTTCGTCTCCACTTTTTTTCTATTATGTGAAATTAGATCATCAGTTGAAAATTTTTGAGGATCAGAAGCCGACGCCGCCGCAGACGCAGGTAAGGAAAAGTCGGAGAGGTCCCAGGTCTCGAAGCTCGCAGTATCGTGGCGTTACATTTTATCGGAGATCTGGTCGATGAGAACTGGTCGATGGGAATCACATATCTGGGATTGTGGGAAACAAGTTTATTTGGGTGGATTTGACACTGCTCATGCTGCAGCAAGGGTAAGGAGTATATTCTCATGCTAAATTCAGATAACCTTGCTGATGTTGTTGACCCAAAGATCTTAAATCATTTGATCCAGAATAA…
PgERF129-5	327	CTTTTTCCGGTGAACGGAGGAGGGAGGAACTACGAGTTTGGTTCAAAATCTACATCGGCAACGTCGTTGCTAAGGCCGCAGTGGTTGAATCTATCGGTTCCGGAGCCGGCTCCTGATCATCAGTTGAAAATTTTTGAGGATCAGAAGCCGCCACCGCCGCAGACGCAGGTGAGGAAAAGCCGGAGAGGTCCCAGGTCTCGAAGCTCGCAGTATCGTGGCGTTACATTTTATCGGAGAACTGGTCGATGGGAATCACATATCTGGGATTGTGGGAAACAAGTTTATTTGGGTGGATTTGACACTGCTCATGCTGCAGCAAGGGTAAGG
PgERF130-1	1814	ACCAAAACTCTACTCATCAATCCCCGTTTCACTTGTACGGAGATATTCAAACAAACAATAATATTAACATACATATATATATATAGGTAACTTTGGCCGGAATATTATTGTCACCGGTACAAAATTTGCCGGAAGAAAACTGGCAAACCGGCGACAATTACTCTTGAGTGCCGTTCAGAAAGTCATTAGCGTATCTGAACTAAACATATCTCCAGCAAAATCTTGAAAATAATCGTCAATTTCCAATATTGACGGTGATCCAATGTCGTGGATCAGATCATTTGATATTCCAAAATCTCCACTTAACCACTCATTCCCAAAAACTGCAGCCTCATCAAAAGAAACAATAAAATTATCTCCAAACAACTTATCGGCCAAGCCCGGTTCATCGTCAAAGGA…
PgERF130-2	1435	CCCGGTTCATCGTCAAAGGATATGGATTCAGGAGACTGAAAATCAAACATGTTATCCAGAGGCAAATATTCGCTCGAGTGAGCTTCACCTTGACAGTACTCTTCCGGTTCATGAACAAAAGGTTGGCCCGGTTCGGGTTCGGGTTCATGAACCGTTTGGGAAGACATGTCCCCGGTCGGTTCATTAACTGACTGACACTCTTCAGCTTCTTTAACCGGTTCAGAATGACTCTGAAGTTGTTCAGCTTCTTCATTGGACTGAACACTGAACCGTAGAACTGAAGTCGGAGAAGCCAAGTTGTTCGACTCTTCGCCGGACTCATAGCCGGAGATTGAAGCGAGATTAAGCTCTTGCTTTTCCTTCGCCGGAGGAGTGACGAAGTTTGTTAAAGCGTCCGGT…
PgERF130-3	1864	TAAAAAAGTCTATTATTATTATTATTATTAAAAGATGTGTAACATCCTACCAAAACTCTACTCATCAATCCCGTTTCACTTGTACGGAGATATTCAAACAAACAATAATATTAACATACACATATAGGTAACTTATCAACCTTTGGCCGGAATATTATTGTCACCGGTACAAAATTTGCCGGAAGAAAACTGGCAAACCGGCGACAATTACTCTTGAGTGCCGTTCAGAAAGTCATTAGCGTATCTGAACTAAACATATCTCCAGCAAAATCTTGAAAATAATCGTCAATTTCCAATATTGACGGTGATCCAATGTCGTGGATCAGATCATTTGATATTCCAAAATCTCCACTTAACCACTCATTCCCAAAAACTGCAGCCTCATCAAAAGAAACAATA…
PgERF131-1	1657	TTTCCTTTACCGTTTCTTAATTGCCTTTTGTTTTCTTTAATTATTTTGGGCATCTTTTGAGGGGTTTGTTCGAGTGAAGAAATGCCAGAGTCTCGTAAGCAAAACCAGTTTTGTAAGGAAAACCTGGGTAAGAGATTGCCGAACAAACCAAATTCTGCTGAGGAATCCAACCAAATGATGCGAAAAGTACGAATAATCTGTTATGATCCTGATTTGACTGACTCGTCCGATGACGAGGGAAGCAACAACTCGAAGAATAATCCGTATGGATCAAAGCATATTGTGAGAGAGATTAAGCTTCCAATGGGTGATTTTAATAAGTCATTTAAGGCTCCAGAAATGGAGAGTTCTTGTCAAGATAGCAACAACGGCGAAAAAGCTCCCAAGAAGAAAGGGACT…
PgERF131-2	1544	TAAGGAAAACCTGGGTAAGAGATTGCCGAACAAACCTAATTCTGCCGAGGAATCCAACCAAATGATGCGAAAAGTACGAATAATCTGTTATGATCCTGATTTGACCGACTCGTCCGATGACGAGGGAAACAACAACTCGAAGAATAATCCGTATGGATCAAAGCATATTGTGAGAGAGATTAAGCTTCCGATGGGTGATTTTAATCAGTCATTCAAGGCTCCAGAAATGGAGAGTTCTTGTCAAGATAGCAACAACGGCGAAAAAGCTCCCAAGAAGAAAGGGACTGTGATCAAAGCTCAACCCCGACCCTCTAGCACGAGATACAGAGGGGTCCGACAACGAAAATGGGGTAAATGGGCTGCTGAAATTCGAGACCCTTTTCAGGGGAAAAGGATTTG…
PgERF132-1	1673	AATCAAACCGCATCACTCTCTCTCTCTCTAAAAAACTTGCTCAATTGCACACATACAGTGTTTCCAATTCCAACTCAGTTGTGTCTTCTGTATTTTTCTCTCTTCTAGGTTTATACTTCGCCGATGGCTTCTACCTCCTCTGAACCACCACCAGCAGTAGCAACTAAAGCTGAAGTAGCAGTCAGTACTGGCGGAGGTGGTGGCGAAACATCAGAAGCATCGGCAGCAGCAGTGCAAGTGCCGGGTATAAAGGATCAGGAGGTGATGATGATGATGATGTACAACAAAGGAGTGAAGAAAGCTAAGAAAGAGAGAGGTGGATGTACTGCAAAAGAGCGCATCAGTAAAATGCCTCCTTGTGCCGCCGGCAAACGTAGCTCCATTTACCGAGGTGTCACC…
PgERF132-2	824	AATCAAACCGCATCACTCTCTCTCTCTCTAAAAAACTTGCTCAATTGCACACATACAGTGTTTCCAATTCCAACTCAGTTGTGTCTTCTGTATTTTTCTCTCTTCTAGGTTTATACTTCGCCGATGGCTTCTACCTCCTCTGAACCACCACCAGCAGTAGCAACTAAAGCTGAAGTAGCAGTCAGTACTGGCGGAGGTGGTGGCGAAACATCAGAAGCATCGGCAGCAGCAGTGCAAGTGCCGGGTATAAAGGATCAGGAGGTGATGATGATGATGATGTACAACAAAGGAGTGAAGAAAGCTAAGAAAGAGAGAGGTGGATGTACTGCAAAAGAGCGCATCAGTAAAATGCCTCCTTGTGCCGCCGGCAAACGTAGCTCCATTTACCGAGGTGTCACC…
PgERF133	548	TAGGCACATTTGAAACAGCTGAAGAAGCAGCTCTGGCTTATGACAAAGCTGCATTAAGAATTAGAGGTCACAAGGCATATTTAAACTTCCCACTCGAAAAAGAGACTAAAGAAGCAATCGCGTCTTCAGAAATTGATTTGAGTTGTTCAGAAAATTCGCGAATAACTCATTTTGATTCGAGTTTTCTTTGTTGGGATCAAACAGGTTCTGATTCTCGGAAGGAGGAACATGATCGGGATTTGGTCATGGCAGGGCAATTTGAACCAAATAGAATGTCTGGCTTGGGAAATTATCATATTGATATACTAGAGTTTCAAGATCTTGGGAGTGACTATCTGGACAGTTTACTTTCCTCCTTGTGACAAATTAACAAAAAGGGTGAAAAAGATAATCAAGATC…
PgERF134-1	1696	TCTGCAAAAATGGGTCAAAAGCAGACTGTTCATAGGAAGTCTATTGACACATTTGGGCAAAGAACATCTCAGTATAGAGGTGTCACAAGGTTAGTTCACATTATTTCATTTTTTTTATAGTTAATTTTTTCCTACTTTGAATGATTTCTTCTTAGTGTATGTTTAGTTTCATAGCGTTTGGAAGGTTCAGTGCGTTATAAGCTCCAAATGCACATGTATTTGAAGTTCAAACGCAACACACCAAAAATGGTGAGGTGCAGGGTAATTGAAGGTTCAAATGCACCAAACATTGCAAACTCTAGTAACCGAACAAACCCGTGTTCTGCAAAACCACATGTTAAATGCAAATATTTTATTTAGACATAGATGGACAAGTAGATATGAAGCACATTTGTGGGA…
PgERF134-2	1675	TCTGCAAAAATGGGTCAAAAGCAGACTGTTCATAGGAAGTCTATTGACACATTTGGGCAAAGAACATCTCAGTATAGAGGTGTCACAAGGTTAGTTCACATTATTTCATTTTTTTTATAGTTAATTTTTTCCTACTTTGAATGATTTCTTCTTAGTGTATGTTTAGTTTCATAGCGTTTGGAAGGTTCAGTGCGTTATAAGCTCCAAATGCACATGTATTTGAAGTTCAAACGCAACACACCAAAAATGGTGAGGTGCAGGGTAATTGAAGGTTCAAATGCACCAAACATTGCAAACTCTAGTAACCGAACAAACCCGTGTTCTGCAAAACCACATGTTAAATGCAAATATTTTATTTAGACATAGATGGACAAGTAGATATGAAGCACATTTGTGGGA…
PgERF134-3	1564	TGGGTCAATGGGTTGTGGGGATTTACAGTCTTTGAGCTTATCCATGAGCCCTGGCTCTCAGTCGAGCTGTGTCACAGCTCCAAGACAAATCTCACTCACTGATTCAGAGTGTTTGGCCATGGAAACTAAGAAAAGAGGGGCTACAAAAATGGGTTCCAAGCAGCCTGTTCATAGGAAATCTATTGACACATTTGGCCAGAGAACATCTCAATATAGAGGTGTCACAAGACATAGATGGACTGGTAGATATGAAGCACATTTGTGGGATAATAGCTGCAAGAAAGAAGGCCAAACCAGGAAAGGAAGGCAAGTTTATCTCGGGGGTTACGATATGGAAGAGAAAGCTGCAAGAGCCTACGATTGCGCCGCGCTGAAGTATTGGGGACCTTCAACTCATAT…
PgERF134-4	1543	TGGGTCAATGGGTTGTGGGGATTTACAGTCTTTGAGCTTATCCATGAGCCCTGGCTCTCAGTCGAGCTGTGTCACAGCTCCAAGACAAATCTCACTCACTGATTCAGAGTGTTTGGCCATGGAAACTAAGAAAAGAGGGGCTACAAAAATGGGTTCCAAGCAGCCTGTTCATAGGAAATCTATTGACACATTTGGCCAGAGAACATCTCAATATAGAGGTGTCACAAGACATAGATGGACTGGTAGATATGAAGCACATTTGTGGGATAATAGCTGCAAGAAAGAAGGCCAAACCAGGAAAGGAAGGCAAGTTTATCTCGGGGGTTACGATATGGAAGAGAAAGCTGCAAGAGCCTACGATTGCGCCGCGCTGAAGTATTGGGGACCTTCAACTCATAT…
PgERF135-1	2167	CACCCAACAAGACGGATGAAGGAAAGATTACAAAAGGATTTTCTTTCCTATTATACGTACCCTACTAAATTACTCTGTCAGTAAAAAAGCCAAGTACAAAAAACAAATAAACAAACAGTACATTAACAAAAGAAGTTGAGTTAGTAATTTGCCATGCCATGGACCTTCCCTTCTGCTGCTAGTGAAAAGATTATCAGTGCCCTTCTCTCGTATATCTCTCTCTCTCTACTAAACCACAAAAATTTTGTCTACCCACCCACCAACCCAACCAAACCACCTTTTCATGCAACCAATGGAATCTCATCCACACCCTCCTCCTGATATATAGATGGAGATCATTCCATGCCAAAAATAGGAGTCTGAAACACTGATACATTATTTGCTTTTGCAGGCAATTGG…
PgERF135-2	1198	TTCCAAGGTAGAGATCTTTGTTGCCAGCAACTCTCCCTATTCTTGCCTGCCAACGACCATGTTGATGATGTCTTGTAACTCCTCTATAGATAGAAGCACCTCTAGAAAACCCACTACTTTTCCTTCTAAGTGAAGCAACAAACTCCTGCCTAGTCATGTTCTTCATATCCTCCAGTTCCTTCTCATAGTTACACGCCGGAAAGTTGGTGGTGGTGGTGGGGCCCCAGTACTTGAGGGCAGCAAGATCATAAGCTCTAGCTGCTTTCTCTTCTTTATCATAACCGCCAAGATAAACTTGCCTTCCTTTCCGACTTTGACCTTCTCTTCTGCAACTGTTATCCCACAGATGAGCTTCATATCTACCCGTCCATCTATGCCTATAAAAAAATACAAGAACAT…
PgERF135-3	2143	CACCCAACAAGACGGATGAAGGAAAGATTACAAAAGGATTTTCTTTCCTATTATACGTACCCTACTAAATTACTCTGTCAGTAAAAAAGCCAAGTACAAAAAACAAATAAACAAACAGTACATTAACAAAAGAAGTTGAGTTAGTAATTTGCCATGCCATGGACCTTCCCTTCTGCTGCTAGTGAAAAGATTATCAGTGCCCTTCTCTCGTATATCTCTCTCTCTCTACTAAACCACAAAAATTTTGTCTACCCACCCACCAACCCAACCAAACCACCTTTTCATGCAACCAATGGAATCTCATCCACACCCTCCTCCTGATATATAGATGGAGATCATTCCATGCCAAAAATAGGAGTCTGAAACACTGATACATTATTTGCTTTTGCAGGCAATTGG…
PgERF135-4	1222	TTCCAAGGTAGAGATCTTTGTTGCCAGCAACTCTCCCTATTCTTGCCTGCCAACGACCATGTTGATGATGTCTTGTAACTCCTCTATAGATAGAAGCACCTCTAGAAAACCCACTACTTTTCCTTCTAAGTGAAGCAACAAACTCCTGCCTAGTCATGTTCTTCATATCCTCCAGTTCCTTCTCATAGTTACACGCCGGAAAGTTGGTGGTGGTGGTGGGGCCCCAGTACTTGAGGGCAGCAAGATCATAAGCTCTAGCTGCTTTCTCTTCTTTATCATAACCGCCAAGATAAACTTGCCTTCCTTTCCGACTTTGACCTTCTCTTCTGCAACTGTTATCCCACAGATGAGCTTCATATCTACCCGTCCATCTATGCCTATAAAAAAATACAAGAACAT…
PgERF136-1	1581	TATTATTATTATTATTATTATTAAATATTTCCTAAAATAAAGATATCTGATGCATACAAAAAATTAACTAGAAGATGGAGGGAAGTGGCCGGAACCGGTCCATGGCGGGCCCGGAAAATCAAAGTCACCGCCCTGATTTTGATTTTCCGGCCGGAAAAAACCAGTTTGTTGATTGGAAAATGGCAGAGGATATGGAGAATTCAAAGAAGAGGAAGAAGAACCCAATGATTGTGTATGTAATGAAGCTAATGTTGAGGCATTAAACATTTGTTGTAACAAATTTGGAGGTTGTTGCAACTGAAAATCACCGGTATTTTGTAGCAATTGTGAGTATTCCCAATAGTCCCTAGCAATGTCGGAGGTGGTCGGAAATTGTGGGACTTGGAAGTATGTCGCCGG…
PgERF136-2	1594	TATTATTATTATTATTATTATTAAATATTTCCTAAAATAAAGATATCTGATGCATACAAAAAATTAACTAGAAGATGGAGGGAAGTGGCCGGAACCGGTCCATGGCGGGCCCGGAAAATCAAAGTCACCGCCCTGATTTTGATTTTCCGGCCGGAAAAAACCAGTTTGTTGATTGGAAAATGGCAGAGGATATGGAGAATTCAAAGAAGAGGAAGAAGAACCCAATGATTGTGTATGTAATGAAGCTAATGTTGAGGCATTACACATTTGTTGTAACAAATTTGGATGCTGCTCAAATTGAATATCGCCTGTATTTTGAAGCAACTGTGAATATTGCCAATAGTCCCTAGCAAAACTGTCATAATTCTGAAATTGTGGGGTTTGATAGAATGCCGCCGG…
PgERF136-3	1642	TATTATTATTATTATTATTATTAAATATTTCCTAAAATAAAGATATCTGATGCATACAAAAAATTAACTAGAAGATGGAGGGAAGTGGCCGGAACCGGTCCATGGCGGGCCCGGAAAATCAAAGTCACCGCCCTGATTTTGATTTTCCGGCCGGAAAAAACCAGTTTGTTGATTGGAAAATGGCAGAGGATATGGAGAATTCAAAGAAGAGGAAGAAGAACCCAATGATTGTGTATGTAATGAAGCTAATGTTGAGGCATTAAACATTTGTTGTAACAAATTTGGAGGTTGTTGCAACTGAAAATCACCGGTATTTTGTAGCAATTGTGAGTATTCCCAATAGTCCCTAGCAATGTCGGAGGTGGTCGGAAATTGTGGGACTTGGAAGTATGTCGCCGG…
PgERF136-4	965	TATATATATATATATATATATTAAGAAGGGAAAAGGAAGAGCTGGAAGCAGCACTCATGAAAACCCTAAACTTCCATCAAAAGAGATCAGCACACAAAGTAAAAAAGGAATAAGCTCAAAAGGAGGCATAAAAATATCCGCAAGTTCGTCTTAGTTATAATCTAGCAATCTTTAGCTCCACGAGCTGCAAACTGGATACTAGACGAGCTAGCACGATGGATCGGAAGAATTAGAACCAAACGGCGATGGAAATCCAATCAGAAACTGATCATCATCTGCTTGTGGTTGCTCAGAAGCTGTTGAAGACGAAGTTGTAATTGATGATGATGAGTAACCAAATGTTCCAGTACTAGTAGGTGGCCGGTAGTAGTTTAGTTGATCAGGACTCATGATCATGTT…
PgERF136-5	2088	CCACTTAATACCTAACATCGACTGCTTAAGAACATCAAAATTTAATTTTAATAAATCCACTCAATACCTAACATCCAAGTACTTGTGAAAAGTGAAGTACATTTATCATGTATCCACAAAATAAAGGGGGAAAAAACAAATTTACATGGACCATCAAATAGTGAATAACATTGAAATTTAAAGAAAAAGAACAAACAGCTTGTTCAAGCTCATGGTTTTTACATGTTTGGCAAGAAAGAAGATAAGCATCAAACCCATTGATGCCGAAATAAACCTAAACCTAAGTTCTACTTTGTTCTGTTCCCCCAACTTTTGTAATCATTTATTCCTTCCCTTTACAATATTAATAATATAATAACAATAATAGATCCAAAACTATTACATAGTACATCAAAATTA…
PgERF136-6	1069	TCTTAGTTATAATCTAGCAATCTTTAGCTCCGCAAGCAAACTGGATCTTGGACATTCTATGTACGTACTAGACGAGCTAGCTAGCACGATGGATCGGAAGAATTAGAACCAAACGGCGATGGAAATCCAATCAGAAACTGATCATCATCTGCTTGTGGTTGCTCAGAAGCTGTTGAAGACGAAGTTGTAATTGATGATGATGAGTAACCAAATGTTCCAGTACTAGTAGGTGGCCGGTAGTAGTTTAGTTGATCAGGACTCATGATCATGTTCCCACCAGGGATAAATTGTCCATAATTATGAACCTGATTATTATTATTAGTACTAAAATTATAAGAAGGTGTTTGTTGAGATAGAGCAGGCAAACGAGGTGTGAATGATGGGGGAGGTTGTATAAGA…
PgERF136-7	2055	CCACTTAATACCTAACATCGACTGCTTAAGAACATCAAAATTTAATTTTAATAAATCCACTCAATACCTAACATCCAAGTACTTGTGAAAAGTGAAGTACATTTATCATGTATCCACAAAATAAAGGGGGAAAAAACAAATTTACATGGACCATCAAATAGTGAATAACATTGAAATTTAAAGAAAAAGAACAAACAGCTTGTTCAAGCTCATGGTTTTTACATGTTTGGCAAGAAAGAAGATAAGCATCAAACCCATTGATGCCGAAATAAACCTAAACCTAAGTTCTACTTTGTTCTGTTCCCCCAACTTTTGTAATCATTTATTCCTTCCCTTTACAATATTAATAATATAATAACAATAATAGATCCAAAACTATTACATAGTACATCAAAATTA…
PgERF136-8	1566	TATTATTATTATTATTATTATTAAATATTTCCTAAAATAAAGATATCTGATGCATACAAAAAATTAACTAGAAGATGGAGGGAAGTGGCCGGAACCGGTCCATGGCGGGCCCGGAAAATCAAAGTCACCGCCCTGATTTTGATTTTCCGGCCGGAAAAAACCAGTTTGTTGATTGGAAAATGGCAGAGGATATGGAGAATTCAAAGAAGAGGAAGAAGAACCCAATGATTGTGTATGTAATGAAGCTAATGTTGAGGCATTACACATTTGTTGTAACAAATTTGGATGCTGCTCAAATTGAATATCGCCTGTATTTTGAAGCAACTGTGAATATTGCCAATAGTCCCTAGCAAAACTGTCATAATTCTGAAATTGTGGGGTTTGATAGAATGCCGCCGG…
PgERF136-9	2118	CCACTTAATACCTAACATCGACTGCTTAAGAACATCAAAATTTAATTTTAATAAATCCACTCAATACCTAACATCCAAGTACTTGTGAAAAGTGAAGTACATTTATCATGTATCCACAAAATAAAGGGGGAAAAAACAAATTTACATGGACCATCAAATAGTGAATAACATTGAAATTTAAAGAAAAAGAACAAACAGCTTGTTCAAGCTCATGGTTTTTACATGTTTGGCAAGAAAGAAGATAAGCATCAAACCCATTGATGCCGAAATAAACCTAAACCTAAGTTCTACTTTGTTCTGTTCCCCCAACTTTTGTAATCATTTATTCCTTCCCTTTACAATATTAATAATATAATAACAATAATAGATCCAAAACTATTACATAGTACATCAAAATTA…
PgERF136-10	1672	TATTATTATTATTATTATTATTAAATATTTCCTAAAATAAAGATATCTGATGCATACAAAAAATTAACTAGAAGATGGAGGGAAGTGGCCGGAACCGGTCCATGGCGGGCCCGGAAAATCAAAGTCACCGCCCTGATTTTGATTTTCCGGCCGGAAAAAACCAGTTTGTTGATTGGAAAATGGCAGAGGATATGGAGAATTCAAAGAAGAGGAAGAAGAACCCAATGATTGTGTATGTAATGAAGCTAATGTTGAGGCATTAAACATTTGTTGTAACAAATTTGGAGGTTGTTGCAACTGAAAATCACCGGTATTTTGTAGCAATTGTGAGTATTCCCAATAGTCCCTAGCAATGTCGGAGGTGGTCGGAAATTGTGGGACTTGGAAGTATGTCGCCGG…
PgERF136-11	838	TCTTAGTTATAATCTAGCAATCTTTAGCTCCGCAAGCAAACTGGATCTTGGACATTCTATGTACGTACTAGACGAGCTAGCTAGCACGATGGATCGGAAGAATTAGAACCAAACGGCGATGGAAATCCAATCAGAAACTGATCATCATCTGCTTGTGGTTGCTCAGAAGCTGTTGAAGACGAAGTTGTAATTGATGATGATGAGTAACCAAATGTTCCAGTACTAGTAGGTGGCCGGTAGTAGTTTAGTTGATCAGGACTCATGATCATGTTCCCACCAGGGATAAATTGTCCATAATTATGAACCTGATTATTATTATTAGTACTAAAATTATAAGAAGGTGTTTGTTGAGATAGAGCAGGCAAACGAGGTGTGAATGATGGGGGAGGTTGTATAAGA…
PgERF136-12	2027	CCACTTAATACCTAACATCGACTGCTTAAGAACATCAAAATTTAATTTTAATAAATCCACTCAATACCTAACATCCAAGTACTTGTGAAAAGTGAAGTACATTTATCATGTATCCACAAAATAAAGGGGGAAAAAACAAATTTACATGGACCATCAAATAGTGAATAACATTGAAATTTAAAGAAAAAGAACAAACAGCTTGTTCAAGCTCATGGTTTTTACATGTTTGGCAAGAAAGAAGATAAGCATCAAACCCATTGATGCCGAAATAAACCTAAACCTAAGTTCTACTTTGTTCTGTTCCCCCAACTTTTGTAATCATTTATTCCTTCCCTTTACAATATTAATAATATAATAACAATAATAGATCCAAAACTATTACATAGTACATCAAAATTA…
PgERF136-13	1196	TATATATATATATATATATATTAAGAAGGGAAAAGGAAGAGCTGGAAGCAGCACTCATGAAAACCCTAAACTTCCATCAAAAGAGATCAGCACACAAAGTAAAAAAGGAATAAGCTCAAAAGGAGGCATAAAAATATCCGCAAGTTCGTCTTAGTTATAATCTAGCAATCTTTAGCTCCACGAGCTGCAAACTGGATACTAGACGAGCTAGCACGATGGATCGGAAGAATTAGAACCAAACGGCGATGGAAATCCAATCAGAAACTGATCATCATCTGCTTGTGGTTGCTCAGAAGCTGTTGAAGACGAAGTTGTAATTGATGATGATGAGTAACCAAATGTTCCAGTACTAGTAGGTGGCCGGTAGTAGTTTAGTTGATCAGGACTCATGATCATGTT…
PgERF136-14	1657	TATTATTATTATTATTATTATTAAATATTTCCTAAAATAAAGATATCTGATGCATACAAAAAATTAACTAGAAGATGGAGGGAAGTGGCCGGAACCGGTCCATGGCGGGCCCGGAAAATCAAAGTCACCGCCCTGATTTTGATTTTCCGGCCGGAAAAAACCAGTTTGTTGATTGGAAAATGGCAGAGGATATGGAGAATTCAAAGAAGAGGAAGAAGAACCCAATGATTGTGTATGTAATGAAGCTAATGTTGAGGCATTACACATTTGTTGTAACAAATTTGGATGCTGCTCAAATTGAATATCGCCTGTATTTTGAAGCAACTGTGAATATTGCCAATAGTCCCTAGCAAAACTGTCATAATTCTGAAATTGTGGGGTTTGATAGAATGCCGCCGG…
PgERF136-15	1609	TATTATTATTATTATTATTATTAAATATTTCCTAAAATAAAGATATCTGATGCATACAAAAAATTAACTAGAAGATGGAGGGAAGTGGCCGGAACCGGTCCATGGCGGGCCCGGAAAATCAAAGTCACCGCCCTGATTTTGATTTTCCGGCCGGAAAAAACCAGTTTGTTGATTGGAAAATGGCAGAGGATATGGAGAATTCAAAGAAGAGGAAGAAGAACCCAATGATTGTGTATGTAATGAAGCTAATGTTGAGGCATTAAACATTTGTTGTAACAAATTTGGAGGTTGTTGCAACTGAAAATCACCGGTATTTTGTAGCAATTGTGAGTATTCCCAATAGTCCCTAGCAATGTCGGAGGTGGTCGGAAATTGTGGGACTTGGAAGTATGTCGCCGG…
PgERF136-16	1627	TATTATTATTATTATTATTATTAAATATTTCCTAAAATAAAGATATCTGATGCATACAAAAAATTAACTAGAAGATGGAGGGAAGTGGCCGGAACCGGTCCATGGCGGGCCCGGAAAATCAAAGTCACCGCCCTGATTTTGATTTTCCGGCCGGAAAAAACCAGTTTGTTGATTGGAAAATGGCAGAGGATATGGAGAATTCAAAGAAGAGGAAGAAGAACCCAATGATTGTGTATGTAATGAAGCTAATGTTGAGGCATTACACATTTGTTGTAACAAATTTGGATGCTGCTCAAATTGAATATCGCCTGTATTTTGAAGCAACTGTGAATATTGCCAATAGTCCCTAGCAAAACTGTCATAATTCTGAAATTGTGGGGTTTGATAGAATGCCGCCGG…
PgERF137-1	408	TCCTGATGATGCTGCAGTAGAAAAGAGTGGTACTGGAGTAGCCCCACCACATGGTCCCTGGATATGCCATCCCCAATTTAGCTGGGAATCAACTTCCATACTCTTCTCTATCGCTTTTTCCGTAGCTTTTCTGGCCTCAGGGATGTCATTTAATTGACTTTGAAAACTAAAACCCCCAATGTTGTCAATCTTCTTGTAATCATTAGCAAAATTAGGGGGAGCAACACCCAAGTTCAAGTCCAGATTATGGCTGCTGGCTCCAGTAACAGCTTCAGAACTCAACTCATCATATGTGCTTGGCTCAAAATTGGTGACTGCTTCCCTGTCGTTGCATTTTATAGCTGCTCTGTCATAAGCCCTCAATGCTATCCTTTCCACTATAATATGAGAATGGTAAGT…
PgERF137-2	640	ACATTGACAACAACATCCCCTGACCAATCATAAGAGGGTATTTTAGCATCAGAAATTGAAGGTAAGTACGCTATATAAAAAATAGATTAAAAAAACACGCCATTTCCAAAATATAATATCAGTTGTCTTTGTAAAGTACAAAGACAAGTGATCTTAAATGTGGAATAGAGTAGTTTAATACTACTGACTTGGACCAGCAGTGTTTCCGCTAATTGCAGACATAACATAACTGAAGAAGGTTGCCACAGACTGCAAGAAGACAAAAGCCAATTTAAATGCATCCATATCTTATGGAACAAAAGCTAAACTATCATGGAATCAAATCGAATAATAGGCTAAGGAAGGAGCCTTATTATCTGAATTAAGATGAACAATGCATCAGAGGAGATAATCAAAAAC…
PgERF137-3	476	TATAAACATTGACAACAACATCCCTTGGACCAGCAGTGTTTCCGCTAATTGCAGACATAACATAACTGAAGAAGGTTGCCACAGACTGCAAGAAGACAAAAGCCAATTTAAATGCATCCATATCTTATGGAACAAAAGCTAAACTATCATGGAATCAAATCGAATAATAGGCTAAGGAAGGAGCCTTATTATCTGAATTAAGATGAACAATGCATCAGAGGAGATAATCAAAAACTAAAGCTACTCTTAATGTCAATCTTCTTGTAATCATTAGCAAAATTAGGGGGAGCAACACCCAAGTTCAAGTCCAGATTATGGCTGCTGGCTCCAGTAACAGCTTCAGAACTCAACTCATCATATGTGCTTGGCTCAAAATTGGTGACTGCTTCCCTGTCGTTG…
PgERF138-1	1578	AGAACAACCAAGACCAAGTTAAAATCCTTTCCAAACCAGTATGGATTCCCAACTTACGGATATATTCTCATGTGATTGAATTTACTCACATGTAGAGCCATATTTACATAATAGCCTGCAAGGGATACAAAGGTTGCTCAGAAAACTTCCCCCACCGTTGAAGGAAGATCATCAAAAGCCCAAAGATCCATCGCATTTCCACCATCTTGACTTGTGTCTCCACCAAGGAAGGCATCTATTGAAGCATCCCAGTTGCCATCCATATATGGCATCTGAAAGAACTTCATCTCAGACTCAAAACCAGAGAGCTCTTGAGACGACTTCTCAGTATTTTCTTCACCAGTCACCAAGTCTAAAGAGTTGGACTTCAGTTTCTTTGTGGGGTTACGATCTTCCACA…
PgERF138-2	1977	TTTTCTTTAAAAATTCATTCTTAGAAATTAAAATTATGATTCTATGTTTTTTTTACATAAGAAAAACAACAAACAAAACAAGTAATATTACAATTTGATAGATCCCAAAATATATTGAGGTCAATATATAAGCAAAGGCCTGCTGCTGTTTGAAGAAGAAAAAAACAAACATAAATTGGGATAATCAAAATCTTCACTTCTCATAATAACTCATACAGACATTAGAATCATAATCAAAATCATAAAATAGACCTATTTACCTTTGCACTGTCCGTACAAAGAAACCAAAGATTACAACACATTAGGCCATAATCTTGCTTAATTATTCGCCTCTCAATCTCCATCTCCATCACCAACAACAAACACACTACACACCTACCTGAAAGAAGAACAACCAAG…
PgERF138-3	1868	TTTTCTTTAAAAATTCATTCTTAGAAATTAAAATTATGATTCTATGTTTTTTTTACATAAGAAAAACAACAAACAAAACAAGTAATATTACAATTTGATAGATCCCAAAATATATTGAGGTCAATATATAAGCAAAGGCCTGCTGCTGTTTGAAGAAGAAAAAAACAAACATAAATTGGGATAATCAAAATCTTCACTTCTCATAATAACTCATACAGACATTAGAATCATAATCAAAATCATAAAATAGACCTATTTACCTTTGCACTGTCCGTACAAAGAAACCAAAGATTACAACACATTAGGCCATAATCTTGCTTAATTATTCGCCTCTCAATCTCCATCTCCATCACCAACAACAAACACACTACACACCTACATGTAGAGCCATATTTACAT…
PgERF138-4	1726	CTTCGGCCAAACCAGAACCTTCATATACCGTATAGTAGCAATATAAGAAACTGACCAATATTCATTCCAAAAAATAAGTAGAGCATCAAAAGAGAGCCACAATAAATCAAAAACAAAGCTGATATAATAAAGCTTCAGTACTCATCATCCATACAGACATCCATAATCAAATCCTAATTTCAGTCTCAAAAGTAAAATAGACCTTAATACCTATGTACTATCCATACAACATAAGCCAAATTTAGAATGCATTTAGGGCATATTCAAGCTTAGCTGATTATTCTTCCAGCTCCATCAACAACAAACACACATGAAGCCTTATTTACAAAGCCTGCCAGGGGACAAGGTTGCTCAGAAAACTCCCCCAACCATAGAAGGTAGATCGTCAAAAGCCCAAAG…
PgERF139-1	2086	AGAAAATGTCAGGATTAGAGCCATGGACTTGGCCTTTATATACACTGGGATTGGGTCACCATTTCTGCAGGAGTGAAAATCAAAGTGAGGCCACTACAAAAATTGAGCGTCTTTGATCATCTTCTTTAATTCCCCCCCCTCTTCCTCTTAATTTCCCCGCTTCTTAGATCCCTTTCTGTCATATTCTGTCTTTCAAGATTCAATTTTTTTGGGTTTGTTTCTTGATTTTGAACAAAATTTCAACAATATAAAAAGAATCAAGCCTATAAGGGTGTTTTTGAAAGCCAGGTGTTTCAGAATAGTGATCCTAATTTTAGTTTTTATTGGCATTCTTTTTCTTTTTCAAAGCAGCTACGAGGGTTAGTTTTTATATCCTCTGGTTTTTTTTATTAAGAAGGA…
PgERF139-2	2068	AGAAAATGTCAGGATTAGAGCCATGGACTTGGCCTTTATATACACTGGGATTGGGTCACCATTTCTGCAGGAGTGAAAATCAAAGTGAGGCCACTACAAAAATTGAGCGTCTTTGATCATCTTCTTTAATTCCCCCCCCTCTTCCTCTTAATTTCCCCGCTTCTTAGATCCCTTTCTGTCATATTCTGTCTTTCAAGATTCAATTTTTTTGGGTTTGTTTCTTGATTTTGAACAAAATTTCAACAATATAAAAAGAATCAAGCCTATAAGGGTGTTTTTGAAAGCCAGGTGTTTCAGAATAGTGATCCTAATTTTAGTTTTTATTGGCATTCTTTTTCTTTTTCAAAGCAGCTACGAGGGTTAGTTTTTATATCCTCTGGTTTTTTTTATTAAGAAGGA…
PgERF139-3	2069	AGAAAATGTCAGGATTAGAGCCATGGACTTGGCCTTTATATACACTGGGATTGGGTCACCATTTCTGCAGGAGTGAAAATCAAAGTGAGGCCACTACAAAAATTGAGCGTCTTTGATCATCTTCTTTAATTCCCCCCCCTCTTCCTCTTAATTTCCCCGCTTCTTAGATCCCTTTCTGTCATATTCTGTCTTTCAAGATTCAATTTTTTTGGGTTTGTTTCTTGATTTTGAACAAAATTTCAACAATATAAAAAGAATCAAGCCTATAAGGGTGTTTTTGAAAGCCAGGTGTTTCAGAATAGTGATCCTAATTTTAGTTTTCTTGGTATAGTTTTTATTGGCTTTCTTTTTCTTTATCAAAGCAGCTACGAGGGTTAGTTTTTATATCCTCTGGTTTGT…
PgERF139-4	2087	AGAAAATGTCAGGATTAGAGCCATGGACTTGGCCTTTATATACACTGGGATTGGGTCACCATTTCTGCAGGAGTGAAAATCAAAGTGAGGCCACTACAAAAATTGAGCGTCTTTGATCATCTTCTTTAATTCCCCCCCCTCTTCCTCTTAATTTCCCCGCTTCTTAGATCCCTTTCTGTCATATTCTGTCTTTCAAGATTCAATTTTTTTGGGTTTGTTTCTTGATTTTGAACAAAATTTCAACAATATAAAAAGAATCAAGCCTATAAGGGTGTTTTTGAAAGCCAGGTGTTTCAGAATAGTGATCCTAATTTTAGTTTTCTTGGTATAGTTTTTATTGGCTTTCTTTTTCTTTATCAAAGCAGCTACGAGGGTTAGTTTTTATATCCTCTGGTTTGT…
PgERF140-1	2445	GGCTTCTTTTGGCGACAACAATTTTGGGTTTGAAGGTAGAGAGAGGTATGCTTGCCATCGATAGTATATGAAGCATCCTTCATACTCAGAGATATGAAATCCCTTGCAGGATAAAAGAACTTTCAGCTGTGTACTTTTTTTTTGTTTCTGTATTATTGCTTTAACCAACTAAAATAATTTAAGTTTTCATGTTTTCTGGTTTATCATGAAGGGGTAGTGGTAAAGAAGTTACATAAGTGAACTCATTATCTCATGATCTTTCAAAGAGAGGAAGAATTGTGAGTTCCTGTAGAAGAAAAACTAAAAACCTGAGAAATATAACAAAGTTTTAGTTTTGCTTGTGCATCTCTGAGGAAGTGGTCAAGCTTATCCTGTTGTAGTGTGATTTAGCTTGAGATT…
PgERF140-2	1801	GGCTTCTTTTGGCGACAACAATTTTGGGTTTGAAGGTAGAGAGAGGTATGCTTGCCATCGATAGTATATGAAGCATCCTTCATACTCAGAGATATGAAATCCCTTGCAGGATAAAAGAACTTTCAGCTGTGTACTTTTTTTTTGTTTCTGTATTATTGCTTTAACCAACTAAAATAATTTAAGTTTTCATGTTTTCTGGTTTATCATGAAGGGGTAGTGGTAAAGAAGTTACATAAGTGAACTCATTATCTCATGATCTTTCAAAGAGAGGAAGAATTGTGAGTTCCTGTAGAAGAAAAACTAAAAACCTGAGAAATATAACAAAGTTTTAGTTTTGCTTGTGCATCTCTGAGGAAGTGGTCAAGCTTATCCTGTTGTAGTGTGATTTAGCTTGAGATT…
PgERF140-3	1889	GGCTTCTTTTGGCGACAACAATTTTGGGTTTGAAGGTAGAGAGAGGTATGCTTGCCATCGATAGTATATGAAGCATCCTTCATACTCAGAGATATGAAATCCCTTGCAGGATAAAAGAACTTTCAGCTGTGTACTTTTTTTTTGTTTCTGTATTATTGCTTTAACCAACTAAAATAATTTAAGTTTTCATGTTTTCTGGTTTATCATGAAGGGGTAGTGGTAAAGAAGTTACATAAGTGAACTCATTATCTCATGATCTTTCAAAGAGAGGAAGAATTGTGAGTTCCTGTAGAAGAAAAACTAAAAACCTGAGAAATATAACAAAGTTTTAGTTTTGCTTGTGCATCTCTGAGGAAGTGGTCAAGCTTATCCTGTTGTAGTGTGATTTAGCTTGAGATT…
PgERF140-4	1985	GGCTTCTTTTGGCGACAACAATTTTGGGTTTGAAGGTAGAGAGAGGTATGCTTGCCATCGATAGTATATGAAGCATCCTTCATACTCAGAGATATGAAATCCCTTGCAGGATAAAAGAACTTTCAGCTGTGTACTTTTTTTTTGTTTCTGTATTATTGCTTTAACCAACTAAAATAATTTAAGTTTTCATGTTTTCTGGTTTATCATGAAGGGGTAGTGGTAAAGAAGTTACATAAGTGAACTCATTATCTCATGATCTTTCAAAGAGAGGAAGAATTGTGAGTTCCTGTAGAAGAAAAACTAAAAACCTGAGAAATATAACAAAGTTTTAGTTTTGCTTGTGCATCTCTGAGGAAGTGGTCAAGCTTATCCTGTTGTAGTGTGATTTAGCTTGAGATT…
PgERF140-5	2709	GGCTTCTTTTGGCGACAACAATTTTGGGTTTGAAGGTAGAGAGAGGTATGCTTGCCATCGATAGTATATGAAGCATCCTTCATACTCAGAGATATGAAATCCCTTGCAGGATAAAAGAACTTTCAGCTGTGTACTTTTTTTTTGTTTCTGTATTATTGCTTTAACCAACTAAAATAATTTAAGTTTTCATGTTTTCTGGTTTATCATGAAGGGGTAGTGGTAAAGAAGTTACATAAGTGAACTCATTATCTCATGATCTTTCAAAGAGAGGAAGAATTGTGAGTTCCTGTAGAAGAAAAACTAAAAACCTGAGAAATATAACAAAGTTTTAGTTTTGCTTGTGCATCTCTGAGGAAGTGGTCAAGCTTATCCTGTTGTAGTGTGATTTAGCTTGAGATT…
PgERF140-6	2043	GGCTTCTTTTGGCGACAACAATTTTGGGTTTGAAGGTAGAGAGAGGTATGCTTGCCATCGATAGTATATGAAGCATCCTTCATACTCAGAGATATGAAATCCCTTGCAGGATAAAAGAACTTTCAGCTGTGTACTTTTTTTTTGTTTCTGTATTATTGCTTTAACCAACTAAAATAATTTAAGTTTTCATGTTTTCTGGTTTATCATGAAGGGGTAGTGGTAAAGAAGTTACATAAGTGAACTCATTATCTCATGATCTTTCAAAGAGAGGAAGAATTGTGAGTTCCTGTAGAAGAAAAACTAAAAACCTGAGAAATATAACAAAGTTTTAGTTTTGCTTGTGCATCTCTGAGGAAGTGGTCAAGCTTATCCTGTTGTAGTGTGATTTAGCTTGAGATT…
PgERF140-7	2161	GGCTTCTTTTGGCGACAACAATTTTGGGTTTGAAGGTAGAGAGAGGTATGCTTGCCATCGATAGTATATGAAGCATCCTTCATACTCAGAGATATGAAATCCCTTGCAGGATAAAAGAACTTTCAGCTGTGTACTTTTTTTTTGTTTCTGTATTATTGCTTTAACCAACTAAAATAATTTAAGTTTTCATGTTTTCTGGTTTATCATGAAGGGGTAGTGGTAAAGAAGTTACATAAGTGAACTCATTATCTCATGATCTTTCAAAGAGAGGAAGAATTGTGAGTTCCTGTAGAAGAAAAACTAAAAACCTGAGAAATATAACAAAGTTTTAGTTTTGCTTGTGCATCTCTGAGGAAGTGGTCAAGCTTATCCTGTTGTAGTGTGATTTAGCTTGAGATT…
PgERF140-8	2040	GGCTTCTTTTGGCGACAACAATTTTGGGTTTGAAGGTAGAGAGAGGTATGCTTGCCATCGATAGTATATGAAGCATCCTTCATACTCAGAGATATGAAATCCCTTGCAGGATAAAAGAACTTTCAGCTGTGTACTTTTTTTTTGTTTCTGTATTATTGCTTTAACCAACTAAAATAATTTAAGTTTTCATGTTTTCTGGTTTATCATGAAGGGGTAGTGGTAAAGAAGTTACATAAGTGAACTCATTATCTCATGATCTTTCAAAGAGAGGAAGAATTGTGAGTTCCTGTAGAAGAAAAACTAAAAACCTGAGAAATATAACAAAGTTTTAGTTTTGCTTGTGCATCTCTGAGGAAGTGGTCAAGCTTATCCTGTTGTAGTGTGATTTAGCTTGAGATT…
PgERF140-9	2011	GGCTTCTTTTGGCGACAACAATTTTGGGTTTGAAGGTAGAGAGAGGTATGCTTGCCATCGATAGTATATGAAGCATCCTTCATACTCAGAGATATGAAATCCCTTGCAGGATAAAAGAACTTTCAGCTGTGTACTTTTTTTTTGTTTCTGTATTATTGCTTTAACCAACTAAAATAATTTAAGTTTTCATGTTTTCTGGTTTATCATGAAGGGGTAGTGGTAAAGAAGTTACATAAGTGAACTCATTATCTCATGATCTTTCAAAGAGAGGAAGAATTGTGAGTTCCTGTAGAAGAAAAACTAAAAACCTGAGAAATATAACAAAGTTTTAGTTTTGCTTGTGCATCTCTGAGGAAGTGGTCAAGCTTATCCTGTTGTAGTGTGATTTAGCTTGAGATT…
PgERF140-10	2555	GGCTTCTTTTGGCGACAACAATTTTGGGTTTGAAGGTAGAGAGAGGTATGCTTGCCATCGATAGTATATGAAGCATCCTTCATACTCAGAGATATGAAATCCCTTGCAGGATAAAAGAACTTTCAGCTGTGTACTTTTTTTTTGTTTCTGTATTATTGCTTTAACCAACTAAAATAATTTAAGTTTTCATGTTTTCTGGTTTATCATGAAGGGGTAGTGGTAAAGAAGTTACATAAGTGAACTCATTATCTCATGATCTTTCAAAGAGAGGAAGAATTGTGAGTTCCTGTAGAAGAAAAACTAAAAACCTGAGAAATATAACAAAGTTTTAGTTTTGCTTGTGCATCTCTGAGGAAGTGGTCAAGCTTATCCTGTTGTAGTGTGATTTAGCTTGAGATT…
PgERF140-11	2088	GGCTTCTTTTGGCGACAACAATTTTGGGTTTGAAGGTAGAGAGAGGTATGCTTGCCATCGATAGTATATGAAGCATCCTTCATACTCAGAGATATGAAATCCCTTGCAGGATAAAAGAACTTTCAGCTGTGTACTTTTTTTTTGTTTCTGTATTATTGCTTTAACCAACTAAAATAATTTAAGTTTTCATGTTTTCTGGTTTATCATGAAGGGGTAGTGGTAAAGAAGTTACATAAGTGAACTCATTATCTCATGATCTTTCAAAGAGAGGAAGAATTGTGAGTTCCTGTAGAAGAAAAACTAAAAACCTGAGAAATATAACAAAGTTTTAGTTTTGCTTGTGCATCTCTGAGGAAGTGGTCAAGCTTATCCTGTTGTAGTGTGATTTAGCTTGAGATT…
PgERF140-12	280	TGACACTGCTCATGCTGCAGCAAGAGCATATGATCGGGCTGCAGTTAAGTTCCGGGGAGTTGATGCTGATATTAATTTTACTATAAGTGACTATGAAGATGATTTGAAACAGATGAAGGACTTGACAAAAGAAGAATTTGTCCATATACTTCGTCGCCAGAGCACTGGATTCTCTTGTGGGAGCTCAAAATACAGAGGAGTAACCCTGCACAAATGTGGCCGATGGGAAGCTCGAATGGGTCAATTACTTGGAAAGAAGTATATGTATCTTGGATTATTC
PgERF140-13	1752	GGCTTCTTTTGGCGACAACAATTTTGGGTTTGAAGGTAGAGAGAGGTATGCTTGCCATCGATAGTATATGAAGCATCCTTCATACTCAGAGATATGAAATCCCTTGCAGGATAAAAGAACTTTCAGCTGTGTACTTTTTTTTTGTTTCTGTATTATTGCTTTAACCAACTAAAATAATTTAAGTTTTCATGTTTTCTGGTTTATCATGAAGGGGTAGTGGTAAAGAAGTTACATAAGTGAACTCATTATCTCATGATCTTTCAAAGAGAGGAAGAATTGTGAGTTCCTGTAGAAGAAAAACTAAAAACCTGAGAAATATAACAAAGTTTTAGTTTTGCTTGTGCATCTCTGAGGAAGTGGTCAAGCTTATCCTGTTGTAGTGTGATTTAGCTTGAGATT…
PgERF140-14	2605	GGCTTCTTTTGGCGACAACAATTTTGGGTTTGAAGGTAGAGAGAGGTATGCTTGCCATCGATAGTATATGAAGCATCCTTCATACTCAGAGATATGAAATCCCTTGCAGGATAAAAGAACTTTCAGCTGTGTACTTTTTTTTTGTTTCTGTATTATTGCTTTAACCAACTAAAATAATTTAAGTTTTCATGTTTTCTGGTTTATCATGAAGGGGTAGTGGTAAAGAAGTTACATAAGTGAACTCATTATCTCATGATCTTTCAAAGAGAGGAAGAATTGTGAGTTCCTGTAGAAGAAAAACTAAAAACCTGAGAAATATAACAAAGTTTTAGTTTTGCTTGTGCATCTCTGAGGAAGTGGTCAAGCTTATCCTGTTGTAGTGTGATTTAGCTTGAGATT…
PgERF140-15	1909	GGCTTCTTTTGGCGACAACAATTTTGGGTTTGAAGGTAGAGAGAGGTATGCTTGCCATCGATAGTATATGAAGCATCCTTCATACTCAGAGATATGAAATCCCTTGCAGGATAAAAGAACTTTCAGCTGTGTACTTTTTTTTTGTTTCTGTATTATTGCTTTAACCAACTAAAATAATTTAAGTTTTCATGTTTTCTGGTTTATCATGAAGGGGTAGTGGTAAAGAAGTTACATAAGTGAACTCATTATCTCATGATCTTTCAAAGAGAGGAAGAATTGTGAGTTCCTGTAGAAGAAAAACTAAAAACCTGAGAAATATAACAAAGTTTTAGTTTTGCTTGTGCATCTCTGAGGAAGTGGTCAAGCTTATCCTGTTGTAGTGTGATTTAGCTTGAGATT…
PgERF140-16	2021	GGCTTCTTTTGGCGACAACAATTTTGGGTTTGAAGGTAGAGAGAGGTATGCTTGCCATCGATAGTATATGAAGCATCCTTCATACTCAGAGATATGAAATCCCTTGCAGGATAAAAGAACTTTCAGCTGTGTACTTTTTTTTTGTTTCTGTATTATTGCTTTAACCAACTAAAATAATTTAAGTTTTCATGTTTTCTGGTTTATCATGAAGGGGTAGTGGTAAAGAAGTTACATAAGTGAACTCATTATCTCATGATCTTTCAAAGAGAGGAAGAATTGTGAGTTCCTGTAGAAGAAAAACTAAAAACCTGAGAAATATAACAAAGTTTTAGTTTTGCTTGTGCATCTCTGAGGAAGTGGTCAAGCTTATCCTGTTGTAGTGTGATTTAGCTTGAGATT…
PgERF140-17	2690	GGCTTCTTTTGGCGACAACAATTTTGGGTTTGAAGGTAGAGAGAGGTATGCTTGCCATCGATAGTATATGAAGCATCCTTCATACTCAGAGATATGAAATCCCTTGCAGGATAAAAGAACTTTCAGCTGTGTACTTTTTTTTTGTTTCTGTATTATTGCTTTAACCAACTAAAATAATTTAAGTTTTCATGTTTTCTGGTTTATCATGAAGGGGTAGTGGTAAAGAAGTTACATAAGTGAACTCATTATCTCATGATCTTTCAAAGAGAGGAAGAATTGTGAGTTCCTGTAGAAGAAAAACTAAAAACCTGAGAAATATAACAAAGTTTTAGTTTTGCTTGTGCATCTCTGAGGAAGTGGTCAAGCTTATCCTGTTGTAGTGTGATTTAGCTTGAGATT…
PgERF140-18	1864	GGCTTCTTTTGGCGACAACAATTTTGGGTTTGAAGGTAGAGAGAGGTATGCTTGCCATCGATAGTATATGAAGCATCCTTCATACTCAGAGATATGAAATCCCTTGCAGGATAAAAGAACTTTCAGCTGTGTACTTTTTTTTTGTTTCTGTATTATTGCTTTAACCAACTAAAATAATTTAAGTTTTCATGTTTTCTGGTTTATCATGAAGGGGTAGTGGTAAAGAAGTTACATAAGTGAACTCATTATCTCATGATCTTTCAAAGAGAGGAAGAATTGTGAGTTCCTGTAGAAGAAAAACTAAAAACCTGAGAAATATAACAAAGTTTTAGTTTTGCTTGTGCATCTCTGAGGAAGTGGTCAAGCTTATCCTGTTGTAGTGTGATTTAGCTTGAGATT…
PgERF140-19	1958	GGCTTCTTTTGGCGACAACAATTTTGGGTTTGAAGGTAGAGAGAGGTATGCTTGCCATCGATAGTATATGAAGCATCCTTCATACTCAGAGATATGAAATCCCTTGCAGGATAAAAGAACTTTCAGCTGTGTACTTTTTTTTTGTTTCTGTATTATTGCTTTAACCAACTAAAATAATTTAAGTTTTCATGTTTTCTGGTTTATCATGAAGGGGTAGTGGTAAAGAAGTTACATAAGTGAACTCATTATCTCATGATCTTTCAAAGAGAGGAAGAATTGTGAGTTCCTGTAGAAGAAAAACTAAAAACCTGAGAAATATAACAAAGTTTTAGTTTTGCTTGTGCATCTCTGAGGAAGTGGTCAAGCTTATCCTGTTGTAGTGTGATTTAGCTTGAGATT…
PgERF140-20	275	TGACACTGCTCATGCTGCAGCAAGAGCATATGATCGGGCTGCAGTTAAGTTCCGGGGAGTTGATGCTGATATTAATTTTACTATAAGTGACTATGAAGATGATTTGAAACAGATGAAGGACTTGACAAAAGAAGAATTTGTCCATATACTTCGTCGCCAGAGCACTGGATTCTCTTGTGGGAGCTCAAAATACAGAGGAGTAACCCTGCACAAATGTGGCCGATGGGAAGCTCGAATGGGTCAATTACTTGGAAAGAAGGCTTACGACAAAGCAG
PgERF140-21	2115	GGCTTCTTTTGGCGACAACAATTTTGGGTTTGAAGGTAGAGAGAGGTATGCTTGCCATCGATAGTATATGAAGCATCCTTCATACTCAGAGATATGAAATCCCTTGCAGGATAAAAGAACTTTCAGCTGTGTACTTTTTTTTTGTTTCTGTATTATTGCTTTAACCAACTAAAATAATTTAAGTTTTCATGTTTTCTGGTTTATCATGAAGGGGTAGTGGTAAAGAAGTTACATAAGTGAACTCATTATCTCATGATCTTTCAAAGAGAGGAAGAATTGTGAGTTCCTGTAGAAGAAAAACTAAAAACCTGAGAAATATAACAAAGTTTTAGTTTTGCTTGTGCATCTCTGAGGAAGTGGTCAAGCTTATCCTGTTGTAGTGTGATTTAGCTTGAGATT…
PgERF140-22	2578	GGCTTCTTTTGGCGACAACAATTTTGGGTTTGAAGGTAGAGAGAGGTATGCTTGCCATCGATAGTATATGAAGCATCCTTCATACTCAGAGATATGAAATCCCTTGCAGGATAAAAGAACTTTCAGCTGTGTACTTTTTTTTTGTTTCTGTATTATTGCTTTAACCAACTAAAATAATTTAAGTTTTCATGTTTTCTGGTTTATCATGAAGGGGTAGTGGTAAAGAAGTTACATAAGTGAACTCATTATCTCATGATCTTTCAAAGAGAGGAAGAATTGTGAGTTCCTGTAGAAGAAAAACTAAAAACCTGAGAAATATAACAAAGTTTTAGTTTTGCTTGTGCATCTCTGAGGAAGTGGTCAAGCTTATCCTGTTGTAGTGTGATTTAGCTTGAGATT…
PgERF140-23	1936	GGCTTCTTTTGGCGACAACAATTTTGGGTTTGAAGGTAGAGAGAGGTATGCTTGCCATCGATAGTATATGAAGCATCCTTCATACTCAGAGATATGAAATCCCTTGCAGGATAAAAGAACTTTCAGCTGTGTACTTTTTTTTTGTTTCTGTATTATTGCTTTAACCAACTAAAATAATTTAAGTTTTCATGTTTTCTGGTTTATCATGAAGGGGTAGTGGTAAAGAAGTTACATAAGTGAACTCATTATCTCATGATCTTTCAAAGAGAGGAAGAATTGTGAGTTCCTGTAGAAGAAAAACTAAAAACCTGAGAAATATAACAAAGTTTTAGTTTTGCTTGTGCATCTCTGAGGAAGTGGTCAAGCTTATCCTGTTGTAGTGTGATTTAGCTTGAGATT…
PgERF140-24	1776	GGCTTCTTTTGGCGACAACAATTTTGGGTTTGAAGGTAGAGAGAGGTATGCTTGCCATCGATAGTATATGAAGCATCCTTCATACTCAGAGATATGAAATCCCTTGCAGGATAAAAGAACTTTCAGCTGTGTACTTTTTTTTTGTTTCTGTATTATTGCTTTAACCAACTAAAATAATTTAAGTTTTCATGTTTTCTGGTTTATCATGAAGGGGTAGTGGTAAAGAAGTTACATAAGTGAACTCATTATCTCATGATCTTTCAAAGAGAGGAAGAATTGTGAGTTCCTGTAGAAGAAAAACTAAAAACCTGAGAAATATAACAAAGTTTTAGTTTTGCTTGTGCATCTCTGAGGAAGTGGTCAAGCTTATCCTGTTGTAGTGTGATTTAGCTTGAGATT…
PgERF140-25	1912	GGCTTCTTTTGGCGACAACAATTTTGGGTTTGAAGGTAGAGAGAGGTATGCTTGCCATCGATAGTATATGAAGCATCCTTCATACTCAGAGATATGAAATCCCTTGCAGGATAAAAGAACTTTCAGCTGTGTACTTTTTTTTTGTTTCTGTATTATTGCTTTAACCAACTAAAATAATTTAAGTTTTCATGTTTTCTGGTTTATCATGAAGGGGTAGTGGTAAAGAAGTTACATAAGTGAACTCATTATCTCATGATCTTTCAAAGAGAGGAAGAATTGTGAGTTCCTGTAGAAGAAAAACTAAAAACCTGAGAAATATAACAAAGTTTTAGTTTTGCTTGTGCATCTCTGAGGAAGTGGTCAAGCTTATCCTGTTGTAGTGTGATTTAGCTTGAGATT…
PgERF140-26	2781	GGCTTCTTTTGGCGACAACAATTTTGGGTTTGAAGGTAGAGAGAGGTATGCTTGCCATCGATAGTATATGAAGCATCCTTCATACTCAGAGATATGAAATCCCTTGCAGGATAAAAGAACTTTCAGCTGTGTACTTTTTTTTTGTTTCTGTATTATTGCTTTAACCAACTAAAATAATTTAAGTTTTCATGTTTTCTGGTTTATCATGAAGGGGTAGTGGTAAAGAAGTTACATAAGTGAACTCATTATCTCATGATCTTTCAAAGAGAGGAAGAATTGTGAGTTCCTGTAGAAGAAAAACTAAAAACCTGAGAAATATAACAAAGTTTTAGTTTTGCTTGTGCATCTCTGAGGAAGTGGTCAAGCTTATCCTGTTGTAGTGTGATTTAGCTTGAGATT…
PgERF140-27	2062	GGCTTCTTTTGGCGACAACAATTTTGGGTTTGAAGGTAGAGAGAGGTATGCTTGCCATCGATAGTATATGAAGCATCCTTCATACTCAGAGATATGAAATCCCTTGCAGGATAAAAGAACTTTCAGCTGTGTACTTTTTTTTTGTTTCTGTATTATTGCTTTAACCAACTAAAATAATTTAAGTTTTCATGTTTTCTGGTTTATCATGAAGGGGTAGTGGTAAAGAAGTTACATAAGTGAACTCATTATCTCATGATCTTTCAAAGAGAGGAAGAATTGTGAGTTCCTGTAGAAGAAAAACTAAAAACCTGAGAAATATAACAAAGTTTTAGTTTTGCTTGTGCATCTCTGAGGAAGTGGTCAAGCTTATCCTGTTGTAGTGTGATTTAGCTTGAGATT…
PgERF140-28	306	TGACACTGCTCATGCTGCAGCAAGAGCATATGATCGGGCTGCAGTTAAGTTCCGGGGAGTTGATGCTGATATTAATTTTACTATAAGTGACTATGAAGATGATTTGAAACAGATGAAGGACTTGACAAAAGAAGAATTTGTCCATATACTTCGTCGCCAGAGCACTGGATTCTCTTGTGGGAGCTCAAAATACAGAGGAGTAACCCTGCACAAATGTGGCCGATGGGAAGCTCGAATGGGTCAATTACTTGGAAAGAAGTATATGTATCTTGGATTATTTGACAGCGAAATAGAAGCTGCAAGGGC
PgERF140-29	1961	GGCTTCTTTTGGCGACAACAATTTTGGGTTTGAAGGTAGAGAGAGGTATGCTTGCCATCGATAGTATATGAAGCATCCTTCATACTCAGAGATATGAAATCCCTTGCAGGATAAAAGAACTTTCAGCTGTGTACTTTTTTTTTGTTTCTGTATTATTGCTTTAACCAACTAAAATAATTTAAGTTTTCATGTTTTCTGGTTTATCATGAAGGGGTAGTGGTAAAGAAGTTACATAAGTGAACTCATTATCTCATGATCTTTCAAAGAGAGGAAGAATTGTGAGTTCCTGTAGAAGAAAAACTAAAAACCTGAGAAATATAACAAAGTTTTAGTTTTGCTTGTGCATCTCTGAGGAAGTGGTCAAGCTTATCCTGTTGTAGTGTGATTTAGCTTGAGATT…
PgERF140-30	2627	GGCTTCTTTTGGCGACAACAATTTTGGGTTTGAAGGTAGAGAGAGGTATGCTTGCCATCGATAGTATATGAAGCATCCTTCATACTCAGAGATATGAAATCCCTTGCAGGATAAAAGAACTTTCAGCTGTGTACTTTTTTTTTGTTTCTGTATTATTGCTTTAACCAACTAAAATAATTTAAGTTTTCATGTTTTCTGGTTTATCATGAAGGGGTAGTGGTAAAGAAGTTACATAAGTGAACTCATTATCTCATGATCTTTCAAAGAGAGGAAGAATTGTGAGTTCCTGTAGAAGAAAAACTAAAAACCTGAGAAATATAACAAAGTTTTAGTTTTGCTTGTGCATCTCTGAGGAAGTGGTCAAGCTTATCCTGTTGTAGTGTGATTTAGCTTGAGATT…
PgERF140-31	489	TGACACTGCTCATGCTGCAGCAAGAGCATATGATCGGGCTGCAGTTAAGTTCCGGGGAGTTGATGCTGATATTAATTTTACTATAAGTGACTATGAAGATGATTTGAAACAGATGAAGGACTTGACAAAAGAAGAATTTGTCCATATACTTCGTCGCCAGAGCACTGGATTCTCTTGTGGGAGCTCAAAATACAGAGGAGTAACCCTGCACAAATGTGGCCGATGGGAAGCTCGAATGGGTCAATTACTTGGAAAGAAGTGAGAAACACCTTTAACTGAAACTATTACTATTTGTTAAATGATCTTATTGCTGTGTCTCTATATGATGGTGTATTGTGTCATGAACTATGATATGGTTATTGAGAATGTGTTATGCATTCTGGATAGTATATCTTGAAT…
PgERF140-32	1939	GGCTTCTTTTGGCGACAACAATTTTGGGTTTGAAGGTAGAGAGAGGTATGCTTGCCATCGATAGTATATGAAGCATCCTTCATACTCAGAGATATGAAATCCCTTGCAGGATAAAAGAACTTTCAGCTGTGTACTTTTTTTTTGTTTCTGTATTATTGCTTTAACCAACTAAAATAATTTAAGTTTTCATGTTTTCTGGTTTATCATGAAGGGGTAGTGGTAAAGAAGTTACATAAGTGAACTCATTATCTCATGATCTTTCAAAGAGAGGAAGAATTGTGAGTTCCTGTAGAAGAAAAACTAAAAACCTGAGAAATATAACAAAGTTTTAGTTTTGCTTGTGCATCTCTGAGGAAGTGGTCAAGCTTATCCTGTTGTAGTGTGATTTAGCTTGAGATT…
PgERF140-33	1774	GGCTTCTTTTGGCGACAACAATTTTGGGTTTGAAGGTAGAGAGAGGTATGCTTGCCATCGATAGTATATGAAGCATCCTTCATACTCAGAGATATGAAATCCCTTGCAGGATAAAAGAACTTTCAGCTGTGTACTTTTTTTTTGTTTCTGTATTATTGCTTTAACCAACTAAAATAATTTAAGTTTTCATGTTTTCTGGTTTATCATGAAGGGGTAGTGGTAAAGAAGTTACATAAGTGAACTCATTATCTCATGATCTTTCAAAGAGAGGAAGAATTGTGAGTTCCTGTAGAAGAAAAACTAAAAACCTGAGAAATATAACAAAGTTTTAGTTTTGCTTGTGCATCTCTGAGGAAGTGGTCAAGCTTATCCTGTTGTAGTGTGATTTAGCTTGAGATT…
PgERF140-34	2038	GGCTTCTTTTGGCGACAACAATTTTGGGTTTGAAGGTAGAGAGAGGTATGCTTGCCATCGATAGTATATGAAGCATCCTTCATACTCAGAGATATGAAATCCCTTGCAGGATAAAAGAACTTTCAGCTGTGTACTTTTTTTTTGTTTCTGTATTATTGCTTTAACCAACTAAAATAATTTAAGTTTTCATGTTTTCTGGTTTATCATGAAGGGGTAGTGGTAAAGAAGTTACATAAGTGAACTCATTATCTCATGATCTTTCAAAGAGAGGAAGAATTGTGAGTTCCTGTAGAAGAAAAACTAAAAACCTGAGAAATATAACAAAGTTTTAGTTTTGCTTGTGCATCTCTGAGGAAGTGGTCAAGCTTATCCTGTTGTAGTGTGATTTAGCTTGAGATT…
PgERF140-35	2731	GGCTTCTTTTGGCGACAACAATTTTGGGTTTGAAGGTAGAGAGAGGTATGCTTGCCATCGATAGTATATGAAGCATCCTTCATACTCAGAGATATGAAATCCCTTGCAGGATAAAAGAACTTTCAGCTGTGTACTTTTTTTTTGTTTCTGTATTATTGCTTTAACCAACTAAAATAATTTAAGTTTTCATGTTTTCTGGTTTATCATGAAGGGGTAGTGGTAAAGAAGTTACATAAGTGAACTCATTATCTCATGATCTTTCAAAGAGAGGAAGAATTGTGAGTTCCTGTAGAAGAAAAACTAAAAACCTGAGAAATATAACAAAGTTTTAGTTTTGCTTGTGCATCTCTGAGGAAGTGGTCAAGCTTATCCTGTTGTAGTGTGATTTAGCTTGAGATT…
PgERF140-36	2467	GGCTTCTTTTGGCGACAACAATTTTGGGTTTGAAGGTAGAGAGAGGTATGCTTGCCATCGATAGTATATGAAGCATCCTTCATACTCAGAGATATGAAATCCCTTGCAGGATAAAAGAACTTTCAGCTGTGTACTTTTTTTTTGTTTCTGTATTATTGCTTTAACCAACTAAAATAATTTAAGTTTTCATGTTTTCTGGTTTATCATGAAGGGGTAGTGGTAAAGAAGTTACATAAGTGAACTCATTATCTCATGATCTTTCAAAGAGAGGAAGAATTGTGAGTTCCTGTAGAAGAAAAACTAAAAACCTGAGAAATATAACAAAGTTTTAGTTTTGCTTGTGCATCTCTGAGGAAGTGGTCAAGCTTATCCTGTTGTAGTGTGATTTAGCTTGAGATT…
PgERF140-37	2112	GGCTTCTTTTGGCGACAACAATTTTGGGTTTGAAGGTAGAGAGAGGTATGCTTGCCATCGATAGTATATGAAGCATCCTTCATACTCAGAGATATGAAATCCCTTGCAGGATAAAAGAACTTTCAGCTGTGTACTTTTTTTTTGTTTCTGTATTATTGCTTTAACCAACTAAAATAATTTAAGTTTTCATGTTTTCTGGTTTATCATGAAGGGGTAGTGGTAAAGAAGTTACATAAGTGAACTCATTATCTCATGATCTTTCAAAGAGAGGAAGAATTGTGAGTTCCTGTAGAAGAAAAACTAAAAACCTGAGAAATATAACAAAGTTTTAGTTTTGCTTGTGCATCTCTGAGGAAGTGGTCAAGCTTATCCTGTTGTAGTGTGATTTAGCTTGAGATT…
PgERF140-38	1862	GGCTTCTTTTGGCGACAACAATTTTGGGTTTGAAGGTAGAGAGAGGTATGCTTGCCATCGATAGTATATGAAGCATCCTTCATACTCAGAGATATGAAATCCCTTGCAGGATAAAAGAACTTTCAGCTGTGTACTTTTTTTTTGTTTCTGTATTATTGCTTTAACCAACTAAAATAATTTAAGTTTTCATGTTTTCTGGTTTATCATGAAGGGGTAGTGGTAAAGAAGTTACATAAGTGAACTCATTATCTCATGATCTTTCAAAGAGAGGAAGAATTGTGAGTTCCTGTAGAAGAAAAACTAAAAACCTGAGAAATATAACAAAGTTTTAGTTTTGCTTGTGCATCTCTGAGGAAGTGGTCAAGCTTATCCTGTTGTAGTGTGATTTAGCTTGAGATT…
PgERF140-39	1779	GGCTTCTTTTGGCGACAACAATTTTGGGTTTGAAGGTAGAGAGAGGTATGCTTGCCATCGATAGTATATGAAGCATCCTTCATACTCAGAGATATGAAATCCCTTGCAGGATAAAAGAACTTTCAGCTGTGTACTTTTTTTTTGTTTCTGTATTATTGCTTTAACCAACTAAAATAATTTAAGTTTTCATGTTTTCTGGTTTATCATGAAGGGGTAGTGGTAAAGAAGTTACATAAGTGAACTCATTATCTCATGATCTTTCAAAGAGAGGAAGAATTGTGAGTTCCTGTAGAAGAAAAACTAAAAACCTGAGAAATATAACAAAGTTTTAGTTTTGCTTGTGCATCTCTGAGGAAGTGGTCAAGCTTATCCTGTTGTAGTGTGATTTAGCTTGAGATT…
PgERF140-40	2533	GGCTTCTTTTGGCGACAACAATTTTGGGTTTGAAGGTAGAGAGAGGTATGCTTGCCATCGATAGTATATGAAGCATCCTTCATACTCAGAGATATGAAATCCCTTGCAGGATAAAAGAACTTTCAGCTGTGTACTTTTTTTTTGTTTCTGTATTATTGCTTTAACCAACTAAAATAATTTAAGTTTTCATGTTTTCTGGTTTATCATGAAGGGGTAGTGGTAAAGAAGTTACATAAGTGAACTCATTATCTCATGATCTTTCAAAGAGAGGAAGAATTGTGAGTTCCTGTAGAAGAAAAACTAAAAACCTGAGAAATATAACAAAGTTTTAGTTTTGCTTGTGCATCTCTGAGGAAGTGGTCAAGCTTATCCTGTTGTAGTGTGATTTAGCTTGAGATT…
PgERF140-41	1886	GGCTTCTTTTGGCGACAACAATTTTGGGTTTGAAGGTAGAGAGAGGTATGCTTGCCATCGATAGTATATGAAGCATCCTTCATACTCAGAGATATGAAATCCCTTGCAGGATAAAAGAACTTTCAGCTGTGTACTTTTTTTTTGTTTCTGTATTATTGCTTTAACCAACTAAAATAATTTAAGTTTTCATGTTTTCTGGTTTATCATGAAGGGGTAGTGGTAAAGAAGTTACATAAGTGAACTCATTATCTCATGATCTTTCAAAGAGAGGAAGAATTGTGAGTTCCTGTAGAAGAAAAACTAAAAACCTGAGAAATATAACAAAGTTTTAGTTTTGCTTGTGCATCTCTGAGGAAGTGGTCAAGCTTATCCTGTTGTAGTGTGATTTAGCTTGAGATT…
PgERF140-42	2065	GGCTTCTTTTGGCGACAACAATTTTGGGTTTGAAGGTAGAGAGAGGTATGCTTGCCATCGATAGTATATGAAGCATCCTTCATACTCAGAGATATGAAATCCCTTGCAGGATAAAAGAACTTTCAGCTGTGTACTTTTTTTTTGTTTCTGTATTATTGCTTTAACCAACTAAAATAATTTAAGTTTTCATGTTTTCTGGTTTATCATGAAGGGGTAGTGGTAAAGAAGTTACATAAGTGAACTCATTATCTCATGATCTTTCAAAGAGAGGAAGAATTGTGAGTTCCTGTAGAAGAAAAACTAAAAACCTGAGAAATATAACAAAGTTTTAGTTTTGCTTGTGCATCTCTGAGGAAGTGGTCAAGCTTATCCTGTTGTAGTGTGATTTAGCTTGAGATT…
PgERF140-43	1934	GGCTTCTTTTGGCGACAACAATTTTGGGTTTGAAGGTAGAGAGAGGTATGCTTGCCATCGATAGTATATGAAGCATCCTTCATACTCAGAGATATGAAATCCCTTGCAGGATAAAAGAACTTTCAGCTGTGTACTTTTTTTTTGTTTCTGTATTATTGCTTTAACCAACTAAAATAATTTAAGTTTTCATGTTTTCTGGTTTATCATGAAGGGGTAGTGGTAAAGAAGTTACATAAGTGAACTCATTATCTCATGATCTTTCAAAGAGAGGAAGAATTGTGAGTTCCTGTAGAAGAAAAACTAAAAACCTGAGAAATATAACAAAGTTTTAGTTTTGCTTGTGCATCTCTGAGGAAGTGGTCAAGCTTATCCTGTTGTAGTGTGATTTAGCTTGAGATT…
PgERF140-44	1798	GGCTTCTTTTGGCGACAACAATTTTGGGTTTGAAGGTAGAGAGAGGTATGCTTGCCATCGATAGTATATGAAGCATCCTTCATACTCAGAGATATGAAATCCCTTGCAGGATAAAAGAACTTTCAGCTGTGTACTTTTTTTTTGTTTCTGTATTATTGCTTTAACCAACTAAAATAATTTAAGTTTTCATGTTTTCTGGTTTATCATGAAGGGGTAGTGGTAAAGAAGTTACATAAGTGAACTCATTATCTCATGATCTTTCAAAGAGAGGAAGAATTGTGAGTTCCTGTAGAAGAAAAACTAAAAACCTGAGAAATATAACAAAGTTTTAGTTTTGCTTGTGCATCTCTGAGGAAGTGGTCAAGCTTATCCTGTTGTAGTGTGATTTAGCTTGAGATT…
PgERF140-45	2016	GGCTTCTTTTGGCGACAACAATTTTGGGTTTGAAGGTAGAGAGAGGTATGCTTGCCATCGATAGTATATGAAGCATCCTTCATACTCAGAGATATGAAATCCCTTGCAGGATAAAAGAACTTTCAGCTGTGTACTTTTTTTTTGTTTCTGTATTATTGCTTTAACCAACTAAAATAATTTAAGTTTTCATGTTTTCTGGTTTATCATGAAGGGGTAGTGGTAAAGAAGTTACATAAGTGAACTCATTATCTCATGATCTTTCAAAGAGAGGAAGAATTGTGAGTTCCTGTAGAAGAAAAACTAAAAACCTGAGAAATATAACAAAGTTTTAGTTTTGCTTGTGCATCTCTGAGGAAGTGGTCAAGCTTATCCTGTTGTAGTGTGATTTAGCTTGAGATT…
PgERF141	882	AAGAGCAGCATAGTTTGCCATCACCAAACTCCACAAAACCTTCAAATCATAGCCCAAAAAATGTTTGAACAAACCATGCTGGAATCTGACTTCTCTTTTCTTGATTCAATACATCAGCGTCTCGTCAGTGACACTGAATTTGCAGAGTACTTTCCGCCAATGATTTCGTTCGGAGCATCGAATTATGTCCCCAATTCAAGCTTAGGTAGTTTTGTTTCCATGGAAAATAACATAGGGAAAACTTTGAATGTGGAAAGCTCGTCAAAAAAGGTAGTAAAGTTGGAAAGCGAGGGCAATGAGAGAGAAAAGGTGGTGCAGCGTGAAGTTAACGCGCCGTCAGATTTAAGGCGTTTTAGAGGTGTAAGGCGGCGTCCATGGGGCAAGTTCGCGGCAGAAATA…
PgERF142-1	2495	AGCTTAAAAACCCTTTTCTGTCCCTCCCTCCCTCTGATTTTACGCTGAATGGCAGATGAAACCGTTCCATCCTCCCATTATAACCCTCCACCTGCTCCCCATTCCCTAACTTTCTCTCTCTTAAACTCCAACTCCATTACAAGCAGTTTATTAGCTACTCCCATTTTCAGTTTCTCTCTGTAGCTCCTTCTCATATTTGCATGCGATGCTTTCAAACAGTATTTGAAGCTTTAAATCACTAATTTCTCTCTCTACACAAACTCAGTTCAGCTTCTTTAAGCTCAGGTTTCATTGCTTCGATCCGTTAACAAATGGAGTGTTTTGCTAACGGAGGAGGATTAATTGTTAGCTGATGAGCGAGAATCGAAGAAATTAAGAGTTTAAGAAGAAGAATCAGAA…
PgERF142-2	2357	AGCTTAAAAACCCTTTTCTGTCCCTCCCTCCCTCTGATTTTACGCTGAATGGCAGATGAAACCGTTCCATCCTCCCATTATAACCCTCCACCTGCTCCCCATTCCCTAACTTTCTCTCTCTTAAACTCCAACTCCATTACAAGCAGTTTATTAGCTACTCCCATTTTCAGTTTCTCTCTGTAGCTCCTTCTCATATTTGCATGCGATGCTTTCAAACAGTATTTGAAGCTTTAAATCACTAATTTCTCTCTCTACACAAACTCAGTTCATTTTTAGTTGATCAGCTTCTTTAAGCTCAGGTTTCATTGCTTCGATCCGTTAACAAATGGAGTGTTTTGCTAACGGAGGAGGATTAATTGTTAGCTGATGAGCGAGAATCGAAGAAATTAAGAGTTTAAG…
PgERF142-3	2343	AGCTTAAAAACCCTTTTCTGTCCCTCCCTCCCTCTGATTTTACGCTGAATGGCAGATGAAACCGTTCCATCCTCCCATTATAACCCTCCACCTGCTCCCCATTCCCTAACTTTCTCTCTCTTAAACTCCAACTCCATTACAAGCAGTTTATTAGCTACTCCCATTTTCAGTTTCTCTCTGTAGCTCCTTCTCATATTTGCATGCGATGCTTTCAAACAGTATTTGAAGCTTTAAATCACTAATTTCTCTCTCTACACAAACTCAGTTCAGCTTCTTTAAGCTCAGGTTTCATTGCTTCGATCCGTTAACAAATGGAGTGTTTTGCTAACGGAGGAGGATTAATTGTTAGCTGATGAGCGAGAATCGAAGAAATTAAGAGTTTAAGAAGAAGAATCAGAA…
PgERF142-4	2509	AGCTTAAAAACCCTTTTCTGTCCCTCCCTCCCTCTGATTTTACGCTGAATGGCAGATGAAACCGTTCCATCCTCCCATTATAACCCTCCACCTGCTCCCCATTCCCTAACTTTCTCTCTCTTAAACTCCAACTCCATTACAAGCAGTTTATTAGCTACTCCCATTTTCAGTTTCTCTCTGTAGCTCCTTCTCATATTTGCATGCGATGCTTTCAAACAGTATTTGAAGCTTTAAATCACTAATTTCTCTCTCTACACAAACTCAGTTCATTTTTAGTTGATCAGCTTCTTTAAGCTCAGGTTTCATTGCTTCGATCCGTTAACAAATGGAGTGTTTTGCTAACGGAGGAGGATTAATTGTTAGCTGATGAGCGAGAATCGAAGAAATTAAGAGTTTAAG…
PgERF143-1	1955	AACCCATATCAACTTGAACTAAAATCCTTCTATACACTATACACCAGGCAAGATCATCGGAGAGTCAAATAATAATCAAACTAACCATTCAAACACCAAAATTAACCTAATTGGCTAATCCAAACTGAAATGCATTAGATAGATAGCAATGATTCATATATACATCCAAATCAACATAAACAACTGAACATAAATACAGATCCCCAAATTAAATTAGCCTAACCTACTACATACATCATGAATTAAGATTAGATTAAGTCCAAGAACCAAACCCCGTCATATGCAAAGACCATAGCTTTCTGTCTCGTGTGACTAGATCAAACTGTGCTTCAACCCCAATCCATGCTTTCCATGAACACAACCAGGCCTACTGTAATTGTAAGTCAACCTTTTCGACTT…
PgERF143-2	1925	CACACACACACACACACACAAAACACCATTTTTTCTTTTCGAGTTATTTTTCTGTTGGTTCTTAATTTTATTTACTTTTTTCCCCTCTGTAACATCCCGCTTCTCTATATCCCTTTCTGTTAATTATCTGTCTTTCAAAAAGATTATTTATTCTGGTTTTTGGGTTTGGTTTTTTATATAAATTCTGGGAGTTTTTATATATGAAATTTCAAGAACATGTTTAAAAAGCGAACTTAGAGAAAAGAATTTGGGTTTTTTGCGAAAGTATAAGAAAGTCAGGTGTTTTCAGAATAGAGATCCAGTTTATTTTTATGTATTTTTCTTATTTTCATCATTCATTTGTTCCGTAAATCTTGTGTAACTTCTTCATCTATTTCATCAACTAGAACAAGGGCTTAT…
PgERF144-1	2414	AAAAAAAATACTAGAAAGAAGATCTAATATATATATTCAATAGTTCATGTGACAAACACCAGAATGTACAAACAAAACTACTAATATTTTCCATCCTTGCAGATTAAAAACAAAGCTCAAGATGGCGGACCGACTGTTTGCAAAAGGAAATCACAAAAAACGTTTCCTTCCAAAATGGTCCGGCACTAAGATAACTAGAACTACTGCATAAAAACATATAATGCCAGTAGAAACAACTAAAAGCACACAAGTACAAACATTATACTACTAGAAACTAGTATTTTAAGCTATGTAAGGATTACCATTAATGTGATGCAAAAAGGTCTGAAATATGCAACCTTTTTCGCAGTGGTGGAGGGAGAAAATTGAACATGAGGATTCAAATGTAGATGTTAAAGA…
PgERF144-2	2431	AAAAAAAATACTAGAAAGAAGATCTAATATATATATTCAATAGTTCATGTGACAAACACCAGAATGTACAAACAAAACTACTAATATTTTCCATCCTTGCAGATTAAAAACAAAGCTCAAGATGGCGGACCGACTGTTTGCAAAAGGAAATCACAAAAAACGTTTCCTTCCAAAATGGTCCGGCACTAAGATAACTAGAACTACTGCATAAAAACATATAATGCCAGTAGAAACAACTAAAAGCACACAAGTACAAACATTATACTACTAGAAACTAGTATTTTAAGCTATGTAAGGATTACCATTAATGTGATGCAAAAAGGTCTGAAATATGCAACCTTTTTCGCAGTGGTGGAGGGAGAAAATTGAACATGAGGATTCAAATGTAGATGTTAAAGA…
PgERF145-1	1302	ATATCGATAACCACGGGTCTACTGAGAGCGCTCGAAAACCATCAGAATCATATGCTCCAACCCAGATACCACCGATGATTCTTCTTTCGATGAAAAAAATCCTTCATCAAAACGTCAAGAACATGACCTCAACAAAATCAAATCCATACCCAGGGGCTCATCGGAGAAAGTCGGGCAGGTGGACTTCTGCGATTATGGATGGACCCAACAATCGCAGGATTTGGCTGGGCACTTTCCGAACTCCTGAGGAAGCCTCCGCGGTTTATCTTGCCAAGAAGAAGGAATTGGATGCTGCCAAGAAGAATGAATTGGATGCAAGTAAAAGAGGTATGGTTTCTTCTTCCCACAAAAAAAGAAACAAACCCATTGAATTTTTTCTTGAAGAAATTAAAAATCCTG…
PgERF145-2	502	ATATCGATAACCACGGGTCTACTGAGAGCGCTCGAAAACCATCAGAATCATATGCTCCAACCCAGATACCACCGATGATTCTTCTTTCGATGAAAAAAATCCTTCATCAAAACGTCAAGAACATGACCTCAACAAAATCAAATCCATACCCAGGGGCTCATCGGAGAAAGTCGGGCAGGTGGACTTCTGCGATTATGGATGGACCCAACAATCGCAGGATTTGGCTGGGCACTTTCCGAACTCCTGAGGAAGCCTCCGCGGTTTATCTTGCCAAGAAGAAGGAATTGGATGCTGCCAAGAAGAATGAATTGGATGCAAGTAAAAGAGGGAGAGACACTGGACTACCTTGGCATCCCTGTACTCCACTTAGCTGGGACTCAAGGTGTGATCGTCATCATA…
PgERF146-1	2807	GGACTTTTATTCTGAGACGGAGGGAGTACTATTTAAATTCGTGATAAACATTAATCAGTATTACATGCACAAGACGAGATAATACACCTATAGAATATTAATTAAGTTTTGTACTTGTTATGGTCATTACTCCACTAAGAGCTCAACAAGATTATCATAAACATGTACAAGTATATGCTGCAAGGCAATCGAATCCATATATACAGTTCACAATTTTTTTTGAATAATTTGGACATGTTATAAACTTACATGATTAATTTACAAATCAACAACAAACCCAAATTAAAGAGAAGCTAACTAATCGAAAATTAAACCGATTGTTATGCCTGCCACCCCAAAAGACAAGGCGAAAAACCTACGGAAAGGGGTTTTGTAAGAACACTGATCTTGTGGCTTGAA…
PgERF146-2	2743	CACAACAAAAAAAATAGGCAAAAATCTGGCTATTACGACTAATCTAAAACAGTATAGTTTTGATACTAAAATAATAAAAAAGACAATAATATTATTAATAAAATTGATTAAATAAAACAATTATCTCTAATAAAATGCTTGGGTGACAACTAGATATATGACTATCGCGACCAGAACTGTGAATTGACAACATCTCATATAAATCTTTGTCTTTGTCAGGAGAAGACTGAATTTCCCTAGAGTTGAAGACTTAATTAGGGGCCTGGCTGCTCCTTGCTCTCTTGTGGACGGGGTACTGAGAGGAGTGCAAGGCATATGCAAGATGAGATGATGTAATTTAGATTAAATTTGATTTTTATATTAATCATGTGCTGCATTGCTATACATAATTTTCAAGAA…
PgERF146-3	2649	ACCACCATCATTACAAAATAATCCAATGTTCATATAGTTTACAATGAAATAAATTCTTATTTACTTGCAAGTTAAATAAAAACAAATAAATTTTGAACAAACTACTTACAACAAATTTTGAAAAATCAAATCAAATTCACTAATTGAAAATTAAACCAATTGTTATACCCAACACCCCCAGAAATAAGGCGAAAAATCTACGGAATGGAGTTTTATAAGAACACTGGTCTTGTGGGTCGAAACCTTTAGCTAGCAGATGATATATGGAAACATGGAGGAAAACTCCACAAGCAATCCCCTGCGTAAGAGCATAGATCCAATCAGCTGCACCTCTTTGAGCTGATTCTTTAATAATAAGAGCTATTATTATTCCAATCGGGGTTGAAATTGCAAAGGCAA…
PgERF147-1	1754	TCCGATCTTAGAAACTAGCGGCGGCGGATGCGGCGGCAATGGCCGCATCGACGGTGGCGGCAGACTGTAAACGGAGAGAGGCTCTTCGTTCAACATAAAGCTAACTTCTCTAGCTCAACCAGTTCAACATCCGTGCACGAAAGTTGAAAAAATAATTCTCCCAAATTAGCGAGTGATGGTAATTTTGCTAGGAGAAATGTATACTGGCCGCATGCACTTCTTCATATCTTCATGCAGTTGTGAACTCAGTGTAATAGGTAGGCCTCACCACGTTATTTAGCAATAATGCCTAGGTGCAGGTTGAAATGCCGCATGCCACCATCTTCTTAATGAGATGCCACATTGTTTATATCGTCCACAAGGGTACCTTCATTCTGCATCTGCGCTCTTGTCCACTAG…
PgERF147-2	1874	GCAGCCTTGTGCCCTTGCAGGTAAATGCAAGTTAAATAGTTGCTTGGGCCTAGATGACTAGTTCACAAAGATATGTAACTGTATCAAGGAATGAGCTATAGCACACGAACTCTTCTGAATGGGTTAAAGTACCAGTGCCGGATATGTTACATTTAGACAATGTTATGGCATATGTATCTGACACCAATAGCCAAATTGGGTACTCTGATTCAGTGTAATGATGGAGGAGAACTTAGCTTCTATTCAATTACGAAGGACTCTTGATTCTTGAATGTAGAAAAAGTTGTGAACTCAGTGTAATAGGTAGGCCTCACCACGTTATTTAGCAATAATGCCTAGGTGCAGGTTGAAATGCCGCATGCCACCATCTTCTTAATGAGATGCCACATTGTTTATATC…
PgERF147-3	1661	TCCGATCTTAGAAACTAGCGGCGGCGGATGCGGCGGCAATGGCCGCATCGACGGTGGCGGCAGACTGTAAACGGAGAGAGGCTCTTCGTTCAACATAAAGCTAACTTCTCTAGCTCAACCAGTTCAACATCCGTGCACGAAAGTTGAAAAAATAATTCTCCCAAATTAGCGAGTGATGGTAATTTTGCTAGGAGAAATGTATACTGGCCGCATGCACTTCTTCATATCTTCATGCAGTTGTGAACTCAGTGTAATAGGTAGGCCTCACCACGTTATTTAGCAATAATGCCTAGGTGCAGGTTGAAATGCCGCATGCCACCATCTTCTTAATGAGATGCCACATTGTTTATATCGTCCACAAGGGTACCTTCATTCTGCATCTGCGCTCTTGTCCACTAG…
PgERF147-4	1828	TCCGATCTTAGAAACTAGCGGCGGCGGATGCGGCGGCAATGGCCGCATCGACGGTGGCGGCAGACTGTAAACGGAGAGAGGCTCTTCGTTCAACATAAAGCTAACTTCTCTAGCTCAACCAGTTCAACATCCGTGCACGAAAGTTGAAAAAATAATTCTCCCAAATTAGCGAGTGATGGTAATTTTGCTAGGAGAAATGTATACTGGCCGCATGCACTTCTTCATATCTTCATGCAGTTGTGAACTCAGTGTAATAGGTAGGCCTCACCACGTTATTTAGCAATAATGCCTAGGTGCAGGTTGAAATGCCGCATGCCACCATCTTCTTAATGAGATGCCACATTGTTTATATCGTCCACAAGGGTACCTTCATTCTTCATCTGCGCTCTTGTCCGCTAG…
PgERF147-5	1548	TCCGATCTTAGAAACTAGCGGCGGCGGATGCGGCGGCAATGGCCGCATCGACGGTGGCGGCAGACTGTAAACGGAGAGAGGCTCTTCGTTCAACATAAAGCTAACTTCTCTAGCTCAACCAGTTCAACATCCGTGCACGAAAGTTGAAAAAATAATTCTCCCAAATTAGCGAGTGATGGTAATTTTGCTAGGAGAAATGTATACTGGCCGCATGCACTTCTTCATATCTTCATGCAGTTGTGAACTCAGTGTAATAGGTAGGCCTCACCACGTTATTTAGCAATAATGCCTAGGTGCAGGTTGAAATGCCGCATGCCACCATCTTCTTAATGAGATGCCACATTGTTTATATCGTCCACAAGGGTACCTTCATTCTGCATCTGCGCTCTTGTCCACTAG…
PgERF147-6	1687	GCAGCCTTGTGCCCTTGCAGGTAAATGCAAGTTAAATAGTTGCTTGGGCCTAGATGACTAGTTCACAAAGATATGTAACTGTATCAAGGAATGAGCTATAGCACACGAACTCTTCTGAATGGGTTAAAGTACCAGTGCCGGATATGTTACATTTAGACAATGTTATGGCATATGTATCTGACACCAATAGCCAAATTGGGTACTCTGATTCAGTGTAATGATGGAGGAGAACTTAGCTTCTATTCAATTACGAAGGACTCTTGATTCTTGAATGTAGAAAAAGTTGTGAACTCAGTGTAATAGGTAGGCCTCACCACGTTATTTAGCAATAATGCCTAGGTGCAGGTTGAAATGCCGCATGCCACCATCTTCTTAATGAGATGCCACATTGTTTATATC…
PgERF147-7	1800	GCAGCCTTGTGCCCTTGCAGGTAAATGCAAGTTAAATAGTTGCTTGGGCCTAGATGACTAGTTCACAAAGATATGTAACTGTATCAAGGAATGAGCTATAGCACACGAACTCTTCTGAATGGGTTAAAGTACCAGTGCCGGATATGTTACATTTAGACAATGTTATGGCATATGTATCTGACACCAATAGCCAAATTGGGTACTCTGATTCAGTGTAATGATGGAGGAGAACTTAGCTTCTATTCAATTACGAAGGACTCTTGATTCTTGAATGTAGAAAAAGTTGTGAACTCAGTGTAATAGGTAGGCCTCACCACGTTATTTAGCAATAATGCCTAGGTGCAGGTTGAAATGCCGCATGCCACCATCTTCTTAATGAGATGCCACATTGTTTATATC…
PgERF147-8	1781	GCAGCCTTGTGCCCTTGCAGGTAAATGCAAGTTAAATAGTTGCTTGGGCCTAGATGACTAGTTCACAAAGATATGTAACTGTATCAAGGAATGAGCTATAGCACACGAACTCTTCTGAATGGGTTAAAGTACCAGTGCCGGATATGTTACATTTAGACAATGTTATGGCATATGTATCTGACACCAATAGCCAAATTGGGTACTCTGATTCAGTGTAATGATGGAGGAGAACTTAGCTTCTATTCAATTACGAAGGACTCTTGATTCTTGAATGTAGAAAAAGTTGTGAACTCAGTGTAATAGGTAGGCCTCACCACGTTATTTAGCAATAATGCCTAGGTGCAGGTTGAAATGCCGCATGCCACCATCTTCTTAATGAGATGCCACATTGTTTATATC…
PgERF147-9	1594	GCAGCCTTGTGCCCTTGCAGGTAAATGCAAGTTAAATAGTTGCTTGGGCCTAGATGACTAGTTCACAAAGATATGTAACTGTATCAAGGAATGAGCTATAGCACACGAACTCTTCTGAATGGGTTAAAGTACCAGTGCCGGATATGTTACATTTAGACAATGTTATGGCATATGTATCTGACACCAATAGCCAAATTGGGTACTCTGATTCAGTGTAATGATGGAGGAGAACTTAGCTTCTATTCAATTACGAAGGACTCTTGATTCTTGAATGTAGAAAAAGTTGTGAACTCAGTGTAATAGGTAGGCCTCACCACGTTATTTAGCAATAATGCCTAGGTGCAGGTTGAAATGCCGCATGCCACCATCTTCTTAATGAGATGCCACATTGTTTATATC…
PgERF147-10	1735	TCCGATCTTAGAAACTAGCGGCGGCGGATGCGGCGGCAATGGCCGCATCGACGGTGGCGGCAGACTGTAAACGGAGAGAGGCTCTTCGTTCAACATAAAGCTAACTTCTCTAGCTCAACCAGTTCAACATCCGTGCACGAAAGTTGAAAAAATAATTCTCCCAAATTAGCGAGTGATGGTAATTTTGCTAGGAGAAATGTATACTGGCCGCATGCACTTCTTCATATCTTCATGCAGTTGTGAACTCAGTGTAATAGGTAGGCCTCACCACGTTATTTAGCAATAATGCCTAGGTGCAGGTTGAAATGCCGCATGCCACCATCTTCTTAATGAGATGCCACATTGTTTATATCGTCCACAAGGGTACCTTCATTCTTCATCTGCGCTCTTGTCCGCTAG…
PgERF147-11	1707	GCAGCCTTGTGCCCTTGCAGGTAAATGCAAGTTAAATAGTTGCTTGGGCCTAGATGACTAGTTCACAAAGATATGTAACTGTATCAAGGAATGAGCTATAGCACACGAACTCTTCTGAATGGGTTAAAGTACCAGTGCCGGATATGTTACATTTAGACAATGTTATGGCATATGTATCTGACACCAATAGCCAAATTGGGTACTCTGATTCAGTGTAATGATGGAGGAGAACTTAGCTTCTATTCAATTACGAAGGACTCTTGATTCTTGAATGTAGAAAAAGTTGTGAACTCAGTGTAATAGGTAGGCCTCACCACGTTATTTAGCAATAATGCCTAGGTGCAGGTTGAAATGCCGCATGCCACCATCTTCTTAATGAGATGCCACATTGTTTATATC…
PgERF148-1	2452	AGAGAGAGAGAGAGAGAGAGAGGATATTTAAGGAGGGGTTAGGTGCTTTGGGCTAAGCCTGCTCAAACTGGCCTCGTCGTCTATGCTGTATTGGGTACTAGTAGTTGTAGTTAAGGAGGCATAAGATCTAGCTAGCCAGTGGGACATCCATCGAAGTTAAGCTTAAGCTAAGCTATTACAATAGTCTTAGGTTTTTCATTTGATCTCTACTCTATATATTTCCCTTATACATCCATCAAGAGAGAGAGAAAGAGAAGATACACAGTTTTTGATGATCATAAATCCAACTCTTTAGATCATTAACTAGAACCATCCATATGAGATATATCTTTTATTCTATTTTTTGCAAGTTTTAAGGAGATCGATCAAGACAAAAAATGTGGAATCTGAACGACTCGC…
PgERF148-2	2440	AGAGAGAGAGAGAGAGAGAGAGGATATTTAAGGAGGGGTTAGGTGCTTTGGGCTAAGCCTGCTCAAACTGGCCTCGTCGTCTATGCTGTATTGGGTACTAGTAGTTGTAGTTAAGGAGGCATAAGATCTAGCTAGCCAGTGGGACATCCATCGAAGTTAAGCTTAAGCTAAGCTATTACAATAGTCTTAGGTTTTTCATTTGATCTCTACTCTATATATTTCCCTTATACATCCATCAAGAGAGAGAGAAAGAGAAGATACACAGTTTTTGATGATCATAAATCCAACTCTTTAGATCATTAACTAGAACCATCCATATGAGATATATCTTTTATTCTATTTTTTGCAAGTTTTAAGGAGATCGATCAAGACAAAAAATGTGGAATCTGAACGACTCGC…
PgERF149-1	1483	AAATAAATTAATGGAGAAAAAGTTAAAGTTACATACTACAAATAGTAAAGAGCAGAAAGAGACGAAGAAGAGAGAAATAAGAAAGCAACAGATGGTACCCTCTGGGTAAAAACTAGAATATTCATATGGATTTTGTTGTGATAACAAAAAAAAAAAGACAAACCTAAAAACAAAATCTAGGAAATTATGATACCGTACTATGATCATGTCCACGACAGTTCCAAACATTCTCACTCCTCTACGTTTTCATACAGTACTGATCATCACTATAATTCTATGCTGCAGAGCAACAAATTAACTCCAATTTTCATGATTCACCATGGATAGCTATCTAGCTGCATAACAGAGAAGCATATCTTTTTACCTTATTATCATCTTCGACATTGGTGTAGCATGTTT…
PgERF149-2	1470	AAATAAATTAATGGAGAAAAAGTTAAAGTTACATACTACAAATAGTAAAGAGCAGAAAGAGACGAAGAAGAGAGAAATAAGAAAGCAACAGATGGTACCCTCTGGGTAAAAACTAGAATATTCATATGGATTTTGTTGTGATAACAAAAAAAAAAAGACAAACCTAAAAACAAAATCTAGGAAATTATGATACCGTACTATGATCATGTCCACGACAGTTCCAAACATTCTCACTCCTCTACGTTTTCATACAGTACTGATCATCACTATAATTCTATGCTGCAGAGCAACAAATTAACTCCAATTTTCATGATTCACCATGGATAGCTATCTAGCTGCATAACAGAGAAGCTTATTATCATCTTCGACATTGGTGTAGCATGTTTTTTTAACGTGGAT…
PgERF149-3	1330	ATCACTATAATTCTATGCTGCAGAGCAACAAATTAACTCCAATTTTCATGATTCACCATGGATAGCTATCTAGCTATATACATAACAGAGAAGCTGAAAAAAGAAAAAGAGTAGGAGGAGGAGGAGGAGATAAGAAACAGACAAAAAGAGAAACATAATCCCAATAATTAATTTATTAAACTGTATACCAATTATTACCATATCTTTTTACCTTATTATCATCTTCGACATTGGTGTAGCATGTTTTTTTAACGTGGATAGCTCCATAGGCTTTCGCCGTCGGAATTCTCCGGCGAGTCGTCGGACGGCTGCGTTTTCATCCTCGGCGGGCTAACCAGCATTCCCTCAGCCATGCTCACTAGTATATTCGGCATATCAAATAGTGCCTCCTCATCAATG…
PgERF149-4	1712	CTTCTTTCAATTAAAGTACGTCGTCCGTCGCTAGCTTAGTCTAGTTTCTCTCTCTCGAAACATGAAAGTCAGACCACCACCACCATCTTATCTAGAGTAGTGCTGCAGCAGCAGCAGGAGGTGGTAGCGCAAATGCTTTAGCTAGCTCATGAGTAATTAAGCAGTTGCAGTATATACTAGCTAGTCATGGAGGAGATGGTATTTTTTCCCGCCAATTTCATGCTACAAGCTCATCATCATGAAGAAGATAATGATAATAATGATCAGCGTCATCAACCCCACATGACTACCTCTCTCACTCCAAATATCCTACCTCTTGAAGACTTCCATGGGGGTGTTGGTTCCTTTCTAGGGAAGAGATCATCATCATCATCATCCATGTCATTCTCATCAGCAGGC…
PgERF150-1	1833	CAAACATGGTGCTGAGCTGTATATATCTATATGCTAATCTATTATTGCAAACTTGATTCTAGCTTGTGAATATACATATATAATTAGGACATTTATCAGCTCCAATAATAAAAAAAATGTTTTGGCTGTAAAAAGTCATAATGCTGATAAAAATCAAACAAATAGAGTAAATGCTTGCTGGCTCATAATGACCACTGGTTTTAGTTCTAGTATGAAATAGAAAAAGAAAAAAAATTCAAACTGCCAACTTTCACCCATTAGATCCCCACATGTTGGCCCAATTTGGAAAAGCAAATAATTAAGTGCACCATATTTACAAAGAGCTAAGGATCCTCAAGAGTCATTTTTTGACGATGAGGACGAAAACGAAGATGATGATGTTGCATAGGGCTCCGGTGA…
PgERF150-2	2039	CAAACATGGTGCTGAGCTGTATATATCTATATGCTAATCTATTATTGCAAACTTGATTCTAGCTTGTGAATATACATATATAATTAGGACATTTATCAGCTCCAATAATAAAAAAAATGTTTTGGCTGTAAAAAGTCATAATGCTGATAAAAATCAAACAAATAGAGTAAATGCTTGCTGGCTCATAATGACCACTGGTTTTAGTTCTAGTATGAAATAGAAAAAGAAAAAAAATTCAAACTGCCAACTTTCACCCATTAGATCCCCACATGTTGGCCCAATTTGGAAAAGCAAATAATTAAGTGCACCATATTTACAAAGAGCTAAGGATCCTCAAGAGTCATTTTTTGACGATGAGGACGAAAACGAAGATGATGATGTTGCATAGGGCTCCGGTGA…
PgERF150-3	854	CAAACATGGTGCTGAGCTGTATATATCTATATGCTAATCTATTATTGCAAACTTGATTCTAGCTTGTGAATATACATATATAATTAGGACATTTATCAGCTCCAATAATAAAAAAAATGTTTTGGCTGTAAAAAGTCATAATGCTGATAAAAATCAAACAAATAGAGTAAATGCTTGCTGGCTCATAATGACCACTGGTTTTAGTTCTAGTATGAAATAGAAAAAGAAAAAAAATTCAAACTGCCAACTTTCACCCATTAGATCCCCACATGTTGGCCCAATTTGGAAAAGCAAATAATTAAGTGCACCATATTTACAAAGAGCTAAGGATCCTCAAGAGTCATTTTTTGACGATGAGGACGAAAACGAAGATGATGATGTTGCATAGGGCTCCGGTGA…
PgERF150-4	1075	CAAACATGGTGCTGAGCTGTATATATCTATATGCTAATCTATTATTGCAAACTTGATTCTAGCTTGTGAATATACATATATAATTAGGACATTTATCAGCTCCAATAATAAAAAAAATGTTTTGGCTGTAAAAAGTCATAATGCTGATAAAAATCAAACAAATAGAGTAAATGCTTGCTGGCTCATAATGACCACTGGTTTTAGTTCTAGTATGAAATAGAAAAAGAAAAAAAATTCAAACTGCCAACTTTCACCCATTAGATCCCCACATGTTGGCCCAATTTGGAAAAGCAAATAATTAAGTGCACCATATTTACAAAGAGCTAAGGATCCTCAAGAGTCATTTTTTGACGATGAGGACGAAAACGAAGATGATGATGTTGCATAGGGCTCCGGTGA…
PgERF151	432	GAGAAAGTGGGGCAAGTGGGTGGCTGAAATTAGAGAGCCCAACAAAAGATCCCGGATTTGGCTCGGCTCCTACTCTTCTCCGGTGGCCGCCGCCCGTGCGTACGACACGGCCGTCTTCTACCTCCGTGGGCCGTCCGCCCGCCTTAATTTCCCCGATTCCATAATCGAAGACAATAATGATCGGCCCCTTGATTTGTCGGCGGCTTCCATTAGAAAGAAAGCCACTGAAGTTGGAGCTAGGGTTGATGCTCTCCAAGCAGCCCATCATACCGAGCCCAATTCAACGGCCCGGGCTTTCGAAAAGCCCGATTTGAACGAATACCCAAGCCCAGAATCCTCCGACGAGAATTAAAGATCATTTATAAGTGAATTTTGTTACAAACCCCTGAAAATTATGCG…
PgERF152-1	1572	TTTTTTTAAAACATAGATTTATAAATTTAGTTAATTATTAAGAAACATAGAATTGCAGTATTATTGACATGACTGTAGAAGAAAACAAAACAAGGAATTGGTATGGAAATAAGGGGAGGAGGAGGAGGCGGCGTCTAAATTAGGTTGAAGGCGGCCTGGCAGGCCGGCCGGCTTGCTAGCACATACTAGCGATAAAAGTCACACCCGCTTGTCTTTCAACACTTCCCGTGTGCCACGTAATCCCCCGACCCGACACCACACTTAATTAGTCATTCCCTTCTTTCAACACGTGGCTTGGGCGGCGCCTCTTTCCCTTTGACCCTTTCTCTCTCCTAACAATCCCCTATAAAACCTCCCATCCCCTCACTTCCTCGCACAACAATTATACATGCATATCCA…
PgERF152-2	1586	TTTTTTTAAAACATAGATTTATAAATTTAGTTAATTATTAAGAAACATAGAATTGCAGTATTATTGACATGACTGTAGAAGAAAACAAAACAAGGAATTGGTATGGAAATAAGGGGAGGAGGAGGAGGCGGCGTCTAAATTAGGTTGAAGGCGGCCTGGCAGGCCGGCCGGCTTGCTAGCACATACTAGCGATAAAAGTCACACCCGCTTGTCTTTCAACACTTCCCGTGTGCCACGTAATCCCCCGACCCGACACCACACTTAATTAGTCATTCCCTTCTTTCAACACGTGGCTTGGGCGGCGCCTCTTTCCCTTTGACCCTTTCTCTCTCCTAACAATCCCCTATAAAACCTCCCATCCCCTCACTTCCTCGCACAACAATTATACATGCATATCCA…
PgERF152-3	1574	TTTTTTTAAAACATAGATTTATAAATTTAGTTAATTATTAAGAAACATAGAATTGCAGTATTATTGACATGACTGTAGAAGAAAACAAAACAAGGAATTGGTATGGAAATAAGGGGAGGAGGAGGAGGCGGCGTCTAAATTAGGTTGAAGGCGGCCTGGCAGGCCGGCCGGCTTGCTAGCACATACTAGCGATAAAAGTCACACCCGCTTGTCTTTCAACACTTCCCGTGTGCCACGTAATCCCCCGACCCGACACCACACTTAATTAGTCATTCCCTTCTTTCAACACGTGGCTTGGGCGGCGCCTCTTTCCCTTTGACCCTTTCTCTCTCCTAACAATCCCCTATAAAACCTCCCATCCCCTCACTTCCTCGCACAACAATTATACATGCATATCCA…
PgERF152-4	1560	TTTTTTTAAAACATAGATTTATAAATTTAGTTAATTATTAAGAAACATAGAATTGCAGTATTATTGACATGACTGTAGAAGAAAACAAAACAAGGAATTGGTATGGAAATAAGGGGAGGAGGAGGAGGCGGCGTCTAAATTAGGTTGAAGGCGGCCTGGCAGGCCGGCCGGCTTGCTAGCACATACTAGCGATAAAAGTCACACCCGCTTGTCTTTCAACACTTCCCGTGTGCCACGTAATCCCCCGACCCGACACCACACTTAATTAGTCATTCCCTTCTTTCAACACGTGGCTTGGGCGGCGCCTCTTTCCCTTTGACCCTTTCTCTCTCCTAACAATCCCCTATAAAACCTCCCATCCCCTCACTTCCTCGCACAACAATTATACATGCATATCCA…
PgERF153	1177	CAATCTCCTTTAAACTCATCATCAATCTCCTTTAAGCTCTGAACCATCTTTCTGGAAGCCGACGGGATTGATTGTACCCCAACGCCGTTATTGTTGCTTCCTCTGCTACTCATACTCTCTGTCTAATTGCTTTCTCTCTCTAGGGTTTCAAATCTATCACAAAGAAATCGTCCACCTCAAATGAAAAATCATCTAGTCTCCTACTAAAATAGTGTCTGGCACACTCATTTCTTCATAAATCATAGGTGGTGGACTTTGAAAATCTAAAAAATCATTCACAAAACAAGAATCCAGTGGCAAAAACTCATCTGCTACATTATCAACCCCATTAACCGGTTCAACCGGTTTCCAGTCATTAGTCCTTTCGAACTCTCTCTCTGTCACTTCATGCTGAGAACC…
PgERF154	1174	ATGCATCTAGTTTTGAAATTTGTATAAAAAAGACACCACAGTTCCTATATTTTACTAGTATTGTTACACCAGGATATATATTACACAAAATGTTTGTATATACAAACATACAAGCCCTTCACATATTCATGGTGCGAACCATGTGAAGCTAGCTGATGTAACGCTCGAGGACCAGGCTTCTATATATACATATATACACACTTATATACATATATTTTTATACATGAGCGGCAGTCAGTATATATGTCCCACCTTTTATCAAAATAGTTACGGTTATGAGTGAAATTGTCGCTATTGCACAAAAAATTATTATCATAGCTTACTATGTAGTAATACATACATTTTTCCATATATATATAGCTAGGTATACACGCTTTATTCTATAAATTACAAGAACCG…
PgERF155	685	GACAACTGTAACCAGAAAAGAAAAGGCTTTATAGTCTGAAGCATAAGGCACGGATGCAAATACATTGCATCTTCTTAAATTAGAGTAATTAATACATGCACACAAATGATTAGTACATTAATTAATCACAAATTTCAACAAACCCCATTATAAGAAAAAGAAAAAGTCTACCACTTTTCTTAATTAATGTCTAATCATAATATTTTCCTCGAGTTCCGCCAAGGAATGATTTGCATTACAAGTTTCTTACTGTGTTCCCATTAATCCACCTATGGCTATAAATCTTTAGCAATCAATCCCTTCACTTTTCTAGTAAATCAAGATTTTCTAACAGGCAACATGGTTGTGACAAGGGAGCAAAACCCATCATCTGAAGCAATACTTGAGAATGTTTGGGCA…
PgERF156	1499	CTGGCTTCAAATTTAAAAGGTTTACAGCCTCTTGTAGCAATTACAATAAGGTAGAAACATGAATACAAAATAAGCAGTTCCCATCACATACTGGTCTCATATATAGATATAATATAGTCTGGGGGCACAAGACAGAGGTCTATTGCAAGACCTCAGTCTCCTGACCATTTAAGCTAGACATAACCATAGACTGACATCGCTACTGCTCGATTCTAGAGGCACCAGACACAAGCACTTGTTGATGTCCTGAATACTTATTCCTTTGTCTATATATACAGGCACCCAGCGACCTCGATTCCCTCAGTAGAAACCAGCAGACAAGGGCATGTCATCAAAGGTCCAAAGGCCCATGTTGCCGACCACATCCTGGGGTACATCACAGCTTAGAATGCTGTCAAT…
PgERF157	653	TATATATATATATATATATGGATCGTGAAGGAGGAAAGGAGGGACAGAAAGGAGAAGAGGGGAATGAAGTGAGATACAGGGGTGTTAGACGGCGGCCGTGGGGGAAATTCGCGGCGGAGATTCGGGATTCCAACAGGCAGGGAGCAAGGGTGTGGCTGGGAACGTTTGCCACGGCGGAGGAGGCAGCTAGAGCTTATGATAAAGCGGCTTTTACAATGAGAGGTGCATTAGCAGTTCTTAATTTTCCCGATGAATATCCTCCTACTCTGTGCTCCTCTTCTTCAGCCGCGGCTTCCACCCAGGCATCGGCCGGTGGCAGCGGTGGAAAGGAAGTGTTTGAGTTTGAATACTTGGATGATAAGTTGCTGGAGGATCTTCTTGAATTTGCAGACAAACAGC…
PgERF158	1072	GACTAATTCAGCTATTCAGTTTTTTACTTAAACAAACAGCCCCTTAATAATAGTATACTCTTTTTAACAAATACACCCTCGGAAGCTAGCATTAGATATATAAAATATTGTATGTGTATGTACATTAATTAACATCTGGAGTAAAATTCGAAGTTCATCCCGGAAAATGACAATATATTGTAACATCTGTAGTATATGATTTGATCTGAAACCTATATGATGGTCCTAGCTGCTAGCCGCTAATTATGCATGCCATGTACTTATATGAACAGTATAGTATACTGAACACTAAATCACACATCATATATGGTAGGGGCCGGATTATTTAAATTATAAAAAGCACCTTCTCCTTCAAGGCTGATCAGCCTGTTCCGAGAAATAGCCGTTAAAATCAGCATG…
PgERF159	2135	AATTTTGGAGAGAGAGAGAGATGTTATTATGAGCAAGTGGTAGGGGTTTTCTGTGACTCCACTCCTGAGCATAGACTTGGACTAGGAAGATGATCAAGACTTTGGGCGAGAAGACCACCAACAGCACCAAGGAAGTGATGGAGATGGAAATGGGCAACTAACTGACCCTCCCGCGCGCTCATGTTGATGATGTTGACCATGTCATGCCTTTGCGTTCTGATAATTCTCTAATTTGCGTTATGGAGGATCAGGGTGATAATCCTTTTAGGCCTTACCATGATCAAGAGTGGAGATATGAAAACGCAATGAATATGGATGCCAATAATCCCAATGGGGAGGAGGCTCCCAAGCTTGAAGACTTCTTGGGTTGTTGTTACTCCACCTCTCCTCCGGATCATC…
PgERF160	812	GACCAGCAGCCACGACGAGCAACCCCGGAAAAAGTCGGCTAGTAAAACGGAATTAAAATTAAGTCCTGTTAAGAAGTTTCGCGGCGTACGTCAAAGGCCTTGGGGAAAATGGGCGGCAGAGATTAGAGATCCGGGTACGCGTTTGGTTAGGTACTTACAGCTGAAGAAGCTGCAACTGTTTATGACAACGCGGCTATACAGTTTCGTGGTCCTGACGCGCTAACAAACTTTACTAGTCCTGCTCCGGCGAAAACTTCATCACCTGAAGTCAAGCCGACCGTCACCGGCTGTTTTTGTGACTCCGACGAAGAGTCAAATAATACTGGATGCTCCCCAAACTCTGTTTTCCGATTTGTAACAGTTTCCAATGAAGAGTACTCAAACAAATCAGAACACTCT…
PgERF161	629	CCACGGCGGCGTCCTCGGCGGTGTCGTAGGTGCCGAGCCACACGCGCGCGCCGTTCTTGGCCGGGTCCCGGATCTCCGCCGCGAACTTGCCCCACGGCCGCTGCCTCACCCCGCGGTAGTGCTTCCCCCTCGCCGCGGCCGCGGCCGCCTCGCCCATGAACGCCGCGGCGGCCTCCTCCTCGCTCTCTCCCGGGGACGTGGCCGGAGGCGTCTCCGGCTCGAGGAAGCCGACGTAGCAGGAGTCCGGGGAAGGCAGGAGGGGCTCCGGCTTGACGGCGGCGAAGGAGCCGTCGGGGAGCCAGCCGCAGGAGAAGGCGTCGCGGAGCGCGCCGTAGACGACCATGTCGTCGGAGTCGTCGGCGCGGAACGGGAGCGACTCGCTCCACTGGTCGGCCACCA…
PgERF162	381	TTTGGGGCTTTAATCTGATTTATTAATTTTTTTGATTTACCCAGTTCCATGGATGTGATTGGGTTGCTGCGAATCTTGTAATTCCCTCCCATTTTTTTACCTGATCTGCTTATTTGTTGCTCTATGATCAACTTTGGTGAAAGTGTCATCTTCCGATGTCTCAAATGTCCCCGGCCAAACACAGGCCTCGTTCATCGCCGAATCTCTAATCTCCGCTGCAAACTTCCCCCACAATCGTCGCTAAACACCTTAGTGATACCTTTCCTTTGGCGGCGCCACCGCCTCCTCTGCCTTTATCTTTGGCCGCACTGTCGGAATGTTTTCAAATTCTGATAAGGCAGTCTCAATTTCAGGTTTGGACTCGACTACAATAGTGACGGA
PgERF163	316	GCAGCCAAAGATAGAGGCAGAGGATGTGGCGCCGCTAAAGGAGGGGCATTACAAAGGTGTTAGGCGACGACCGTGGGGGAAGTTTGTGGCTAAGATTAGGGATCTGACGAGGAACATAAAAATGGAAGGGAATATAGAGCATAAAAAAGCAGATCAGATCAAATTCCAAAATTCGCAACGACCCAGTCACATCTATGGATGCCAACGAACTAGGCATCACAGTTTAGACAAAAAAATAATAAATCAGATGAAACTGCAAAATCAGCCGGTAAACCATGATTTCCGACTACATGGTCAGGAAACCCAAATCAATAGA
PgERF164	403	GTACCTAACCAAATCCTTCTCTTTAGGAGAGGATGGCGAACTTCAGAAACCCAAGAGCCCCACTGGCGTTGCCTGACACCTCTGAACTTCTTTGATTGTACCATAATTATATACTCTCTTTTTATAACTTCACATATGTGTGTTTATATTAAGATAGATATAATAAATATATATAGTGTGTGTTTGTGTGTGTTTGTGTGTGTTTTTCAGAGTATCTAGTACGGGCATTTGGTACAAAGATGAATGGGCGGGGGGAGTCTGTGGAGGAGATCTACTCCTTCTACTTGGTCTTATTCTTATTGTTATTTATGTAGTTGTCGGTGTGCAAAGTCCAAGGGTGTTTAAAGTGGGGGATGCATTTGCAATTAATGTTTCACCTACACAAGTATAAGTGTGACC…
PgERF165	482	GGCTCCCGAATTTCAGCAACCCACTTCCCCCAAGTACGTTGCCTTACACCACGGAATCCACATTGTGTATTCTCAGGTCCTCCTTTCCCCAGCATACAGCCCTTCTTCGAACCCTTTGCAGGTGGCTTCCTCGCCCTCTTTGCACCCTGTGGATCATGCTCCAGTTGTTGGTTCACTTCTTTCCATCGCCTGATCGTTTCAGAGACTGAATTAGGCCCATCACGTGATCTCCGAGGTCGCTTTTTCCTATTGGTTTGACGAGAACATGACTCCGGGTACTTTCCTCTGCTCCACAAGTTCTTCCAGGCTGGAGCGCCGGGATCTCGAAGGGCGCCGCCGCCGCCGCCTCGGCGTGCTTCCGATCTACCGTCATGGCCGACCCGATCCGGATCGGGTCCA…
PgERF166	556	TGATGCTGCAGCGTAAAGCAACGGCGAGTGGGAGGAGCCCGGCGGCATGGCTTGCGCTTGCCACCCCCAGCTGGGGAAGCACGACGGCGGCTCAGGGGGCCTTGGCTCCATGGGCCTCTCCTGCACCTGCACCTGCACCTGTACGTTCGGGTAGAAGCCATGACAAGCAGATGGGTACAAACGCTGGTGCTGCTGAGGTGCTACTGCCGTGCCATGTTGATGCACAGGCCACTGGGAAGAAGATGAGCTCATTGGCTGAGAAGAGAGCATTGTGGTTGACGATTCAGGGGAATCAAAAGTTAACTGAAGGCCGGCGATGATGTTGTCCCGCTTGGGATCGTGCGCGGTAGGTTGCGACATCCGTAGATCCAAGTCAAGAGCATCAGCATCAACAATTGC…
PgERF167	1060	TGGGTTGCTGAAATTCGGGAGCCAAATCGGGTGAGCAGGCTCTGGCTGGGAACGTTCCCCACTGCTGAGGATGCTGCCCGTGCTTATGACGAGGCAGCCAGAGCAATGTATGGCGCACTGGCTCGTACCAACTTCCCTGTGCATCCTGCACAAGCTCCTGCTGTGGCTGTACCAGCGGCAATCGAAGGTGTTGTACGTGGTGCTTCAGCATCATGCGAGTCTACTACAACGTCCACCAACCACTCAGATGTTGCTTCTTCCTTGCCGAGACAAGCTCAAGCTCCTGAGATTTACTCCCAGCCAGATGCGCTTGAGTCCACAGAATCAGTTGTGCTGGAGTCTGTCGAGCATTACAGCCATCAAGACACTGTTCCTGACGCTGGCTCAAGCATTTCAAGG…
PgERF168	1125	GCCCCCGGCCCCTGCCCGCCTAGATGCTGTTCAACATGATGGACCTGCTGCCAAACAAGTAAAGCGCGTTCGGAAGAATCAGTACAGAGGGATCCGCCAGCGTCCCTGGGGGAAATGGGCAGCTGAAATCCGTGACCCTAGCAAGGGTGTCCGGGTTTGGCTCGGGACATACGACACTGCTGAGGAGGCAGCAAGGGCATATGATGCTGAAGCCCGCAAGATTCGTGGCAAGAAGGCCAAGGTCAATTTTCCTGAGGATGCTCCAACTGTTCAGAAGTCTACTCTGAAGCCAACTGCCGCTAAATCAGCAAAGCTGGCTCCACCTCCGAAGGCCTGCGAGGATGAGCCTTTCAATCATCTGAGCAGAGGAGACAATGATTTGTTCGCGATGTTCGCCTT…
PgERF169	550	CATCCACCGATCGATCAAAACCTCTCAACACAGCCGCTGATTCTTCCAGTACTCCTGCTCCACACCTCCCACGAGCGTCTCCGCCAGCTCTCGACTCAGATGGACGTCGCCGACATCGCCTCCCCGTCTGGCCAGCAGGGGCATCGGGGACACCGGACGGTGTCGTCGGAGCCGCCGAAGCGCCCCGCGGGGCGGACCAAGTTCCACGAGACGCGCCACCCGCTGTACCGCGGCGTGCGGCGCCGTGGCCGCGTCGGGCAGTGGGTGTGCGAGGTGCGCGTGCCTGGGATCAAGGGCTCCAGGCTCTGGCTCGGCACCTTCAACACGGCCGAGATGGCGGCGCGCGCGCACGACGCCGCCGTGCTCGCGCTCTCCGGCCGCGCTGCCTGCCTCAACTTC…
PgERF170	341	GGCGGTGTCGAAGGTGCCGAGCCAGAGGCGGCGGCCCTGGATCGGGTCGCGGATCTCCGAGGCGAACTTGCCCCAGCGGCGCTGGCGCACGCCGCGGTAGCGCACCGAGGGCGTGCGCGCCCCGGCGGACGCCTGCGGCGGCGGCAGCCCCGAGTCCTCCCTCCTCCCGGCCTCCATGACGCGGCGGCGCTTCTTGCGCTCCCTCCGGCGCTCCTCCTTGGTCGTCGGCATCGTGGCCAGCGGCGGCGGCGGCGCCGACTCGTCCTCGCTGGAGGAGGAGTCGGTGGCGTCGGCGTCGTGCACGATGATCCGCACCACGCGGCCCCTGGGCTGCGCCTCCG
PgERF171	378	ATGCTTGTCCATGGAAAGTTTCTGTGGGAATCCCAATTCCGAATATTGATCGCAGCGCTATCATAAGCCCTTGCAGCTTCATTCTCTGATTTGAAAGTACCTAGCCAAATTCGCTGGTAATTGGCATATATCTGTGCTCCCCAGTGTCCATTTTGTAGCGCGACCACCCCCTTGAATCTTGAAGTATAGGCATTGCTATCATGTCTTGCACGCTTATGAGGGCATGGATAATGGGCAGTACTGTTTGAATCTGAAGTTTCGCCCTTCACATTCGTGGTGGCAACTGAGAGATTGCTCATTTCTTCTCACTGGGTTATTAACTTTCTCCAAAACAGGAAGTTATGAATGTATTGTATTGATTGTCCCCAGCACCAAGCA
PgERF172	331	GACCGGCCGGTGGGAGTCGCACATCTGGGACTGCGGGAAGCAGGTCTACTTAGGTGGTTTCGACACTGCGCACGCGGCCGCAAGGGCCTACGATCGCGCGGCGATCAAGTTCCGGGGGCTGGAGGCCGACATCAACTTCAATCTGAGCGATTATGAGGAGGATTTGAAGCAGATGAGGAACTGGACCAAGGAGGAGTTCGTGCACATCCTCCGCCGCCAGAGCACGGGGTTCGCCAGGGGGAGCTCCAAGTACCGCGGCGTCACGCTCCACAAGTGCGGCCGCTGGGAGGCAAGGATGGGCCAGCTGCTCGGCAAGAAGTACATATATCTT
PgERF173	343	ATCACTTAAATCTTTCTTCTCCTTCATTGGGTATACACCTATTCCTAATTGCCTCCGTTATTATCTCTTTCCAATTATATATATAGAAAGATATATCAGTTTGTGCATGCCACCAATGGGTGAGCCAACAAACTCGGCGACTGAGTCATTTTTCCCTTCTCCATCAACAACATCACCATCAACCAAACGACAACCGCCAAAATGCACAGACCAGAATCCCAAACAGCCCAAAAGGAGCAGATCAAACACAAATGGGACCAAACACCCACTTTATAGAGGGGTCCGAATGAGAACCTGGGGTAAATGGGTATCCGAAATTCGCGAGCCCAAGAAGAAATCCCGG
PgERF174	386	GTGGCTCGGCACCTTCGACACCGCGGAGGACGCGGCGCTCGCCTACGACAAGGCGGCCTTCCGCCTCCGCGGCGACGCGGCGCGCCTCAACTTTCCCAACCTCCGCCGCGGCGGCGCGCACCTCGCCGGCCCGCTCCACGCCTCCGTCAACGCCAAGCTCGACTCCATCTGCCAGACCATCGCCGCCCCCGCGCCGTCGTCCAAGTCGTCCCCACCGGACTCGCCCAAGGCCTCCACGTCGACGTCGTCGACGGAGGGAGACGGGTCGGTGCTCTCCGCCGGCTCGACGCCCCTCCCACCGCAGTCGTCGCAGCACCAGCAGCCCGCGGCGCCGCTCCACGAGATGGCCAAGCTGGACTTCTCGGAGGCGCCGTGGGACGAGTCGG
PgERF175	310	ATTGGCTTATGACAGAGCCGCTTTCAACTTAAGTGGCTCGCGTGCCAAGGTTAATTTTCCGAATATGATTGGCTCTCATGAGATACCAAAGGTGCTGGTCAGCGTGACGGCTAAGCGGCAGTCAGCGGAGCCGTCTTGTTCATCCTCTTCGTCATCATCGTCTTCATTGTTAGAAAATGGCTCTACAAAAAGGAGGAGGAAAGGTGTAGTTAGTAGTGACAGTACTATTACTTAGTCCTATATATATAGAGGATTTTGAAGATATGTTTGCATTAGTAACACCTGATGATCAATTAATGAACAACTTAAG
PgERF176	293	ATTTGATCCAGCACTTGCCTAAATATATATTGGTAATACCCATAGTAGTAGAATGCAAACTGATTCGGTCTCAGGCTCGGGTTCGGGCTCAGGATCAAGCGCAGCCATTGGTGGTGGGATGGGGCAACCGAGTATGGGAACTGAGGGCCCCGTGCGGGGCAGAAGGAAAAGTTCTACAAGGGGACACCACAGGTTTGTGGGAGTTAGGCAGAGGCCATCCGGGAGATGGGTGGCGGAGATCAAGGACTCCCTCCAGAAGGTCAGGCTTTGGCTCGGCACATTTGACACGGCAG
PgERF177	213	GGTTAAAGTTTGTTCTCAAATGAGGTAAATTGAGGCAAGCATCTGGACCGTATAACCTTCTTGCAGCTTCATCATAAGCCACAGCTGCTTCTTCGTCTGTGGCGAAAGAACCCAGCCAGATTCTGGTTCTTTTCTTAGGCTCCCTGATTTCGGCCACCCATTTGCCCCAAGTTCGTTGCCTAACTCCTCGATACTCACACGTAGCGTTCTGAG
PgERF178	374	GGATGCAGCACTGGCTTATGACCGTGCTGCTTATAAAATTCGTGGTTCTAGTGCTATTCTTAATTTTCCACACCTGATCAAGGCGGAGGAGACTTTGTCCTCCTCAAGTTGGTCGTGTTCGGACAATGGTTCTTACAAAAGGAGGAGGAAAAAATCGGATGCTTTGCCATCCACCTTATCCTCCTCCTCCGACAATGGCAATGGCAATGACTTGTTTAAAAGGATGAAAACAAGCTAGTTCAGTTGGCCCGGAATCAGATGTTTAATTTCTACAAGTACGTGATCGGAACACTACCCGAGTCTGAGAATCATCAAATCAAATTAATATATACGGTTCGACTGTTGGTGATTTTGTGGCTCTTTTTTGTGGTGAG
PgERF179	209	TCCCGGACGAGGACTCTGCGGCGCGCGCCTACGACGTGGCAGCGCTCCGGTACCGGGGCCGCGAGGCCGCCACCAACTTCCCCTCCGCGGCCGCAGAGGCGGAGCTCGCCTTCCTGGCGGCGCACTCCAAGGCCGAGATCGTCGACATGCTCCGGAAGCACACCTACGCCGACGAGCTCCGCCAGGGCTTGCGGCGCGGCCGCGGCATG
PgERF180	356	GGATGATATGGTGAAGGAAGCAGCTTCTGCTGCTGCACTAGGTGGAGCGCGGCGGGCTAGGAAGAGGTTTGTTGGGGTTCGACAAAGACCATCAGGTAGGTGGGTGGCTGAAATAAAGGACACCATACAAAAAATAAGAGTGTGGTTGGGCACCTTTGACACTGCTGAGGAAGCAGCAAGAGCCTATGATGAGGCTGCTTGCTTGCTTCGAGGAGCCAACACTCGCACAAACTTCTGGCCTTGTTCTCAATCATCTTCTTCAACTCCAGCTCTTCCTACAAAGATTACAAACCTTCTCCTTCATAGGCTCAAAGCCAGAAATAACTCTTTGGCTGCTTCTTCTAATTCTTCTCTTC
PgERF181	203	GGGAAAATGGGCAGCTGAGATTCGATGTCCCTTCCAGCGCAGAAGGATATGGTTAGGTACCTATGACACGGCGGAAGAGGCTGCGGTAGTTTATGATAATGCTGCCATCCAAATACGGGGTGCCGATGCACTGACTAACTTTTTGAAACCTCCGGTGAAAACTCTGCCGGAAATGAGTGAGGTGAACTCCATATTTTCGCCGG
PgERF182	294	CGTTGATGATGTCTTGCGGGAAGCGTTGGCGCCACAGATCCATGGCTTCCTTGTCCATCTCGGCCAGGCTGAGACGGCGCTCCCGTCTCCGGTTCTCGCGACGATCCTCGTCGGTGATAAGCCGCGGGGGAGGCGCCAACTCCTGTGCCCGCTCCCGCGTCGCCACGTCCGTGAAGTTCATGTCCCAACGGGACCGCCGGAAGCGCCACGCCGCAGCGTCGTACGCGCGGGTGCCATCCTGGGCGGTGTCGAAGGTTCCGAGGCCGAGGCGCACGCCGCCCTACCGAATCTCGG
PgERF183	496	ATAAGCCAGTGCTGCATCCTCAGGATTCTCATACGTCCCTAGCCACCTTCTAACACCTTTCTTAGCCGGATCCCTTATCTCTGCCGCGAACTTTCCCCACGGCCGCCGCCTTACACCTCTATAGTGCCTCCACGTCTCTGGCGTTGCCACCACCACCGTCTCTTTCTCCTCAACCTTATCATCATCATCACTAACCAAATTCATCTCATCAACATTAAATATTTTCTTCTCCGTGGAATTCTCCACAAAACAGAAAATACTACTCCATGTAGAATTCGGACCAAAATCGAGTGGACTACTCAAGATATCCGAAATTTCAGAGTCTTCTTCATGGAGAAGATAATGATTTATGGACTCGAGAAGAGAGAGGTCAGATTGTGAGATCATGGTTTATATATA…
PgERF184	246	GTGGTCGTCCCTGCCTCCGCCGGCGGACATGGCGAGCATCCCCTGCGCCGCGGCGGCGTGGGCGTGGGCGTGGCCGTCGTCGTCGTCGTCGTACTCGGGCGGCGGGTCCTCGTTGGGGAAGTTGACCTTGGCCTTGGCCCCGCGGATGCGGCGCGCGGCGCGGTCGTAGGCGCGCGCGGCGGCCTCGGCGGTGGCGAAGGTGCCGAGCCAGACGCGCGCGCCCTTGGCCGGGTCCCGGATCTCCGC
PgERF185	234	GTCCTCGGCGGTGTCGAAGGTGCCCAGCCATACGCGCGCTGCCTTAACGGGGTCGCGGATCTCCGCCGCCCACTTGCCCCAGGGGCGGCGCCGGATGCCGCGGTACATGGTCTTGCGCTCCCGCTTGCGGGCCGGCGGCTCTGCGGTGCACCATGCATGCATGCATGTCAGCTGTAGCTACGTACTGTGGTGGCTGCTGCGTGCATGGCTGGACGTCGTCGTTAGTTGAATTTA
PgERF186	218	CAAGCCAGACACGGACACCCTTGCTAGGATCTCTGATTTCAGCAGCCCACTTACCCCAGGGGCGCTGGCGGATACCCCTGAACTCGTTCTTTCTCTTCCTTTTTGCTGACCTTTGTGCAGGACCATCAAAACCAGCAGTAGTCATGGTGCTTAAGTCATCTTGGGAGAGGGACCTCTTGACGGCGAATAAGAGCTTGATCTCGACGACCACGTCGTGG
PgERF187	226	TGATCGCCGCCCGATCGTACGCCCGAGCCGCCGCATGAGCAGTGTCGAATCCACCCAGATAGACCTGCTTGCCGCAATCCCATATGTGCGACTCCCACCGCCCCGTCCGGCGGTAGAAGGTGACGCCGCGGTACTGCGAGCTCCGGGACCGCGGCCCGCGCCGGCTCTTGGTCCTCGACGGCGGCCGGGCCCAGTGCGCAGCCGCCCAGCCCCATGCGAGCTCCGG
PgERF188	391	ATCGACAGGAGGAGAAGTTACCCAAGTGTGAGCAGGTCGACTATGGAAGTGAAGTTGAAGGCTGCGCAGATGATGAGAACCCTGGCAAGAGGGCTGCTTTAGTTACTTTGGTTGGAAATGAATACTGCGGCGACGAGGATGAGAGAGTTCAAGTGCTCACCATTGTCAAGAAGGACGATCCTGTAGTTGACATTGTCGACCGTATTAATCCTGGGATAGTTGCAGGGTACAGTGAAGCGAAGGGTGCTGTAGGTGCTTCTGCCGCCACTTCTGCGGTGCGACCTGCTGGCTCCCGATCGTCAAGTTTCCATGGTGTGACTAGGCATAGATGGAGTGGGAAATATGAAGCTCATCTGTGGGACAGTTCTTGCAGAGTAGAGGGACGTAGAAG
PgERF189	279	ATCTTCCATACTGGCTTCGGTGCAAACGCCTTGACCTCCGAGCTAGCTCCCTTGACCAGGCCGCCCCAGCTCCCACCCACTTCCTTCACCTGAACAGGGAAGGTTGGCTTCACAGGTACCGGTGGCAAGGTGATCACCTTTCCGGGTTCAGGAGTCAGCGAGATGATAGGCTTCGCTGGCTTTGGAGGGGGCGAGTAGCGGGTCGCAGGGAAGTTGGTAGTGGCGCTGGCACCGCGGAAGCGGATGTTCGCAGCGTCGTAGGCGTTGGCAGCCTCCTCA
	Average 1216
