# Supplementary material for: Structural variation, functional differentiation and expression characteristics of the AP2/ERF gene family and its response to cold stress and methyl jasmonate in Panax ginseng C.A. Meyer
Source: PLoS One. 2020 Mar 16;15(3):e0226055. doi: 10.1371/journal.pone.0226055 (PMC7075567; doi:10.1371/journal.pone.0226055)
Supplement: S3 Table — (XLSX) [file pone.0226055.s009.xlsx]

## Sheet: Sheet1
S3 Table. Sequence comparison between 342 AP2/ERF TFs CDS downloaded from Ginseng Genome Database and 397 PgERF transcripts identified in this study.
AP2/ERF TFs CDS from ginsengdb	AP2/ERF TFs from 397 PgERF identified in this study	% identity	nucleic acid alignment length
Pg_S9050.1	PgERF141	96.405	612
Pg_S8789.1	PgERF45	99.008	504
Pg_S8773.1	PgERF99-2	99.038	624
	PgERF99-1	98.817	507
Pg_S8339.1	PgERF11	99.235	392
Pg_S8206.1	PgERF115-5	100	519
	PgERF115-3	100	519
Pg_S7899.2	PgERF120-1	95.644	528
	PgERF120-2	99.627	268
Pg_S7807.5	PgERF183	97.059	204
Pg_S7538.1	PgERF95-2	100	708
	PgERF95-1	100	708
Pg_S7426.3	PgERF133	100	362
	PgERF155	100	346
Pg_S7426.2	PgERF86	100	528
Pg_S7397.1	PgERF101-1	99.45	545
	PgERF92-3	99.807	519
	PgERF92-2	99.037	519
	PgERF92-1	99.037	519
	PgERF101-4	99.612	515
	PgERF101-2	99.677	310
	PgERF101-5	100	280
	PgERF101-6	99.623	265
	PgERF101-6	99.163	239
	PgERF101-3	99.163	239
	PgERF101-2	99.58	238
	PgERF101-5	99.58	238
	PgERF101-3	100	235
Pg_S7278.1	PgERF16	96.547	695
Pg_S7193.3	PgERF118-2	100	678
	PgERF118-1	100	678
Pg_S7076.3	PgERF12	99.609	767
Pg_S7076.2	PgERF145-1	95.383	953
Pg_S7062.9	PgERF180	98.596	356
Pg_S7053.1	PgERF149-4	100	879
	PgERF149-3	100	879
	PgERF149-1	100	879
	PgERF149-2	99.545	879
Pg_S7044.2	PgERF87	99.275	828
Pg_S6914.6	PgERF40-1	97.701	783
Pg_S6882.7	PgERF177	98.122	213
Pg_S6881.1	PgERF176	99.17	241
Pg_S6389.1	PgERF72	98.723	235
Pg_S6380.4	PgERF105-2	99.379	483
	PgERF105-1	98.92	463
Pg_S6343.3	PgERF99-2	98.405	627
	PgERF99-1	98.039	510
Pg_S6343.1	PgERF11	98.214	392
Pg_S6331.3	PgERF28	100	742
Pg_S6329.3	PgERF114	99.891	918
Pg_S6300.2	PgERF119	96.131	672
Pg_S6272.7	PgERF117	96.372	634
Pg_S6172.3	PgERF181	98.522	203
Pg_S6153.2	PgERF139-4	98.421	570
	PgERF139-3	98.421	570
	PgERF139-2	98.421	570
	PgERF139-1	98.421	570
Pg_S6143.2	PgERF136-5	96.536	1299
	PgERF136-3	95.28	1123
Pg_S6038.1	PgERF157	99.742	387
Pg_S6031.1	PgERF146-3	97.787	723
	PgERF146-2	97.787	723
	PgERF146-1	97.787	723
Pg_S5963.1	PgERF06	100	229
Pg_S5920.3	PgERF183	100	387
	PgERF178	100	238
Pg_S5863.10	PgERF81	100	534
Pg_S5730.7	PgERF84-1	95.9	683
	PgERF84-2	99.267	682
Pg_S5633.4	PgERF173	99.495	198
Pg_S5559.1	PgERF51	99.823	564
Pg_S5518.2	PgERF113-2	98.37	675
	PgERF113-1	97.464	276
Pg_S5518.1	PgERF113-3	99.842	633
Pg_S5448.2	PgERF105-5	97.504	681
	PgERF105-4	96.719	640
	PgERF105-3	96.574	613
Pg_S5410.6	PgERF36	96.948	426
Pg_S5335.1	PgERF136-8	99.827	1159
	PgERF136-14	100	1158
	PgERF136-2	99.61	1026
Pg_S5326.1	PgERF25	98.22	618
Pg_S5278.4	PgERF159	97.472	712
	PgERF159	96.324	408
	PgERF159	99.103	223
Pg_S5274.13	PgERF90-1	96.069	407
	PgERF90-3	100	281
Pg_S5182.7	PgERF14	100	757
Pg_S5168.4	PgERF86	95.525	514
Pg_S5155.11	PgERF106-2	99.833	600
	PgERF106-1	99.833	600
Pg_S5119.2	PgERF131-1	97.928	1110
	PgERF131-2	98.701	1078
Pg_S5109.4	PgERF93-2	99.148	587
Pg_S5098.4	PgERF101-1	99.266	545
	PgERF92-2	99.037	519
	PgERF92-1	99.037	519
	PgERF92-3	98.266	519
	PgERF101-4	99.226	517
	PgERF101-2	99.032	310
	PgERF101-5	98.936	282
	PgERF101-6	99.245	265
	PgERF101-6	98.745	239
	PgERF101-3	98.745	239
	PgERF101-2	99.16	238
	PgERF101-5	99.16	238
	PgERF101-3	99.156	237
Pg_S5075.11	PgERF102	100	708
Pg_S4871.3	PgERF139-4	99.825	570
	PgERF139-3	99.825	570
	PgERF139-2	99.825	570
	PgERF139-1	99.825	570
Pg_S4859.1	PgERF140-15	100	359
	PgERF140-22	100	293
	PgERF140-45	100	290
	PgERF140-43	100	290
	PgERF140-38	100	290
	PgERF140-34	100	290
	PgERF140-33	100	290
	PgERF140-25	100	290
	PgERF140-13	100	290
	PgERF140-11	100	290
	PgERF140-28	97.938	194
	PgERF140-42	100	191
	PgERF140-39	100	191
	PgERF140-32	100	191
	PgERF140-29	100	191
	PgERF140-21	100	191
	PgERF140-17	100	191
	PgERF140-16	100	191
	PgERF140-6	100	191
	PgERF140-3	100	191
	PgERF140-2	100	191
	PgERF140-9	99.476	191
	PgERF140-16	99.422	173
	PgERF140-44	99.415	171
	PgERF140-41	99.415	171
	PgERF140-37	99.415	171
	PgERF140-27	99.415	171
	PgERF140-24	99.415	171
	PgERF140-23	99.415	171
	PgERF140-19	99.415	171
	PgERF140-18	99.415	171
	PgERF140-8	99.415	171
	PgERF140-12	98.214	168
	PgERF140-4	100	165
Pg_S4858.1	PgERF107	98.143	700
Pg_S4787.5	PgERF112-3	98.818	677
Pg_S4755.3	PgERF64	100	505
Pg_S4691.2	PgERF140-40	97.778	720
	PgERF140-36	97.778	720
	PgERF140-35	97.778	720
	PgERF140-30	97.778	720
	PgERF140-26	97.778	720
	PgERF140-14	97.778	720
	PgERF140-10	97.778	720
	PgERF140-5	97.778	720
	PgERF140-1	97.778	720
	PgERF140-17	97.898	571
	PgERF140-22	97.723	571
	PgERF129-1	95.21	334
	PgERF129-5	99.375	320
	PgERF140-20	99.636	275
	PgERF140-31	99.614	259
	PgERF140-28	99.614	259
	PgERF140-12	99.614	259
	PgERF140-44	98.031	254
	PgERF140-41	98.031	254
	PgERF140-37	98.031	254
	PgERF140-27	98.031	254
	PgERF140-24	98.031	254
	PgERF140-23	98.031	254
	PgERF140-19	98.031	254
	PgERF140-18	98.031	254
	PgERF140-8	98.031	254
	PgERF140-17	97.333	150
	PgERF140-22	97.333	150
	PgERF140-45	97.333	150
	PgERF140-43	97.333	150
	PgERF140-42	97.333	150
	PgERF140-39	97.333	150
	PgERF140-38	97.333	150
	PgERF140-34	97.333	150
	PgERF140-33	97.333	150
	PgERF140-32	97.333	150
	PgERF140-29	97.333	150
	PgERF140-25	97.333	150
	PgERF140-21	97.333	150
	PgERF140-16	97.333	150
	PgERF140-15	97.333	150
	PgERF140-13	97.333	150
	PgERF140-11	97.333	150
	PgERF140-9	97.333	150
	PgERF140-7	97.333	150
	PgERF140-6	97.333	150
	PgERF140-4	97.333	150
	PgERF140-3	97.333	150
	PgERF140-2	97.333	150
Pg_S4672.9	PgERF115-3	95.965	1041
	PgERF115-5	97.473	1029
Pg_S4625.12	PgERF132-1	98.042	1277
	PgERF132-2	97.18	461
Pg_S4624.4	PgERF144-2	99.926	1353
	PgERF144-1	99.926	1353
Pg_S4619.5	PgERF112-2	99.919	1239
Pg_S4487.13	PgERF127-1	98.338	1023
	PgERF127-2	100	1008
Pg_S4458.6	PgERF105-4	99.85	666
	PgERF105-5	99.219	640
	PgERF105-3	99.511	613
Pg_S4436.7	PgERF103	98.399	562
Pg_S4435.3	PgERF38	99.784	463
Pg_S4435.2	PgERF96	97.826	690
Pg_S4418.8	PgERF142-3	100	1545
	PgERF142-2	100	1545
	PgERF142-4	98.964	1545
	PgERF142-1	98.964	1545
Pg_S4377.15	PgERF40-2	98.925	186
Pg_S4369.16	PgERF102	97.576	660
Pg_S4346.1	PgERF68	97.931	580
Pg_S4339.11	PgERF33	100	771
Pg_S4305.1	PgERF128	99.748	794
	PgERF128	100	235
Pg_S4286.6	PgERF71-2	100	556
	PgERF71-1	98.929	280
	PgERF70	100	267
	PgERF71-1	99.138	232
Pg_S4268.4	PgERF109-11	96.639	357
	PgERF109-10	96.639	357
	PgERF109-8	96.639	357
	PgERF109-4	96.639	357
	PgERF109-12	97.2	250
	PgERF109-3	97.2	250
	PgERF109-2	97.2	250
	PgERF109-1	97.2	250
	PgERF109-9	97.183	213
	PgERF109-7	97.183	213
	PgERF109-6	97.183	213
	PgERF109-5	97.183	213
Pg_S4250.9	PgERF154	100	771
Pg_S4083.10	PgERF69	100	481
Pg_S4055.6	PgERF98-2	97.348	641
	PgERF98-1	97.348	641
Pg_S4055.5	PgERF83	99.802	504
Pg_S4040.2	PgERF49-2	99.359	624
	PgERF49-1	99.359	624
Pg_S4036.10	PgERF138-4	97.452	471
	PgERF138-4	97.898	333
Pg_S3941.3	PgERF151	99.148	352
Pg_S3927.5	PgERF80-2	99.824	567
	PgERF80-1	99.824	567
Pg_S3908.2	PgERF109-11	96.992	399
	PgERF109-10	96.992	399
	PgERF109-8	96.992	399
	PgERF109-4	96.992	399
	PgERF109-12	98.298	235
	PgERF109-3	98.298	235
	PgERF109-2	98.298	235
	PgERF109-1	98.298	235
	PgERF109-9	97.98	198
	PgERF109-7	97.98	198
	PgERF109-6	97.98	198
	PgERF109-5	97.98	198
Pg_S3878.2	PgERF126-12	99.779	453
	PgERF126-11	99.779	453
	PgERF126-5	99.779	453
	PgERF126-4	99.779	453
	PgERF126-16	99.543	438
	PgERF126-14	99.543	438
	PgERF126-10	99.543	438
	PgERF126-9	99.543	438
	PgERF126-8	99.543	438
	PgERF126-7	99.543	438
	PgERF126-6	99.543	438
	PgERF126-2	99.543	438
Pg_S3868.4	PgERF183	97.059	238
Pg_S3778.3	PgERF73-3	98.039	357
	PgERF73-2	98.039	357
	PgERF73-1	98.039	357
Pg_S3750.5	PgERF73-3	100	420
	PgERF73-2	100	420
	PgERF73-1	100	420
Pg_S3664.2	PgERF87	98.509	738
Pg_S3654.14	PgERF12	98.326	717
Pg_S3643.9	PgERF67	100	468
Pg_S3643.8	PgERF82	98.797	665
Pg_S3629.4	PgERF112-3	97.932	677
Pg_S3554.7	PgERF144-2	96.353	1371
	PgERF144-1	96.353	1371
Pg_S3542.7	PgERF76-3	98.756	643
	PgERF76-2	98.756	643
	PgERF76-6	99.203	502
	PgERF76-1	99.203	502
	PgERF76-5	99.004	502
	PgERF76-4	99.004	502
Pg_S3532.9	PgERF46	98.952	477
Pg_S3484.7	PgERF138-3	100	1152
	PgERF138-2	100	1152
	PgERF138-1	99.74	1152
Pg_S3453.3	PgERF61	100	474
Pg_S3453.1	PgERF110-2	99.425	696
	PgERF110-1	98.707	696
Pg_S3358.4	PgERF152-2	100	693
	PgERF152-1	100	693
	PgERF152-4	98.124	693
	PgERF152-3	98.124	693
Pg_S3356.10	PgERF153	99.069	859
Pg_S3332.18	PgERF181	98.03	203
Pg_S3328.1	PgERF149-4	96.758	586
	PgERF149-3	96.758	586
	PgERF149-2	96.758	586
	PgERF149-1	96.758	586
Pg_S3319.11	PgERF57	98.759	564
Pg_S3298.15	PgERF135-1	98.388	1551
	PgERF135-3	99.935	1527
	PgERF135-2	100	426
	PgERF135-2	100	378
	PgERF135-4	100	378
Pg_S3284.8	PgERF115-4	96.008	501
	PgERF115-1	96.008	501
Pg_S3220.5	PgERF47	100	606
Pg_S3192.7	PgERF91-2	100	429
	PgERF91-1	100	429
Pg_S3113.8	PgERF124	99.903	1032
Pg_S3090.3	PgERF71-1	97.403	308
	PgERF70	96.629	267
	PgERF71-2	99.138	232
Pg_S3071.2	PgERF49-2	98.718	624
	PgERF49-1	98.718	624
Pg_S3048.23	PgERF83	97.633	507
Pg_S3048.22	PgERF98-2	100	648
	PgERF98-1	100	648
Pg_S2983.14	PgERF58	97.793	589
Pg_S2982.12	PgERF20	99.791	957
Pg_S2974.6	PgERF143-2	97.091	825
	PgERF143-1	97.091	825
Pg_S2973.21	PgERF65	100	333
Pg_S2973.20	PgERF54-1	100	165
	PgERF54-2	99.383	162
Pg_S2940.16	PgERF180	100	356
Pg_S2920.18	PgERF138-1	97.15	1158
	PgERF138-3	96.891	1158
	PgERF138-2	96.891	1158
Pg_S2887.2	PgERF122	96.565	786
Pg_S2845.2	PgERF28	97.632	549
Pg_S2815.1	PgERF136-8	96.816	1162
	PgERF136-14	96.985	1161
	PgERF136-2	96.696	1029
Pg_S2811.14	PgERF113-2	99.704	675
	PgERF113-1	99.275	276
Pg_S2810.9	PgERF88	99.619	525
	PgERF90-4	97.857	420
	PgERF137-1	98.889	360
	PgERF90-2	98.802	334
	PgERF137-3	98.315	178
	PgERF137-2	98.315	178
Pg_S2798.7	PgERF147-7	98.568	768
	PgERF147-6	98.568	768
	PgERF147-4	98.568	768
	PgERF147-2	98.568	768
	PgERF147-1	98.568	768
	PgERF147-11	98.505	736
	PgERF147-10	98.505	736
	PgERF147-9	98.505	736
	PgERF147-8	98.505	736
	PgERF147-5	98.505	736
	PgERF147-3	98.505	736
Pg_S2795.1	PgERF134-3	97.874	1270
	PgERF134-1	97.51	1044
	PgERF134-4	95.195	770
	PgERF134-4	99.148	352
	PgERF134-2	99.148	352
Pg_S2790.8	PgERF177	100	213
Pg_S2699.6	PgERF140-22	99.378	804
	PgERF140-17	100	612
	PgERF140-40	100	610
	PgERF140-36	100	610
	PgERF140-35	100	610
	PgERF140-30	100	610
	PgERF140-26	100	610
	PgERF140-14	100	610
	PgERF140-10	100	610
	PgERF140-5	100	610
	PgERF140-1	100	610
	PgERF129-5	98.452	323
	PgERF140-28	99.346	306
	PgERF140-15	98.328	299
	PgERF140-45	98.311	296
	PgERF140-43	98.311	296
	PgERF140-38	98.311	296
	PgERF140-34	98.311	296
	PgERF140-33	98.311	296
	PgERF140-25	98.311	296
	PgERF140-13	98.311	296
	PgERF140-11	98.311	296
	PgERF140-12	99.643	280
	PgERF140-31	99.615	260
	PgERF140-20	99.614	259
	PgERF140-17	97.97	197
	PgERF140-42	97.97	197
	PgERF140-39	97.97	197
	PgERF140-32	97.97	197
	PgERF140-29	97.97	197
	PgERF140-21	97.97	197
	PgERF140-16	97.97	197
	PgERF140-6	97.97	197
	PgERF140-3	97.97	197
	PgERF140-2	97.97	197
	PgERF140-9	97.462	197
	PgERF140-4	97.661	171
	PgERF140-7	97.351	151
	PgERF140-40	97.333	150
	PgERF140-36	97.333	150
	PgERF140-35	97.333	150
	PgERF140-30	97.333	150
	PgERF140-26	97.333	150
	PgERF140-14	97.333	150
	PgERF140-10	97.333	150
	PgERF140-5	97.333	150
	PgERF140-1	97.333	150
	PgERF140-44	97.333	150
	PgERF140-41	97.333	150
	PgERF140-37	97.333	150
	PgERF140-27	97.333	150
	PgERF140-24	97.333	150
	PgERF140-23	97.333	150
	PgERF140-19	97.333	150
	PgERF140-18	97.333	150
	PgERF140-8	97.333	150
Pg_S2666.5	PgERF19	99.589	487
Pg_S2655.1	PgERF42	98.318	535
Pg_S2534.16	PgERF130-3	99.113	1128
	PgERF130-1	99.113	1128
	PgERF130-2	98.483	923
Pg_S2496.24	PgERF153	96.552	870
Pg_S2449.5	PgERF74-1	99.793	483
	PgERF74-2	99.559	227
Pg_S2449.3	PgERF175	100	235
Pg_S2412.7	PgERF146-3	99.861	717
	PgERF146-2	99.861	717
	PgERF146-1	99.861	717
Pg_S2412.6	PgERF97	99.466	936
Pg_S2310.2	PgERF132-1	100	1329
	PgERF132-2	99.783	461
Pg_S2307.24	PgERF130-3	98.848	1128
	PgERF130-1	98.848	1128
	PgERF130-2	99.567	923
Pg_S2306.12	PgERF131-1	100	1110
	PgERF131-2	99.351	1078
Pg_S2300.5	PgERF24	100	471
Pg_S2298.4	PgERF151	99.148	352
Pg_S2262.3	PgERF95-2	98.446	708
	PgERF95-1	98.446	708
Pg_S2241.17	PgERF106-2	99	600
	PgERF106-1	99	600
Pg_S2241.16	PgERF106-2	99	600
	PgERF106-1	99	600
Pg_S2229.4	PgERF124	98.357	1035
Pg_S2207.35	PgERF114	98.148	918
Pg_S2137.1	PgERF68	99.138	580
Pg_S2033.18	PgERF32	99.12	341
Pg_S1939.24	PgERF105-2	98.137	483
	PgERF105-1	97.84	463
Pg_S1856.15	PgERF90-1	95.577	407
	PgERF90-3	99.288	281
Pg_S1847.16	PgERF81	95.336	536
Pg_S1845.17	PgERF176	99.585	241
Pg_S1823.6	PgERF111	100	876
Pg_S1813.6	PgERF142-3	97.804	1548
	PgERF142-2	97.804	1548
	PgERF142-4	98.828	1536
	PgERF142-1	98.828	1536
Pg_S1797.3	PgERF79	95	620
Pg_S1794.4	PgERF159	99.407	1686
Pg_S1755.6	PgERF40-2	96.667	150
Pg_S1723.3	PgERF18	100	544
Pg_S1693.28	PgERF125-2	98.715	1012
Pg_S1658.26	PgERF112-2	98.628	1239
Pg_S1652.8	PgERF148-1	97.417	1626
	PgERF148-2	97.957	1615
Pg_S1652.6	PgERF126-15	99.087	438
	PgERF126-1	99.087	438
Pg_S1564.8	PgERF78-1	100	642
	PgERF77-2	100	545
	PgERF77-1	100	159
Pg_S1480.31	PgERF94-1	98.175	274
	PgERF94-2	97.015	268
Pg_S1480.30	PgERF57	97.654	682
Pg_S1475.8	PgERF25	99.676	618
Pg_S1450.35	PgERF60	98.519	540
Pg_S1429.5	PgERF52	99.125	457
Pg_S1416.3	PgERF117	96.926	618
Pg_S1410.19	PgERF50	100	519
Pg_S1407.36	PgERF123-3	98.939	660
	PgERF123-1	98.939	660
Pg_S1400.1	PgERF89-4	97.952	1074
	PgERF89-2	99.813	1071
	PgERF89-3	96.234	531
	PgERF89-1	100	528
Pg_S1380.7	PgERF141	100	612
Pg_S1380.4	PgERF46	99.575	471
Pg_S1373.32	PgERF84-1	96.633	683
	PgERF84-2	100	682
Pg_S1369.3	PgERF75	96.286	727
Pg_S1357.12	PgERF100	98.108	793
Pg_S1347.11	PgERF69	95.51	490
Pg_S1311.19	PgERF16	100	698
Pg_S1306.32	PgERF31	99.425	348
Pg_S1296.5	PgERF93-2	99.315	584
Pg_S1286.37	PgERF97	98.588	921
Pg_S1176.24	PgERF134-3	99.842	1267
	PgERF134-1	99.039	1041
	PgERF134-4	96.354	768
	PgERF134-4	99.432	352
	PgERF134-2	99.432	352
Pg_S1124.18	PgERF58	99.66	589
Pg_S1108.1	PgERF135-1	97.729	1629
	PgERF135-3	96.317	1629
	PgERF135-4	96.19	525
	PgERF135-4	99.206	378
	PgERF135-2	99.206	378
Pg_S1106.33	PgERF54-2	98.202	723
	PgERF54-1	95.159	723
Pg_S1106.32	PgERF65	97.052	441
	PgERF39	97.256	328
Pg_S1095.25	PgERF88	98.667	525
	PgERF90-4	98.571	420
	PgERF137-1	98.611	360
	PgERF90-2	99.102	334
	PgERF137-3	99.438	178
	PgERF137-2	99.438	178
Pg_S1072.1	PgERF85	98.551	483
Pg_S1049.39	PgERF109-11	97.494	399
	PgERF109-10	97.494	399
	PgERF109-8	97.494	399
	PgERF109-4	97.494	399
	PgERF109-12	98.298	235
	PgERF109-3	98.298	235
	PgERF109-2	98.298	235
	PgERF109-1	98.298	235
	PgERF109-9	97.98	198
	PgERF109-7	97.98	198
	PgERF109-6	97.98	198
	PgERF109-5	97.98	198
Pg_S1038.44	PgERF171	100	299
Pg_S1034.30	PgERF79	95.948	617
Pg_S1033.37	PgERF100	99.87	772
Pg_S0991.11	PgERF103	100	562
	PgERF104	97.425	233
Pg_S0985.7	PgERF90-3	96.535	202
Pg_S0967.28	PgERF125-2	99.111	1012
Pg_S0901.28	PgERF158	100	588
Pg_S0889.72	PgERF111	95.91	709
Pg_S0889.55	PgERF127-1	97.947	1023
	PgERF127-2	96.285	1023
Pg_S0889.39	PgERF120-1	99.621	528
	PgERF120-2	99.19	247
Pg_S0888.27	PgERF44-2	100	252
	PgERF44-1	99.2	250
Pg_S0888.26	PgERF56	99.598	249
	PgERF55	100	183
Pg_S0888.25	PgERF157	99.742	387
Pg_S0853.9	PgERF52	99.781	457
Pg_S0853.10	PgERF52	99.487	390
Pg_S0849.44	PgERF118-2	97.935	678
	PgERF118-1	97.935	678
Pg_S0743.1	PgERF121-2	97.942	729
	PgERF121-1	99.72	714
Pg_S0736.8	PgERF66	98.646	591
Pg_S0736.21	PgERF150-2	99.154	946
	PgERF150-1	99.154	946
	PgERF150-4	99.848	657
	PgERF150-2	98.611	432
	PgERF150-3	100	380
	PgERF150-1	97.966	295
Pg_S0736.19	PgERF74-2	98.837	258
Pg_S0736.14	PgERF22	100	357
	PgERF27	100	187
Pg_S0736.12	PgERF80-2	99.647	567
	PgERF80-1	99.647	567
Pg_S0727.42	PgERF84-1	96.175	366
Pg_S0718.6	PgERF89-2	96.584	1083
	PgERF89-4	98.417	1074
	PgERF89-1	96.045	531
	PgERF89-3	99.808	522
Pg_S0714.1	PgERF06	99.127	229
Pg_S0701.15	PgERF147-7	99.87	768
	PgERF147-6	99.87	768
	PgERF147-4	99.87	768
	PgERF147-2	99.87	768
	PgERF147-1	99.87	768
	PgERF147-11	99.864	736
	PgERF147-10	99.864	736
	PgERF147-9	99.864	736
	PgERF147-8	99.864	736
	PgERF147-5	99.864	736
	PgERF147-3	99.864	736
Pg_S0692.6	PgERF20	98.537	957
Pg_S0680.20	PgERF125-1	98.956	383
Pg_S0650.3	PgERF91-2	98.254	630
	PgERF91-1	98.254	630
Pg_S0640.2	PgERF128	98.706	1005
Pg_S0628.3	PgERF78-1	95.483	642
	PgERF77-2	98.349	545
	PgERF77-1	99.371	159
Pg_S0614.24	PgERF171	98.328	299
Pg_S0612.11	PgERF136-11	97.382	764
	PgERF136-4	97.382	764
Pg_S0575.7	PgERF44-2	100	393
Pg_S0575.6	PgERF56	97.523	323
	PgERF55	97.093	172
Pg_S0519.21	PgERF36	100	444
Pg_S0519.19	PgERF51	98.603	501
Pg_S0488.3	PgERF19	98.734	158
Pg_S0468.1	PgERF48	99.152	943
Pg_S0442.32	PgERF122	99.873	786
Pg_S0439.47	PgERF63-3	99.841	628
	PgERF63-1	99.765	425
	PgERF63-2	99.733	375
Pg_S0429.8	PgERF14	95.969	769
Pg_S0423.22	PgERF96	100	690
Pg_S0423.17	PgERF38	99.136	463
Pg_S0402.1	PgERF173	100	237
Pg_S0379.16	PgERF31	98.457	324
Pg_S0370.13	PgERF121-2	99.726	729
	PgERF121-1	97.394	729
Pg_S0368.16	PgERF24	99.363	471
Pg_S0358.9	PgERF126-15	95.89	438
	PgERF126-1	95.89	438
	PgERF126-13	100	423
	PgERF126-3	100	423
Pg_S0358.7	PgERF148-1	99.693	1629
	PgERF148-2	98.956	1629
Pg_S0334.11	PgERF42	100	535
Pg_S0327.15	PgERF123-3	99.391	657
	PgERF123-1	99.391	657
Pg_S0315.1	PgERF136-5	98.865	1057
	PgERF136-3	97.893	949
Pg_S0272.5	PgERF90-3	97.03	202
Pg_S0263.14	PgERF40-1	100	773
Pg_S0253.9	PgERF115-6	96.319	489
	PgERF115-2	96.319	489
Pg_S0252.37	PgERF82	95.301	681
Pg_S0244.29	PgERF45	99.324	592
Pg_S0230.6	PgERF133	96.429	364
Pg_S0230.3	PgERF50	97.495	519
Pg_S0222.21	PgERF119	99.851	672
Pg_S0217.3	PgERF90-3	97.03	202
Pg_S0213.37	PgERF138-4	99.895	955
Pg_S0204.25	PgERF18	97.243	544
Pg_S0199.30	PgERF152-2	95.779	687
	PgERF152-1	95.779	687
	PgERF152-4	97.63	675
	PgERF152-3	97.63	675
Pg_S0152.5	PgERF85	99.57	465
Pg_S0126.23	PgERF48	99.258	943
Pg_S0124.2	PgERF72	99.149	235
Pg_S0109.28	PgERF110-1	97.568	699
	PgERF110-2	96.853	699
Pg_S0109.25	PgERF61	95.992	474
Pg_S0107.2	PgERF76-3	99.469	377
	PgERF76-2	99.469	377
	PgERF76-6	98.34	241
	PgERF76-1	98.34	241
	PgERF76-5	99.153	236
	PgERF76-4	99.153	236
Pg_S0096.26	PgERF107	99.857	699
Pg_S0088.4	PgERF143-2	100	1080
	PgERF143-1	100	916
Pg_S0083.1	PgERF109-11	95	300
	PgERF109-10	95	300
	PgERF109-8	95	300
	PgERF109-4	95	300
Pg_S0078.6	PgERF90-3	98.02	202
Pg_S0078.5	PgERF90-3	96.535	202
Pg_S0033.1	PgERF136-13	100	798
	PgERF136-6	100	798
	PgERF136-11	96.306	758
	PgERF136-4	96.306	758
Pg_S0016.6	PgERF109-12	100	150
	PgERF109-3	100	150
	PgERF109-2	100	150
	PgERF109-1	100	150
