# Supplementary material for: Structural variation, functional differentiation and expression characteristics of the AP2/ERF gene family and its response to cold stress and methyl jasmonate in Panax ginseng C.A. Meyer
Source: PLoS One. 2020 Mar 16;15(3):e0226055. doi: 10.1371/journal.pone.0226055 (PMC7075567; doi:10.1371/journal.pone.0226055)
Supplement: S5 Table — (XLSX) [file pone.0226055.s011.xlsx]

## Sheet: Sheet3
S5 Table. Expression profiles of the PgERF gene transcripts in the roots of 5-, 12-, 18- and 25-year-old ginseng plants.
Transcript_ID	5-year-old root_TPM	12-year-old root_TPM	18-year-old root_TPM	25-year-old root_TPM
PgERF001	0	0	0	0
PgERF002	0	0	0	0
PgERF003	0	0	0	0
PgERF004	0	0	0	0
PgERF005-1	0	0	0.76	0
PgERF005-2	0	0.34	0	0.27
PgERF006	0	0	0	0
PgERF007	0	0	0	0
PgERF008	0	0	0	0
PgERF009	0	0	0	0
PgERF010	0	0	0	0
PgERF011	0	0	0	0
PgERF012	0.42	0.25	0	0.58
PgERF013	5.71	1.35	5.95	2.64
PgERF014	3.77	0	7.83	0.47
PgERF015	0	0	0	0
PgERF016	0.23	0.54	0.68	0.84
PgERF017	0	0	0	0
PgERF018	1.92	0.33	0.28	0.25
PgERF019	0	0	0	0.4
PgERF020	0.17	0	0	0
PgERF021	0.5	0.3	0	0
PgERF022	2.26	0	8.3	0
PgERF023	0	0	0.96	2.67
PgERF024	0.3	0	0.3	0
PgERF025	0	0	0.27	0
PgERF026	0	0	0	0
PgERF027	3.51	0	2.73	0
PgERF028	6.95	2.5	1.69	0.2
PgERF029	6.04	0	1.65	3.05
PgERF030	0	0	0	0.7
PgERF031	0	0.34	0	2.13
PgERF032	0.64	0	0	0
PgERF033	45.05	38.03	50.58	25.6
PgERF034	2.3	1.54	0.58	0.53
PgERF035	0	0	0	0
PgERF036	4.14	0	0.64	0
PgERF037	7.58	6.72	5.22	2.19
PgERF038	0.41	0.49	1.24	0.38
PgERF039	0	0	0	1.08
PgERF040-1	0.67	1.86	0.23	0.42
PgERF040-2	0	0	0	0
PgERF041	0	0	0	0
PgERF042	19.54	16.2	21.09	23.52
PgERF043-1	0	0.12	0	0
PgERF043-2	0	0	0	0
PgERF044-1	3.23	0	2.31	0.9
PgERF044-2	11.18	0	9.05	7.92
PgERF045	0.26	1.53	0.26	1.2
PgERF046	0	0	0.61	0
PgERF047	2.36	0	1.29	0
PgERF048	0.36	0.86	0.18	0.33
PgERF049-1	2.97	0	0.43	0
PgERF049-2	0	0	0	0.74
PgERF050	2.85	1.12	2.54	0
PgERF051	3.48	0	4.54	0.32
PgERF052	177.23	167.19	170.58	97.47
PgERF053	98.98	111.29	66.16	79.52
PgERF054-1	2.29	0.54	0.58	0
PgERF054-2	0	0	0.55	1.86
PgERF055	3.08	0	1.02	0
PgERF056	5.94	0.64	2.7	0
PgERF057	18.25	10.82	45.62	16.51
PgERF058	6.26	2.02	2.57	2.9
PgERF059-1	1.55	0	2.36	1.36
PgERF059-2	0.58	1.36	2.88	0
PgERF060	2.22	0.53	2	1.64
PgERF061	7.37	0.3	1.53	4.7
PgERF062-1	0	0	0	0
PgERF062-2	0	0	0	0
PgERF062-3	0	0	0	0
PgERF062-4	0	0	0	0
PgERF062-5	0	0	0	0
PgERF062-6	0	0	0	0
PgERF062-7	0	0	0	0
PgERF062-8	0	0	0	0
PgERF062-9	0	0	0	0.08
PgERF063-1	0	0	0	0
PgERF063-2	3.99	0	1.42	0.44
PgERF063-3	1.11	0	0	0
PgERF064	0.9	1.49	0.54	2
PgERF065	0.89	0	0.45	0
PgERF066	3.13	0.74	3.76	0.58
PgERF067	2.35	0	0.67	1.55
PgERF068	88.1	54.61	60.22	40.69
PgERF069	288.19	445.08	394.93	578.46
PgERF070	90.68	12.19	26.19	17.73
PgERF071-1	82.76	4.62	16.06	10.18
PgERF071-2	147.75	13.86	37.92	30.73
PgERF072	0	0	0	0
PgERF073-1	334.47	132.96	210.83	121.56
PgERF073-2	54.91	43.3	69.42	44.15
PgERF073-3	119.05	93.91	127.01	44.84
PgERF074-1	6.44	0.3	4.14	0.7
PgERF074-2	8.01	0.54	0.34	0
PgERF075	160.98	13.98	34.78	11.83
PgERF076-1	0	0	1.92	0
PgERF076-2	0	0	0	0
PgERF076-3	0.71	1.23	1.38	1.48
PgERF076-4	1.3	0	0.6	1.36
PgERF076-5	0	0	0	0
PgERF076-6	0	0	0	0
PgERF077-1	5.85	0	0	0
PgERF077-2	154.24	0.71	14.16	1.39
PgERF078-1	217.06	2.81	16.45	1.32
PgERF079	44.86	55.36	38.64	18.95
PgERF080-1	0.98	0	0	0.52
PgERF080-2	0	0.16	0.56	0
PgERF081	143.96	85.04	105.42	54.36
PgERF082	12.59	4.97	8.23	3.27
PgERF083	0.49	0	0	0.45
PgERF084-1	7.11	0.66	3.99	3.76
PgERF084-2	17.6	9.66	14.98	12.19
PgERF085	3.49	6.62	5.25	23.93
PgERF086	93.01	19.26	52.62	13.82
PgERF087	248.61	586.33	482.65	460.66
PgERF088	1.45	0.25	0.62	2.11
PgERF089-1	0	0	0.77	0
PgERF089-2	20.72	2.48	11.39	2.91
PgERF089-3	1.85	0	0	0
PgERF089-4	15.24	2.32	9.47	4.99
PgERF090-1	0.5	0	0	0
PgERF090-2	0	0	0	0
PgERF090-3	1.06	0	0.53	0
PgERF090-4	1.01	0	1.01	2.8
PgERF091-1	0	0	0	0
PgERF091-2	10.11	6.95	11.79	9.37
PgERF092-1	0	0	0	0
PgERF092-2	6.76	22.92	11.83	16.02
PgERF092-3	5.04	8.15	4.23	8.37
PgERF093-1	0	0.97	0	0
PgERF093-2	1.38	2.87	3.33	2.91
PgERF093-3	0	0	0.6	0.72
PgERF094-1	15.36	6.27	14.33	8.38
PgERF094-2	4.31	10.95	11.77	10.9
PgERF095-1	21.64	2.91	18.87	2.04
PgERF095-2	1.56	1.64	18.97	1.21
PgERF096	25.43	1.86	29.87	9.24
PgERF097	43.69	105.61	112.15	106.88
PgERF098-1	0	0	6.46	0
PgERF098-2	15.48	1.1	33.76	19.64
PgERF099-1	1.37	0	0	0
PgERF099-2	0	0	1.99	1.23
PgERF100	35.81	4.11	9.83	11.01
PgERF101-1	10	9.81	9.1	14.48
PgERF101-2	13.26	9.13	12.56	18.25
PgERF101-3	1.24	0	0	3.25
PgERF101-4	0.06	0	0	0
PgERF101-5	0	0	0	0
PgERF101-6	17.43	39.02	10.18	34.14
PgERF102	386.5	44.53	532.85	51.63
PgERF103	1.59	9.72	5.04	6.8
PgERF104	2.92	20.02	5.85	14.1
PgERF105-1	11.86	1.15	9.78	1.03
PgERF105-2	0	0	0	0
PgERF105-3	77.1	24.91	49.43	57.2
PgERF105-4	0	0	0	0
PgERF105-5	47.28	12.52	50.99	10.24
PgERF106-1	99.04	78.43	51.01	33.79
PgERF106-2	226.93	107.09	137.23	78.45
PgERF107	2.45	28.71	8.83	13.47
PgERF108-1	0	0	1.05	0
PgERF108-2	1.53	1.62	2.51	1.06
PgERF109-1	0	0	0	0
PgERF109-10	0	0	0	0
PgERF109-11	0	0	0	0
PgERF109-12	0	0	1.63	0
PgERF109-2	0	0	0	0
PgERF109-3	3.63	0	0	0.5
PgERF109-4	10.76	4.34	8.66	9.08
PgERF109-5	0	0	0	0
PgERF109-6	0	0	0	0
PgERF109-7	0	0	0	0
PgERF109-8	0	0	0	3.2
PgERF109-9	0	0	0	0
PgERF110-1	28.08	8.16	19.87	5.02
PgERF110-2	44.63	10.18	35.93	4.54
PgERF111	4.69	1.91	12.66	4.2
PgERF112-1	0	0	0	0
PgERF112-2	216.23	29.91	309.09	78.45
PgERF112-3	54.36	10.63	84.42	31.1
PgERF113-1	0	0	0	0
PgERF113-2	215.47	137.84	102.72	73.09
PgERF113-3	30.39	4.68	33.78	14.45
PgERF114	0.17	0	0	0
PgERF115-1	0	0	0	0
PgERF115-2	0	0	0	0
PgERF115-3	0	1.54	1.14	0
PgERF115-4	0	0	0	0
PgERF115-5	2.29	0	0	1.21
PgERF115-6	0	0	0	0
PgERF116	0	0	0	0
PgERF117	117.65	56	123.09	113.13
PgERF118-1	20.8	13.36	5.82	2.87
PgERF118-2	4.86	0	0	2.26
PgERF119	371.43	137.71	221.11	147.9
PgERF120-1	8.48	2.86	5.68	4.38
PgERF120-2	2.55	2.48	0.22	1.85
PgERF121-1	14.25	23.87	7.7	7.46
PgERF121-2	16.1	32.79	23.15	13.01
PgERF122	28.26	3.09	23.08	5.36
PgERF123-1	60.13	41.7	28.17	33.62
PgERF123-2	0.04	0	0.38	0.49
PgERF123-3	12.07	21.22	13.96	12.31
PgERF123-4	0.6	0	0.16	0.01
PgERF124	0.61	0.72	0.71	1.96
PgERF125-1	0	0	0	1.55
PgERF125-2	1.33	0.45	0.57	1.05
PgERF126-1	1.29	0	0	0.14
PgERF126-10	0.07	3.15	0	0.94
PgERF126-11	0.74	0.65	0.02	0.77
PgERF126-12	1.13	0	0.71	1.52
PgERF126-13	0	0	0.43	0
PgERF126-14	0	0	0	0
PgERF126-15	0	0	0	0
PgERF126-16	0	0	0	0
PgERF126-2	0	0.05	0	0.15
PgERF126-3	0	0	3.8	0
PgERF126-4	0	0	0.19	0
PgERF126-5	6.47	5.13	4.37	3.4
PgERF126-6	0	0.51	0.22	0.08
PgERF126-7	2.51	2.16	3.29	2.82
PgERF126-8	0	0	0	0
PgERF126-9	0	0	0	0
PgERF127-1	1.7	0	2.35	4.6
PgERF127-2	11.26	9.13	10.67	7.77
PgERF128	46.64	40.94	16.37	37.01
PgERF129-1	1.09	0	6.88	2.41
PgERF129-2	0.31	0	1.19	15.58
PgERF129-3	5.35	11.75	8.02	7.47
PgERF129-4	0	0.12	0	0
PgERF129-5	11.65	15.03	7.99	0
PgERF130-1	2.55	1.68	8.11	1.37
PgERF130-2	4.38	1.58	4.83	4.19
PgERF130-3	18.15	0	7.92	4.93
PgERF131-1	26.42	18.11	9.42	19.9
PgERF131-2	14.97	4.86	11.75	16.56
PgERF132-1	5.52	4.28	2.63	10.68
PgERF132-2	1.27	0	0	0.9
PgERF133	2.26	0	1.51	1.05
PgERF134-1	0	0	0	0
PgERF134-2	0	0	0	0
PgERF134-3	4.96	3.08	1.51	4.51
PgERF134-4	1.17	1.08	0	0.58
PgERF135-1	8.06	0	4.63	8.61
PgERF135-2	0	0.32	0	0
PgERF135-3	3.24	5.62	0	0
PgERF135-4	0	0	0.57	0
PgERF136-1	0	0	0	0
PgERF136-10	25.97	1.64	0	0
PgERF136-11	20.81	3.83	1.3	0
PgERF136-12	1.64	3.22	1.44	3.94
PgERF136-13	141.54	25.25	48.12	23.54
PgERF136-14	0	1.4	0	4.81
PgERF136-15	0	0	0	0
PgERF136-16	12.18	0	0	3.42
PgERF136-2	0	0	0	0
PgERF136-3	0	0	0	0
PgERF136-4	0	0	0	0.07
PgERF136-5	0	0	0	0
PgERF136-6	4.95	10.05	8.95	7.32
PgERF136-7	218.43	13.79	58.31	17.35
PgERF136-8	0	0	0	0
PgERF136-9	0	0	0	0
PgERF137-1	0	0	0	0
PgERF137-2	0	0	0	0
PgERF137-3	1.56	0	0	0
PgERF138-1	177.94	127.88	112.85	110.2
PgERF138-2	161.33	60.03	109.93	94.55
PgERF138-3	121.6	70.1	94.97	67.66
PgERF138-4	112.88	128.84	141.58	152.61
PgERF139-1	113.61	119.42	118.28	201.54
PgERF139-2	0.01	0	0.1	0
PgERF139-3	8.33	12.25	17.87	26.52
PgERF139-4	79.35	110.67	92.94	91.12
PgERF140-1	0	0.71	2.89	0
PgERF140-10	0.16	0	0	0
PgERF140-11	0.55	0	0.51	0.35
PgERF140-12	0.21	0	0	0
PgERF140-13	0	0	0	0
PgERF140-14	10.5	9.64	4.54	8.43
PgERF140-15	0	0	0	0
PgERF140-16	4.01	0.7	1.38	2.05
PgERF140-17	0	0	0	0
PgERF140-18	0	0	0	0
PgERF140-19	0	0	0	0
PgERF140-2	0	0	0	0
PgERF140-20	0	0	0	0
PgERF140-21	0	0	0.95	0
PgERF140-22	0	0	0	0
PgERF140-23	0	0	5.37	1.91
PgERF140-24	0	0	0	0
PgERF140-25	0	0	0	0.68
PgERF140-26	0.93	0	0	0
PgERF140-27	0	0	0	0
PgERF140-28	0	0	0	0
PgERF140-29	0	0	0	0
PgERF140-3	0	0	0	1.53
PgERF140-30	0	0	0	0
PgERF140-31	0	0	0	0.72
PgERF140-32	3.53	0	0	1.81
PgERF140-33	0	0	0	0
PgERF140-34	0	0	0	0
PgERF140-35	0	0	0	0
PgERF140-36	0	0	0	0
PgERF140-37	0.46	4.35	0.58	0
PgERF140-38	0	0	0	0
PgERF140-39	0	0	0	0
PgERF140-4	0	0	0	0
PgERF140-40	0	0	0	0
PgERF140-41	0.12	0	0	0
PgERF140-42	0	0	0	0
PgERF140-43	0	0	0	0
PgERF140-44	0	0	0	0
PgERF140-45	0	0	0	0
PgERF140-5	0	0	0	0
PgERF140-6	0	0	0	0
PgERF140-7	0	1.46	0	0
PgERF140-8	0.16	0	0	0
PgERF140-9	0	0	0	0
PgERF141	334.43	8.32	66.86	7.76
PgERF142-1	0.73	0.31	0	0.52
PgERF142-2	0	0	5.69	0
PgERF142-3	9.54	3.88	0	2.43
PgERF142-4	0	0	0.47	0
PgERF143-1	28.7	15.6	13.22	14.27
PgERF143-2	12.64	4.05	7.08	7.3
PgERF144-1	0.69	0	0.83	3.98
PgERF144-2	9.4	8.59	13.89	4.89
PgERF145-1	10.32	5.19	4.37	4.62
PgERF145-2	0.66	0	0.9	2.65
PgERF146-1	41.6	7.9	45.91	9.59
PgERF146-2	5.3	0.83	2.27	1.17
PgERF146-3	68.32	10.04	54.06	10.85
PgERF147-1	0	0	0	0
PgERF147-10	1.45	0	0	0
PgERF147-11	0	0	0	0
PgERF147-2	0	0	0	0
PgERF147-3	0	0	0	1.06
PgERF147-4	0	0	0	0
PgERF147-5	0.83	0	0	0
PgERF147-6	0	0	0	0
PgERF147-7	0	0.97	0.81	0
PgERF147-8	0	0	0	0
PgERF147-9	0	0	0.53	0.56
PgERF148-1	3.5	3.68	2.29	13.79
PgERF148-2	0.79	2.04	0.8	1.84
PgERF149-1	0	0	0	1.49
PgERF149-2	11.03	0	1.25	4.12
PgERF149-3	107.36	62.72	21.75	48.72
PgERF149-4	35.48	46.49	10.67	30.41
PgERF150-1	0	0.73	0	0
PgERF150-2	0	0	0	0
PgERF150-3	0.6	0	1.55	0
PgERF150-4	3.88	1.58	1.51	8.04
PgERF151	65.55	20.8	35.71	19.44
PgERF152-1	421.16	208.86	293.25	250.62
PgERF152-2	103.61	27.59	70.5	20.56
PgERF152-3	29.75	8.34	35	6.97
PgERF152-4	128.29	72.57	152.46	91.14
PgERF153	4.66	2.73	4.88	4.5
PgERF154	0.67	0	0.17	0.16
PgERF155	2.66	1.05	1.48	0.27
PgERF156	0	0	0	0
PgERF157	1.25	0	0.63	0.29
PgERF158	0.74	1.09	1.67	0.85
PgERF159	0.27	0	0	0.17
PgERF160	4.45	0.88	0.74	1.14
PgERF161	0	0	0	0
PgERF162	4.5	1.33	0	0
PgERF163	2.09	0	2.09	0
PgERF164	0	0	0	0
PgERF165	0	0.51	0	0
PgERF166	0	0	0	0
PgERF167	0	0	0	0
PgERF168	0	0	0	0
PgERF169	0	0	0	0
PgERF170	0	0	0	0
PgERF171	0	0	0.57	1.05
PgERF172	0	0	0	0
PgERF173	0.63	0	0	0
PgERF174	0	0	0	0
PgERF175	1.42	0	0	0
PgERF176	0	0	0.76	0
PgERF177	0	0	0	0
PgERF178	0	0.68	0	0
PgERF179	0	0	0	0
PgERF180	0	0	0	0
PgERF181	0	0	0	0
PgERF182	0	0	0	0
PgERF183	0	0	0	0
PgERF184	0	0	0	0
PgERF185	0	0	0	0
PgERF186	0	0	0	0
PgERF187	0	0	0	0
PgERF188	0	0	0	0
PgERF189	0	0	0	72.91
