# Supplementary material for: Structural variation, functional differentiation and expression characteristics of the AP2/ERF gene family and its response to cold stress and methyl jasmonate in Panax ginseng C.A. Meyer
Source: PLoS One. 2020 Mar 16;15(3):e0226055. doi: 10.1371/journal.pone.0226055 (PMC7075567; doi:10.1371/journal.pone.0226055)
Supplement: S6 Table — (XLSX) [file pone.0226055.s012.xlsx]

## Sheet: Sheet1
S6 Table. Expression profiles of the PgERF gene transcripts in 14 tissues of a 4-year-old ginseng plant.
Transcript_ID	Fiber root_TPM	Leg root_TPM	Main root epiderm_TPM	Main root cortex_TPM	Rhizome_TPM	Arm root_TPM	Stem_TPM	Leaf peduncle_TPM	Leaflet pedicel_TPM	Leaf blade_TPM	Fruit peduncle_TPM	Fruit pedicel_TPM	Fruit flesh_TPM	Seed_TPM
PgERF001	0	0	0	0	0.28	0	0	0	0	0	0	9.18	0	0
PgERF002	0	0	0	0	0	0	0	0	0	0	0	12.22	0	0
PgERF003	0	0	0	0	0	0	0	0	0	0	0	10.21	0	0
PgERF004	0	0	0	0	0	0	0.25	0	0	0	0	9.82	0	0
PgERF005-1	0	0.78	0	0	0	0	0	0.84	0	0	0.56	0	0	0
PgERF005-2	2.63	0.29	1.87	0	1.07	1.01	1.83	1.04	3.16	0	0	0.28	0.54	0.27
PgERF006	1.56	3.22	5.68	0	8.73	0	0	0	0	0	0	0	0	0
PgERF007	0	0	0	0	0	0	0	0	0	0	0	5.1	0	0
PgERF008	0	0	0	0.23	0	0	0.28	0	0	0	0	4.32	0	0
PgERF009	0	0	0	0	0	0	0	0	0	0	0	5.45	0	0
PgERF010	0	0	0	0	0	0	0	0	0	0	1.31	2.41	0	0
PgERF011	3.12	0.42	0	0	1.52	0	0	0	0	0	0	0	0	0
PgERF012	0	0.21	0.67	0.91	0.77	0.24	0.66	0.21	0.76	0.51	2.77	0	0.58	0.77
PgERF013	2.17	2.04	1.23	2.49	1.06	0.99	1.5	1.41	3.12	0.35	1.59	1.39	0.53	2.63
PgERF014	0.76	1.79	0.27	0.22	2.17	1.17	0	0	0	0	0	0	0	0
PgERF015	0	0	0	0	0	0	0	0	0	0	0	3.51	0	0
PgERF016	2.06	2.76	1.46	0.2	1.95	2.36	0	0	0	0	0.5	0	0	0.42
PgERF017	0	0	0	0	0	0	0	0.52	0	0	0	3.65	0	0
PgERF018	0.42	0.28	0	0	0.34	0.64	0	0	0.33	0	0	0.27	0.26	2.53
PgERF019	0	0.44	0.46	0	0	0	0	0	0.52	0	0	0	0	1.18
PgERF020	1.51	2.19	0	0	1.02	1.15	0	0.16	0	0	0	0	0	0
PgERF021	0	0	0	0	0	0	0	1.24	0.31	0.62	1.39	0	0.23	0
PgERF022	0	0	2.44	1.64	1.85	0	0.4	1.86	0.46	0.93	0.42	4.06	0	0.35
PgERF023	1.47	5.06	2.14	2.52	1.18	1.12	0	0.95	0	2.35	1.07	0.98	0	0
PgERF024	1.81	1.22	1.93	0	1.47	0.35	0	0	0.36	0	0	0	0	0
PgERF025	0	0	0	0	0	0	1.14	1.33	0.99	0	2.4	0	0.5	0
PgERF026	0	0	0	0	0	0	0	0	0	0	0	7.07	0	0
PgERF027	0	0	0.84	1.36	0.48	0.9	2.06	0.38	0	0.48	0.87	1.53	0.36	0
PgERF028	2.56	2.78	0.45	0.74	1.82	1.71	1.78	1.87	2.05	1.56	1.64	1.02	0.2	0.78
PgERF029	0.84	3.4	1.8	6.23	4.05	2.56	1.74	0.54	0.67	0.67	1.22	1.09	0.51	1.52
PgERF030	0	0	0	0	1.86	0.88	0	0	0	0.93	0	0	1.43	0
PgERF031	1.69	0.88	0.61	0	0	0	0	0	0.35	0	0.32	0	1.08	3.45
PgERF032	1.95	1.32	0.7	0	0	0	0.67	0	0	0	0	0.63	0	0
PgERF033	209.54	240.33	265.6	124.47	80.46	209.94	44.38	215.25	443.78	122.09	87.07	74.09	45.9	5
PgERF034	0.22	0.29	0.77	0.75	0.71	0.33	0.61	0.14	0.35	0.18	1.12	0.14	0.4	0.53
PgERF035	0	0	0	0	0	0	0	0	0	0	0	17.25	0.36	0
PgERF036	0	0.33	0	0	0.78	0.37	1.34	2.82	3.1	12.93	0.35	0.62	0	0
PgERF037	3.61	3.9	0.52	3.72	0.58	1.65	2	0.47	1.15	0.58	1.58	1.4	2.66	1.31
PgERF038	0.63	1.27	2.23	1.08	0	0.96	1.74	2.43	0	0.51	0.46	0.4	0	0
PgERF039	0.89	1.2	3.81	0	0.71	1.35	0	6.31	11.25	2.14	3.24	0	0.54	0
PgERF040-1	1.7	2.74	1.45	0.39	1.94	3.91	0.95	1.11	1.09	0.28	0.75	0.22	0.63	0
PgERF040-2	0	0	1.08	0.86	0	0.58	0	0.98	0	0.61	0.55	0	0	0
PgERF041	0	0	0	0.17	0	0	0.21	0	0	0	0	6.59	0	0
PgERF042	18.17	16.91	19.96	19.77	18.97	17.29	21.36	17.09	26.15	11.43	11.12	16.64	20.07	8.54
PgERF043-1	0	0	0	0	0	0.12	0	0.1	0	0	0	12.04	0.1	0
PgERF043-2	0	0	0	0.08	0.12	0	0	0.09	0	0	0	15.78	0	0
PgERF044-1	0.7	1.9	0	4.02	1.7	1.07	4.87	0.96	6.43	1.13	0.51	1.54	0	0
PgERF044-2	6.54	4.86	11.67	22.5	22.95	5	14.07	8.44	6.52	10.04	4.3	2.37	0.4	0
PgERF045	0.39	1.32	0.28	0.45	3.82	0.6	0.54	0.51	1.26	2.86	0.57	0.25	2.17	0.24
PgERF046	0.46	0.31	2.95	0	6.75	0	0	0	0	0	0	0	0.28	0
PgERF047	5.85	8.08	2.99	0	0.26	2.24	2.26	1.69	0.52	0	0.24	0	0	0
PgERF048	0.82	1.1	1.16	0	0.67	1.67	0	0	0	0	0	0	0.67	1.99
PgERF049-1	1.29	0.86	0.46	0.92	0.52	0.49	0	0.21	1.03	0.52	0	0	0.2	0
PgERF049-2	0	0	0	0	0	0	0.84	0	0	0	0	0	0	1.84
PgERF050	0.96	0	1.02	5.24	1.17	0.37	5	0.94	0.38	0.78	0.35	0.31	0	0
PgERF051	1.06	0	1.5	0.91	6	0	4.04	3.77	6.34	2.57	0	4.77	0.65	0.64
PgERF052	69.88	64.17	49.89	37.24	46.89	66.7	65.94	54.79	72.38	27.63	60.78	39.81	49.83	39.7
PgERF053	28.95	38.1	20.15	28.1	32.46	25.78	25.11	29.65	33.68	18.14	41.72	22.46	30.15	29.14
PgERF054-1	4.66	1.97	5.81	11.93	2.46	4.01	0.61	13.34	13.52	0	4.05	4.72	3.28	0.42
PgERF054-2	5.63	4.22	20.26	13.14	7.8	0.75	0.58	8.42	20.6	4.69	7.21	4.29	0.97	0
PgERF055	6.28	2.16	0	0	1.25	2.39	2.18	3.04	1.23	1.25	0	4.16	0.96	0
PgERF056	2.47	2.78	1.18	0.47	1.99	4.4	6.85	5.86	0.65	0	0	3.21	0	0
PgERF057	20.29	17.05	14.13	21.11	19.65	18.23	14.76	10.67	14.47	3.4	2.36	3.71	10.5	0.78
PgERF058	12.53	9.28	3.37	0.5	4.21	10.24	0.9	0	0	0	0	0	0	0
PgERF059-1	0	0.93	0.85	1.39	0.96	1.49	1.62	0.63	0	0	1.42	0.53	1.6	0
PgERF059-2	1.76	1.19	0.63	0	0	0	1.22	0	0	0	0	0.57	0	0
PgERF060	10.43	13.3	1.67	1.35	5.47	7.97	0.47	2.4	15.65	0.27	0.49	3.45	1.45	0.82
PgERF061	0.39	0.78	0.27	0.44	0.31	1.18	0.54	6.26	11.13	0.94	4.23	0.49	25.14	262.36
PgERF062-1	0	0	0	0.02	0	0.03	0.41	0.3	0	0	0	9.42	0.15	0
PgERF062-2	0	0	0	0	0	0	0	0	0	0	0	3.94	0	0
PgERF062-3	0	0	0	0	0	0	0	0	0	0	0	2.94	0	0
PgERF062-4	0	0	0	0	0	0	0	0.21	0	0	0	3.13	0	0
PgERF062-5	0	0	0	0	0	0	0	0	0	0	0	3.26	0	0
PgERF062-6	0	0	0	0	0	0.22	0	0	0	0	0	2.33	0	0
PgERF062-7	0	0	0	0	0	0	0	0	0	0	0	13.63	0	0
PgERF062-8	0	0	0	0.21	0.21	0	0	0	0	0	0	1.96	0.21	0
PgERF062-9	0	0	0	0	0	0.13	0	0	0	0	0	11.91	0	0
PgERF063-1	0	0	0	0	0	0	0	0	0	0	0	0	0	0
PgERF063-2	0	1.13	0	0.85	1.13	2.09	0	2.56	0	2.99	0	0	0	1.7
PgERF063-3	2.96	2.15	5.76	2.33	3.62	1.19	3.85	2.52	2.37	4.16	4.06	2.85	0.91	0.47
PgERF064	1.09	0.55	0.19	0.31	1.55	0.21	1.51	0.35	2.19	0.22	0.6	4.7	0.34	0
PgERF065	0	1.83	3.38	0	1.1	0	0	7.02	8.1	1.64	3.47	0	0	0
PgERF066	3.8	2.87	2.7	1.09	2.31	4.72	1.91	0	0	0	0	0	0	0
PgERF067	1.02	0.69	0.36	0.29	0	0.78	0	0.99	6.92	0	4.47	0.98	63.9	499.22
PgERF068	40.29	44.3	29.74	20	33.77	37.18	43.94	45.73	39.71	28.22	36.21	18.26	31.63	21.86
PgERF069	361.37	368.42	342.95	365.9	337.81	329.11	312.41	188.73	283.55	87.18	138.55	149.03	96.68	36.48
PgERF070	150.38	184.4	146.11	80.79	98.3	150.79	22.95	55.88	40.48	19.75	27.64	21.66	16.09	4.63
PgERF071-1	123.92	115.46	124.75	51.64	79.91	108.38	26	44.56	23.74	10.27	25.53	12.75	5.32	4.73
PgERF071-2	228.13	221.67	235.25	78.37	128	198.1	40.53	85.37	69.95	25.33	55.2	29.57	19.61	3.66
PgERF072	0	0	0	0	0	2	0	0	0	0	0	0	0	0
PgERF073-1	65.65	80.48	14.88	21.99	42.17	93.62	70.86	33.09	38.05	0.58	41.42	76.27	41.44	51.95
PgERF073-2	34.24	36.44	13.13	5.66	13.98	25.56	25.32	11.19	12.19	13.04	23.33	26.65	26.06	26.18
PgERF073-3	25.66	40.02	9.13	6.85	11.09	48.15	22.98	6.47	12.52	1.16	10.1	43	32.55	38.47
PgERF074-1	6.09	2.3	2.97	0	1.25	5.01	1.07	0	0	0	0	0	0	0
PgERF074-2	1.52	0.55	1.54	0	0	0	0	0	0	0	0	0	0	0
PgERF075	185.87	173.78	81.63	36.24	23.29	178.62	57.37	109.83	123.92	65.12	38.91	8.48	8.92	1.32
PgERF076-1	0	0	0	0	0	0	0	0	0	0.25	3.11	1.55	0.04	0
PgERF076-2	0	0	0	0	0	0	0	0	0	0.45	0.06	0.11	0.78	0
PgERF076-3	0.77	2.7	3	2.14	2.11	0.9	3.14	0.14	1.48	0.08	3.32	0	0.43	2.12
PgERF076-4	2.73	2.64	2.38	0.7	2.09	2.42	4.48	0	1.23	7.7	1.25	6.67	5.22	1.69
PgERF076-5	0.01	0.33	0	0	0	0	0.01	2	0	0	0.58	0	0	0
PgERF076-6	1.07	0	0	0	0	0	0.83	0.61	0.67	3.29	0	1.8	0.68	0.96
PgERF077-1	0	0	0	0	0	0	2.46	0	0	0	0	1.15	0	0
PgERF077-2	11.4	6.74	1.29	1.57	5.55	9.41	8.21	6.51	4.74	0.74	4	3.81	0.84	0.55
PgERF078-1	14.43	9.24	1.53	1.86	4.97	17.34	15.94	5.84	3.91	1.46	7.91	2.86	1.04	0.44
PgERF079	162.81	174.16	92.7	81.65	33.29	132.74	50.22	122.65	255.03	61.01	39.05	36.28	22.75	2.06
PgERF080-1	0	0	2.07	0	0.75	0	1.18	0.69	0.17	0.17	0.31	0.27	0.26	0
PgERF080-2	0.84	1.03	1.5	0.36	1.82	0.96	0	0	0	0	0	0	0	0
PgERF081	93.25	97.77	53.95	18.6	32.65	94.68	69.15	41.6	65.03	20.91	22.94	15.97	11.15	2.68
PgERF082	12.4	12.13	3.8	21	4.09	10.51	4.19	45.74	64.01	11.7	9.57	18.68	55.48	4.27
PgERF083	4.48	2.49	0.26	0.43	0.6	3.4	0	0.48	0.59	0.3	0	1.43	0	0
PgERF084-1	1.26	6	3.65	2.91	6.1	2.71	2.21	2.47	1.03	1.16	1.65	0.71	1.03	1.18
PgERF084-2	19.4	17.04	8.31	8.93	23.72	23.92	17.36	13.3	16.66	5.17	12.43	8.59	13.32	6.07
PgERF085	33.99	25.37	57.02	14.93	29.27	29.62	1.11	7.92	16.98	5.59	11.65	5.13	51.26	7.39
PgERF086	71.7	71.95	34.66	8.08	19.06	78.07	54.97	41.58	41.72	25.16	19.66	21.16	9.77	1.61
PgERF087	476.48	500.47	481.74	311.51	445.2	404.96	388.21	349.44	587.77	159.63	376.84	249.5	442.32	474.87
PgERF088	1.57	0.84	2	1.26	2.55	0.72	0	0.82	0.5	0.77	0.46	0.6	2.12	1.33
PgERF089-1	2.02	7.08	2.54	0	4.87	0.4	8.88	2.35	1.9	1.85	1.23	6.31	0	0
PgERF089-2	11.17	7.39	7.07	5.87	11.94	13.83	0	7.98	3.75	3.9	2.7	12.38	3.07	0.76
PgERF089-3	0	0	0	1.7	0	3.02	0.23	2.55	0	0	0	1.6	1.22	1.28
PgERF089-4	15.01	11.29	8.87	0.37	15.38	14.39	8.63	15.5	11.41	5.06	3.78	17.38	4.43	0.55
PgERF090-1	0	0.71	1.65	0.44	2.79	1.95	0.53	0	0	0	0	0	2.83	0.54
PgERF090-2	1.78	0.93	0	3.06	0	0	0.41	0	2.08	1.49	0	0	0	0
PgERF090-3	0	2.74	0	1.39	1.31	1.24	0	0.53	0.64	0	0	0.53	0.5	0.98
PgERF090-4	0	1.2	1.65	0	6.51	0.98	0.53	1.99	0.37	1.17	2.24	1.99	1.89	2.71
PgERF091-1	0	4.53	3.34	0	8.14	2.08	0	0	0	0	0	0	1.31	0.18
PgERF091-2	12.59	6.32	14.85	0.18	0	4.7	4.9	1.99	1.72	0	0.9	0.39	0	0
PgERF092-1	0	0	0	0	0	0	0	0	0	0	0	0	0	0
PgERF092-2	7.36	11.89	10.92	3.79	8.19	5.28	2.39	7.61	5.2	6.44	8.14	1.76	0	0
PgERF092-3	7.97	7.43	6.41	6.51	4.9	6.67	4.28	3.53	0	10.26	5.11	2.29	0.6	0.2
PgERF093-1	0	0	0	1.54	1.02	0	1.22	0.32	0	0	0	0.32	0	0.3
PgERF093-2	1.75	1.5	4.51	10.28	8.19	0.27	1.09	0	0	0	0.51	0	0	0.21
PgERF093-3	0	0.37	0.69	1.5	0.48	0	0	0	0	0	0	0	0	0
PgERF094-1	6.88	4.57	3.93	6.52	3.7	5.97	6.48	15.54	11.79	6.41	11.93	14.16	29.01	4.54
PgERF094-2	13.82	12.45	3.78	3.54	10.37	9.06	15.18	20.45	27.64	7.73	21.51	39.45	59.89	3.95
PgERF095-1	0	8.96	4.46	7.24	7.93	2.91	3.28	3.01	0	3.6	0	0	0	0
PgERF095-2	10.15	2.63	6.35	4.99	3.16	5.22	8.21	4.58	6.01	2.46	5.28	3.24	1.15	0.49
PgERF096	14.54	9.94	18.68	19.97	16.9	8.4	17.72	18.12	14.53	22.67	11.3	21.46	5.3	0.72
PgERF097	87.33	92.08	139.36	118.13	87.28	53.4	157.66	142.25	163.57	84.48	182.62	267.48	433.59	104.75
PgERF098-1	5.76	1.78	0	1.57	0	0	0	0	2.94	3.55	0	1.65	0	0
PgERF098-2	26.56	29.74	11.77	30.38	16.49	21.37	11.37	5.32	16.88	5.54	9.3	23.22	0.87	0.86
PgERF099-1	1.29	1.89	0.32	0.15	2.21	1.2	0.64	0.68	0	1.83	1.72	0	2.42	0
PgERF099-2	0.68	2.92	1.03	0	3.16	0	6.12	0	0.81	1.72	1.23	3.63	9.28	1.84
PgERF100	30.59	31.97	44.68	43.31	19.82	21.64	17.27	51.69	39.62	34.33	44.07	8.6	8.42	3.88
PgERF101-1	7.64	5.57	21.57	4.52	3.86	12.24	1.72	5.1	1.27	3.47	0.41	4.54	0.83	0
PgERF101-2	10.89	12.19	11.54	0.56	9.75	2.28	5.01	10.3	5.85	1.06	2.32	2.55	0	0
PgERF101-3	1.01	9.03	25.93	4.86	6.02	0	0.84	0.08	2.45	7.18	0.47	0.84	0	0
PgERF101-4	0.47	0	0	0.08	0.61	0	1.62	0.49	0.58	1.44	4.16	0	0	0
PgERF101-5	4.19	0	0	8.01	0.03	0	0.42	0.6	0	6.02	5.48	0	0	0
PgERF101-6	8.47	12.95	18.79	6.95	10.33	17.52	10.49	13.95	2.08	10.47	13.8	3.23	1.05	1.32
PgERF102	213.94	176.91	157.75	133.96	74.67	182.65	120.58	83.25	111.74	48.97	42.1	88.27	68.24	15.36
PgERF103	5.38	7.31	7.85	7.15	5.29	4.54	0.52	2.29	3.73	0.91	0.95	0.83	1.14	0.11
PgERF104	9.81	15.11	8.95	17.85	15.81	12.92	1.85	4.62	7.08	1.43	1.3	0.58	4.93	0
PgERF105-1	10.57	10.22	5.57	8.28	2.54	8.88	3.84	5.03	14.66	0	1.52	1.63	1.74	0
PgERF105-2	0	0	0	0	0	0	0	0	0	0	0	0	0	0.38
PgERF105-3	42.49	36.61	26.83	27.21	19.67	27.82	23.98	20.01	21.97	12.95	10.89	6.28	15.68	5.14
PgERF105-4	0	0	0	0	0	0	0	0	0	0	0	0	0	0
PgERF105-5	25.02	25.55	27.07	10.32	11.27	20.03	16.13	29.15	60.58	2.4	33.06	17.08	19	4.73
PgERF106-1	49.19	57.83	48	23.87	24.39	56.52	24.65	78.3	85.42	38.86	44.36	24.13	43.86	18.41
PgERF106-2	106.83	123.6	123.56	52.67	68.02	106.36	81.87	158.15	175.93	78.85	116.72	89.43	127.36	39.53
PgERF107	109.39	93.05	35.59	8.04	30.23	74.65	0.45	25.59	35.62	9.33	5.27	3.21	3.49	0.27
PgERF108-1	1.95	0	0	0	1.38	0	0	2.22	1.48	0	0.9	0	0	0
PgERF108-2	0	2.38	0.6	1.32	0	1.53	2.69	1.69	0	3.46	1.16	1.16	2.18	1.08
PgERF109-1	0	0	0	0	0	0	0	0	0	0	0	0	0	0
PgERF109-2	0	0	0	0	0	0	0	0	0	0	0	0	0	0
PgERF109-3	7.82	14.18	18.33	3.54	11.51	4	11.54	6.8	12.39	3.39	12.93	5.14	4.65	1.93
PgERF109-4	25	23.7	39.37	45.93	53.79	16.82	29.89	36.22	21.35	41.2	49.18	37.16	12.25	27.01
PgERF109-5	0	0	0	0	0	0	0	0	1.85	0	0	0	0.97	0
PgERF109-6	0	0	0	0	0	0	0	0	0	0	1.3	0	0	0
PgERF109-7	0	0	0	0	0	0	0	0	0	0	0.09	0	0	0
PgERF109-8	0	2.67	6.5	4.79	0	0	0	6.33	0.39	0.02	2.25	0	0	0
PgERF109-9	5.33	0	0	0	0	0	0	0	0	0	1.17	0	2.36	0
PgERF109-10	0	0	0	2.24	0	0	0	0	0	3.65	0	0	0	0
PgERF109-11	0	0	0	0	11.06	0	0	0	0	0.8	1.89	0	0	3.66
PgERF109-12	0	0	0	0	0	0	0	0	0	2.05	0	1.27	0	0
PgERF110-1	57.44	58.96	13.66	63.27	9.87	46.98	18.21	22.99	34	2.73	8.22	32.93	40.76	2.42
PgERF110-2	64.97	76.16	35.2	55.49	16.25	58.15	18.5	67.07	120.54	7.09	27.28	43.92	50.52	6.61
PgERF111	3.33	4.9	7.68	14.95	5.06	1.7	14.34	25.67	25.54	26.19	22.27	5.25	23.09	1.33
PgERF112-1	0	0	0	0	0	0	0	0	0	0	0	0	0	0
PgERF112-2	228.18	229.89	161.34	126.65	155.83	161.32	52.2	76.01	123.61	31.4	47.74	103.88	82.3	8.08
PgERF112-3	44.77	58.51	37.25	58.11	67.36	44.05	24.33	51.8	71.13	27.47	38.46	68.93	31.85	5.67
PgERF113-1	0	0	0	0	0	0	0	0	0	0	1.21	0	0	0
PgERF113-2	419.96	438.16	235.64	100.56	88.96	388.2	90.99	347.31	666.01	155.53	134.41	90.92	54.61	4.86
PgERF113-3	16.56	15.85	33.67	76.72	26.84	12.14	38.89	12.07	22.31	1.96	33.51	23.58	5.71	1.09
PgERF114	0	0	0	0	0	0.39	0	0	0.41	0	0.38	0	6.01	21.86
PgERF115-1	0	0	0	0	0	0	0	0	0	0	0	0	0	0.39
PgERF115-2	0	0	0	0	0	0.68	0	0	0	0	0	0	0.37	0.4
PgERF115-3	3.19	2.06	2.06	0	2.62	3.55	3.35	4.05	0	0	9.63	13.02	3.31	3.2
PgERF115-4	0	0	0	0	0	0	0	0	0.66	0	0	1.7	0	0
PgERF115-5	0	1.07	0.72	0.29	1.4	0	2.65	1.71	5.8	4.04	2.09	0.65	0	0
PgERF115-6	0	0	0	0	0	0	0	0	0	0	0	1.18	0	0
PgERF116	0.49	0.49	0	0	1.95	0	0	0.52	0.77	0	0.64	0.8	0.15	0
PgERF117	64.48	62.89	43.1	67.71	52.43	63.66	48.9	41.12	82.85	28.85	43.74	63.05	94.75	16.78
PgERF118-1	37.7	38.73	6.02	0.05	3.56	28.57	0	3.75	24.5	3.41	0	2.39	2.22	0
PgERF118-2	31.33	31.86	0.9	1.04	4.89	31.26	5.11	19.2	15.97	3.99	4	4.73	1.13	0
PgERF119	234.57	273.98	162.21	104.38	65.19	238.33	172.01	244.54	444.83	32.84	198.61	129.61	298.08	94.82
PgERF120-1	21.08	19.11	15.96	0.67	3.63	20.77	24.97	36.16	45.67	24.2	39.97	6.64	8.33	1.25
PgERF120-2	4.1	5.57	0	1.23	0	9.29	2.42	7.83	30.03	13.72	14.98	2.52	9.7	0
PgERF121-1	57.31	65.16	31.35	9.4	14.46	71.15	1.16	9.27	37.94	2.85	4.09	2.08	3.15	0.2
PgERF121-2	49.86	64.63	30.33	12.7	11.72	50.49	2.56	10.12	22.5	1.38	0.96	1.34	1.4	0
PgERF122	21.78	21.68	9.58	3.11	13.47	20.14	3.55	4.37	11.65	3.21	1.28	1.04	1.98	0.8
PgERF123-1	29.47	25.32	28.17	19.66	22.94	32.03	16.05	31.21	37.85	8.19	21.87	17.41	29.37	15.55
PgERF123-2	1.65	1.72	2.58	0.67	4.4	0	1.5	0.5	0.6	1.5	0.47	1.9	2.36	0.45
PgERF123-3	15.07	20.36	20.06	9.61	10.01	15.5	12.51	24.99	15.47	16.48	27.13	8.19	14.09	13.75
PgERF123-4	4.55	0.34	0.06	0.12	0.71	0	0.98	3.43	4.07	3.88	0.21	0.54	0.38	0.66
PgERF124	0.92	1.02	7.32	6.07	6.11	1.52	7.43	7.35	5.17	1.49	5.71	2.53	4.52	2.97
PgERF125-1	0	0	0	0.49	0	0	1.77	0	0	1.37	0	0	0	0
PgERF125-2	0.58	0.96	5.09	1.32	9.37	0.22	0.8	2.43	2.08	0.7	1.05	0.55	0.18	0
PgERF126-1	1.88	1.62	0	0.13	2.26	1.2	0	0	0	0	0	0	0	3.62
PgERF126-2	0	0	0	0	0	0	0	0	0	0	0	0	0	0
PgERF126-3	0	0	0	0	0	0	0	0	0	0	0	0	5.68	6.58
PgERF126-4	0	0	2.08	0	0	0	0	3.34	0	0	0	0	1.98	0.04
PgERF126-5	5.98	6.58	2.42	0	2.63	4.07	0.96	0.66	1.87	2.31	0.64	1	3.75	1.51
PgERF126-6	0	0	0	0	0	0	0	0	0	0.1	0	0	0	0
PgERF126-7	2.01	2.66	2.65	2.05	0.98	3.11	2.98	2.4	2.49	0.6	0.85	1.35	3.05	2.53
PgERF126-8	0	0	0	0.01	0	0	0	0	0	0	0	0	0	0
PgERF126-9	0	0	0	0	0	0	0	0	0	0	0	0	0	0
PgERF126-10	0	0.14	0	1.44	1.53	0.09	0	0	0	0	1.42	0	2.08	3.07
PgERF126-11	1.59	1.29	0.97	1.67	0	0.66	1.74	0	0	0.42	0.37	1.02	0	0
PgERF126-12	0	1.24	6.45	0.53	1.74	0.87	0.39	0	2.36	0	1.25	0	0	0
PgERF126-13	0	0	0	0	0	0	0	0	0	0	0	0	0	0.01
PgERF126-14	0	0	0	0	0	0	0	0	0	0	0	0	0	0.53
PgERF126-15	0	0	0	0	0	0	0	0	0	0	0	0	0	0
PgERF126-16	0	0	0	0.41	0	0	0	0	0	0	0	0	0	0
PgERF127-1	3.89	3.47	3.45	2.63	5.08	1.81	9.75	5.26	9.09	2.55	9.71	4.45	3.5	1.56
PgERF127-2	5.36	7.48	8.72	2.93	5.43	6.28	9.81	18.14	15.31	5.59	11.54	4.06	11.49	2.49
PgERF128	25.02	21.44	14.65	8.09	7.62	18.74	8.22	54.31	39.17	36.84	53.73	22.44	18.74	40.47
PgERF129-1	9.15	3.38	9.12	4.63	0	5.21	11.91	3.35	1.18	0	14.16	7.91	9.58	0
PgERF129-2	1.74	6.32	6.05	0	17.96	0	0	6.33	0	12.74	0	0	0	14.14
PgERF129-3	4.09	2.08	2.28	8.17	8.21	9.34	2.83	2.19	3.23	1.64	1.49	2	0.63	0.62
PgERF129-4	0	0	0	0	0	0	0.01	1.52	0	0	0	0	0	0
PgERF129-5	11.82	11.82	8.51	12.44	14.74	11.44	12.67	9.63	19.71	10.68	14.59	13.75	11.94	5.51
PgERF130-1	10.07	10.4	4.29	0	3.64	5.92	0.74	6.72	6.53	4.04	3.28	0	1.11	0.69
PgERF130-2	5.21	3.62	4.07	0.72	1.22	2.76	1.25	1.27	5.78	2.47	2.8	1.05	1.13	0
PgERF130-3	4.24	4.43	9.31	5.84	3.78	4.83	6.23	4.31	9.58	2.16	1.84	7.56	3.51	0
PgERF131-1	50.72	59.69	58.52	32.71	32.47	50.22	21.3	45.83	85.34	22.86	26.99	15.23	12.64	7.42
PgERF131-2	27.37	24.1	32.13	26.87	26.67	20.24	21.45	29.02	36.12	16.01	15.63	5.51	5.42	1.81
PgERF132-1	5.8	7.19	5.14	9.37	12.44	2.98	5.71	2.27	6.06	2.93	4.41	1.98	8.85	4.32
PgERF132-2	0.63	0.45	0.49	0.99	0.61	0	1.93	0.67	1.1	0	0.53	0.34	0.46	0.98
PgERF133	14.31	12.33	4.89	3.28	1.85	8.74	0	0	0	0	0	0	0	0
PgERF134-1	0.82	0.01	1.64	0.5	0	0.61	0.39	0	0	0	0	0	0.16	0
PgERF134-2	0.02	1.57	0	0.14	1.77	0.02	0	0	0	0.43	0	0	0	0.11
PgERF134-3	3.64	3.98	6.78	8.29	15.94	3.72	1.55	2.34	0	0	0.28	0.48	0.18	0
PgERF134-4	3.25	2.58	1.74	1.07	4.28	3.32	0	0	0.93	0	0.28	0	0	0
PgERF135-1	4.38	4.23	0	0	0	4.56	0.28	0.44	0	0	0	0	0	0
PgERF135-2	0	0	0	0	0	0	0	0	0	0	0	0	0	0
PgERF135-3	2.19	0	1.35	0.37	2.68	0	0	0	0.88	0	0.2	0.17	0.17	0.25
PgERF135-4	1.15	0.69	0	0	0	0	0	0	0	0	0	0	0	0
PgERF136-1	0	0	0	0	0	0	0	0	0	0	0	0	0	0
PgERF136-2	0	0	0	2.46	3.46	0	0	0	0	0	0	0	0	0.21
PgERF136-3	0	0	0	0	0	0	0	0	0	0	0	0	0	0
PgERF136-4	0.87	0	0	0	0	0	0.15	0	0	0	0	0.07	0	0
PgERF136-5	0	0	0	0	0.26	0	0	0	0	0	0	0	0	2.62
PgERF136-6	3.33	4.99	0	1.43	6.49	4.31	1.02	1.38	0.93	0	8.1	23.19	30.6	11.21
PgERF136-7	106.26	117.8	6.02	9.61	42.91	119.03	53.01	58.18	78.99	34.05	39.61	32.41	5.6	1.44
PgERF136-8	0	0	0	0	0	0	0	0	0	0	0	0	0	0
PgERF136-9	0	0	0	0	0	0	0	0	0	0	0	0	0.06	0
PgERF136-10	0	0	1.58	0.9	8.62	0	0.03	5.32	8.29	0	7.3	5.34	1.55	0.74
PgERF136-11	6.46	2.85	0	0	2.23	4.44	0.64	1.11	2.42	0.94	0.56	0.41	0	0
PgERF136-12	3.46	2.97	0.88	0	4.52	3.45	2.07	0	2.6	0.76	1.99	16.81	2.48	1.37
PgERF136-13	85.79	83.74	7.51	2.28	24.53	104.19	31.35	20.57	20.88	19.56	25.41	37.84	6.65	21.25
PgERF136-14	0.07	0	0	0	1.22	0	0	0.45	0	0	0	11.8	1.21	1.28
PgERF136-15	0	0	0	0.09	3.54	0	0	0	0	0	0	0	0	1.5
PgERF136-16	10.2	0	3.47	0	1.58	8.37	13.59	0	0	0	1.59	0	0	4.72
PgERF137-1	0	0	3.17	2.47	0	0	1.8	3.3	0	1.42	0.29	0	0	0
PgERF137-2	0	1.13	3.88	4.68	5.73	1.34	0	0	2.48	1.42	6.28	1.88	0.64	2.69
PgERF137-3	0.79	2.68	1.41	5.36	5.04	0.84	0	1.92	0	0.77	0	1.03	1.68	2.26
PgERF138-1	70.77	80.68	31.85	55.21	53.02	67.13	37.53	42.24	64.27	60.06	36.74	35.33	38.99	16.72
PgERF138-2	58.86	58.95	35.84	36.62	56.88	74.86	52.4	65.39	50.51	67.78	54.95	29.32	24.99	15.7
PgERF138-3	66.72	64.47	51.4	53.93	71.33	63.72	44.82	59.24	37.32	64.43	67.93	37.54	40.73	21.16
PgERF138-4	113.01	111.84	116.83	106.92	98.27	104.67	125.66	89.98	103.06	64.3	83.4	64.54	91.69	72.53
PgERF139-1	89.93	99.92	43.55	51.04	92.09	78.07	52.31	90.04	154.26	55.99	128.89	124.15	166.7	19.75
PgERF139-2	0	9.86	0.04	5.94	0.67	0	8.84	0	0	7	0	0	0	3.1
PgERF139-3	14.68	3.3	5.95	8.1	10.04	12.56	5.35	9.34	14.32	0	13.41	10.85	8.15	0.41
PgERF139-4	88.08	81.59	31.84	38.33	53.92	68.47	69.48	100.74	80.9	52.55	114.11	96.84	166.07	38.8
PgERF140-1	0	0	0	0	0	5.68	0	0.8	0.76	0	0	0	0	0
PgERF140-2	0.18	0	0.21	0.14	0.12	0	0	0	0.45	0	0	0.27	0	0
PgERF140-3	0.77	1.72	3.17	0.34	2.97	0	0	0	0	0	0.59	0	0	0
PgERF140-4	0	0	0	0	0	0	0	0	0	0.8	0	0	0	0
PgERF140-5	0	3.37	0	4.24	0	0	0	0	0	0	0	1.93	0	0
PgERF140-6	0	0	0	0	0	0	0	0	0	0	0	0	0	0
PgERF140-7	1.05	0	0	0	0	0	0	0	0	0	0	0.21	0	0
PgERF140-8	0.32	0.44	1.29	0.4	1.26	0	3.09	0.55	0	0	2.4	1.27	0	2.61
PgERF140-9	0	0	0	0	0	0	0	0	0	0	0	0	0	0
PgERF140-10	0	0	0	0.19	0	0	0	0	1.32	0	0	0	0.38	0.29
PgERF140-11	1.29	2.19	0.43	4.2	1.34	1.28	2.65	1.07	0.35	0.31	0.33	0.7	0.61	0.25
PgERF140-12	0.07	0	0	0	0	0	0	0	0	0	0	2.1	0.08	0.55
PgERF140-13	0.09	0	0	0	0.02	0	0	0	0	0	0	0.43	0	0
PgERF140-14	3.38	3.69	3.62	4.81	5.9	4.77	3.96	4.52	2.96	4.01	5.48	0	0	0
PgERF140-15	0	0	0	0	0	0	0	0	0	0	0	0	0	0
PgERF140-16	2.25	3.01	1.21	1.69	4	1.01	1.85	1.05	0	0	1.64	0.77	0.48	0
PgERF140-17	0.28	0	0	0	0	0	0	0	0	0	0	0.27	0	0.62
PgERF140-18	0	0	0	0	0	0	0	0	0	0	0	0	0	0
PgERF140-19	0	0	0	0	0	0.62	0	0	0	0	0	0	0	0
PgERF140-20	0	0	0	0	0	0	0	0	0	0	0	0	0	0
PgERF140-21	0	0	0.42	0	0	0	0	0.73	0	0.15	0	0	0	0
PgERF140-22	0	0.29	0	0.5	0	0	0	0	0	0	0	0	0.53	0
PgERF140-23	2.54	0	4.76	2.56	6.26	0	1.53	2.43	0	3.2	0	1.54	0	0
PgERF140-24	0	0	0	0	0	0	0	0	0	0	0	0	0	0
PgERF140-25	0.77	0	0	0.86	0.77	0	1.31	0	0	0	0	0	0	0
PgERF140-26	0	0.72	0	2.56	2.12	0	0.65	0	0	0.72	0	0.62	0	0
PgERF140-27	0	0	0	0	0	0	0	0	0	0	0	0	0	0
PgERF140-28	0	0	0	0	0	0	0	0	0	0	0	0	0	0
PgERF140-29	0	0	0	0.21	0	0	0	0	0	0	0	0	0.78	0
PgERF140-30	0	0	0	0	0	0	0	0	0	0	0	0	0	0
PgERF140-31	0	0.16	0	1.26	0	0	0	0.07	0	0	0	0	0	0
PgERF140-32	0	0	0	4.1	4.91	0	3.11	1.58	1.97	0.87	2.15	0	0	0
PgERF140-33	0	0	0.83	0	0	0	0	0	0	0	0.78	0	0	1.17
PgERF140-34	0	0	0	0	0	0	0	0	0	0	0	0	0	0
PgERF140-35	0	0	0	0	0	0	1.07	0	0	0	0	0	0	0
PgERF140-36	0	0	0	0	0	0	0	0	0	0	0	0	0	0
PgERF140-37	1.14	0	0.17	0	0	1.75	1.81	0	1.22	2.89	0	0	0	0
PgERF140-38	0.02	0	0.01	0	0.4	0	0	0	0	0	0	0	0.7	0.06
PgERF140-39	0	0	0	0	0	0	0	0	0	0	0	0	0	0
PgERF140-40	0	0	0	0	0	0	0	0	0	0	0	0	0	0
PgERF140-41	0	0.44	0	0.03	0.03	0	0	0	0	0.38	2.21	0	0.1	1.11
PgERF140-42	0	0	0	0	0	0	0	0	0	0.53	0	0	0	0
PgERF140-43	0	0	0	0	0	0	0	0	0	0	0	0	0	0
PgERF140-44	0	0	0	0.77	0	0.13	0	0	0	0	0	0	0	0
PgERF140-45	0	0	0	0	0	0	0	0	0	0	0	0	0	0
PgERF141	273.22	302.58	120.43	43.47	49.73	251.49	52.11	81.22	52.4	29.01	33.7	9.91	2.96	1.88
PgERF142-1	1.25	2.39	0.33	0.19	0.29	2.19	0.91	0	0.7	0.76	0.85	0.73	3.89	6.57
PgERF142-2	3.72	0	0	0	0	2.55	0	0.97	0	0	0	0	4.46	19.46
PgERF142-3	9.35	12.89	2.29	0.23	6.02	12.8	0.51	0	2.77	0	3.21	11.25	9.11	10
PgERF142-4	0.49	0	0	0	0	0.72	0	0.6	0	0	0	0	2	11.46
PgERF143-1	31.65	23.52	31.64	5.28	20.13	18.14	21.87	31.14	18.15	14.32	43.09	15.64	25.96	4.89
PgERF143-2	21.75	14.62	12.67	10.99	10.36	17.91	13.13	60.19	52.4	20.45	38.23	21.23	18.89	0.91
PgERF144-1	0	1.55	0	0.63	0	0.9	2.42	0.95	5.94	3.99	8.13	3.92	5.7	0
PgERF144-2	4.94	2.48	3.65	5.96	2.55	2.33	6.8	31.39	26.02	6.93	36.75	22.25	66.36	7.91
PgERF145-1	10.71	10.74	10.66	5.53	10.36	8.63	5.72	11.61	6.78	15.44	9.7	8.94	9.71	5.52
PgERF145-2	0.75	0.75	0	0	0.7	0.8	0	0.75	1.56	0	2.34	0.73	0	0.48
PgERF146-1	38.76	43.84	22.44	21.35	14.65	36.4	37.86	65.28	58.34	30.25	23.48	27.45	40.35	11.55
PgERF146-2	7.5	9.06	8.26	0.47	1.45	8.64	13.3	46.13	41.21	46.92	17.02	16.02	31.16	1.33
PgERF146-3	113.94	115.16	60.81	38.6	33.53	90.65	70.43	141.23	125.91	100.09	57.93	50.34	111.03	12.41
PgERF147-1	0	0	0.13	0.34	0	0	0	0.03	0.56	0	0	0	0	0
PgERF147-2	0	0	0	0	0	1.85	0	0.33	1.04	1.66	0	0	0	0
PgERF147-3	0	0.26	0.32	0	0	0	0	0.09	0	0	0	0	0	0
PgERF147-4	0	0	0.5	0	0	0	0	0	0.67	0	0	0	0	2.03
PgERF147-5	1.85	1.73	0.44	0.01	0	0	0	0	0	0	0.79	0	0.72	0
PgERF147-6	0	0	0.42	1.11	0	0	0	0.29	0	0	0	0	0	0
PgERF147-7	0	0.65	0.9	0.02	0	0	1.36	0	0	0	0	2.04	2.31	0
PgERF147-8	0	0.34	0.44	0	2.76	0	0	0.58	0	0	0	0	0	0
PgERF147-9	0	0.6	0	1.51	0	0	0	0.1	0	0	0	0	0	0
PgERF147-10	0	0	0	0	0	0	0	0	0	0	0	0	0	0
PgERF147-11	0	0	0.65	0	0	0	0	0	0	0	0.67	0	0	0.66
PgERF148-1	2.43	2.51	1.2	1.17	8.33	2.83	4.63	5.85	6.73	8.44	2.4	7.49	77.95	11.88
PgERF148-2	0.91	2.2	0.82	0	6.71	0	2.43	1.22	0.78	2.46	0.84	4.39	21.44	2.58
PgERF149-1	0	0	0	0	0	0	0	0	0	0	0	0	0	0
PgERF149-2	13.31	10.5	12.47	0	0	13.18	2.14	8.78	13.12	2.69	6.13	1.38	2.14	0.58
PgERF149-3	137.32	139.42	111.78	8.4	28.86	139.44	12.41	87.18	139.26	41.09	42.35	7.31	7.37	1.22
PgERF149-4	80.97	92.5	62	7.04	17.21	100.66	5.75	80.7	93.6	42.64	29.54	8.46	15.04	0.72
PgERF150-1	2.49	0	0	0	1.38	1.48	2.12	3.73	0.88	1.77	2.59	0.67	0.91	0
PgERF150-2	0	0	1.72	0	0	0	0	0	0	0	1.53	0	0	0
PgERF150-3	0	0	0	0	0	2.26	2.13	0.77	0	0	0	0.36	0	0
PgERF150-4	0	5.78	5.27	3.95	2.99	1.63	1.79	1.43	4.16	4.43	2.03	3.41	3.94	1.83
PgERF151	11.9	14.58	9.04	6.82	15.63	16.47	20.69	5.78	15.4	4.2	7.07	13.99	3.66	8.54
PgERF152-1	211.87	234.29	83.86	159.87	73.53	183.21	130.83	206.63	399.29	73.45	197.72	195.06	254.75	54.4
PgERF152-2	28.07	8.91	63.12	6.85	19.1	23.22	32.89	51.55	0	0.01	28.36	6.3	41.18	16.96
PgERF152-3	12.63	3.45	25.41	2.6	7.89	7.09	13.21	17.26	0	0	9.93	2.22	20.28	12.79
PgERF152-4	98.96	86.35	34.95	64.86	34.62	60.47	54.4	75.29	159.71	18.62	72.08	78.92	126.68	39.95
PgERF153	0.76	1.36	1.97	1.02	1.86	1.17	9.7	5.11	3.48	5.37	15.62	3.73	6.55	5.71
PgERF154	0	0	0	0.15	0.21	0	0	0.33	2.25	0	0	0.33	18.65	95.35
PgERF155	3.6	7.55	4.15	3.87	1.82	3.44	0.31	0	0	0	0	0.29	0.28	0
PgERF156	0	0	0	0	0.16	0.15	0.27	0	0	0	0	31.29	0.24	0
PgERF157	4.26	2.86	3.7	1.63	3.07	2.53	0	0.92	0.76	0.38	0	0	0	0.57
PgERF158	3.08	3	4.16	2.9	2.28	3.64	0	0.36	0	0	0	0	0	0
PgERF159	0.28	0.18	0.19	0	6.62	0	0	0.09	0	0.22	0	0	0.51	3.59
PgERF160	3	3.27	2.92	2.59	0.91	2.58	0.52	0.97	1.8	0	0	0	0.23	0
PgERF161	0	0	0	0	0	0	0	0	0	0	0	7.61	0	0
PgERF162	2.57	0	0	0.98	2.07	0.65	2.38	1.66	0	0.69	1.25	0	0.53	1.03
PgERF163	3.19	0.72	0	0	0	0	2.21	1.37	0.84	0.85	0.78	0.69	0	1.28
PgERF164	0	1.09	0	0	0	0	0	1.56	0	0.65	0.59	0.52	3.46	0
PgERF165	0	0	0	0	0	0	0	0	0	0	0	6.82	0	0
PgERF166	0	0	0	0	0	0	0	0.37	0	0	0	8.74	0	0
PgERF167	0	0	0	0	0	0	0	0	0	0	0	7.43	0	0
PgERF168	0	0	0	0	0	0	0	0	0	0	0	7.32	0	0
PgERF169	0	0	0	0	0	0	0	0	0	0	0	6.27	0	0
PgERF170	0	0	0	0	0	0	0	0	0	0	0	1.9	0	0
PgERF171	0	0	0.62	0	0	0.66	1.8	0.56	1.37	0	0.63	0	0	1.04
PgERF172	0	0	0	0	0	0	0	0	0	0	0	4.6	0	0
PgERF173	0	1.31	0	0	2.33	0.74	0	0.63	0	0	0	0	0	0
PgERF174	0	0	0	0	0	0	0	0	0	0	0	3.29	0	0
PgERF175	1.09	0.74	0.78	0	0	0	0.75	2.11	0.86	0	0	0	0	0
PgERF176	0	0.79	0	0	0.93	0.88	0	0.75	0	0.93	0	0	0	0.7
PgERF177	0	0	0	0	0	0	0	0	0	0	0	0	1.05	3.07
PgERF178	0	0	0	0	0	0	0.61	0	2.78	0	0.64	0.57	0	0
PgERF179	0	0	0	0	0	0	0	0	0	0	0	3.5	0	0
PgERF180	0.93	1.26	0	0	0	0	0	0.6	0	0.74	0	0	0.57	0.56
PgERF181	0	0	0	1.03	1.44	0	0	0	0	0	1.32	0	0	0
PgERF182	0	0	0	0	0	0	0	0	0	0	0	3.03	0	0
PgERF183	0	0	0	0	0	0	0	1.24	1.02	0	0	0.41	0	0
PgERF184	0	0	0	0	0	0	0	0	0	0	0	0.95	0	0
PgERF185	0	0	0	0	0	0	0	0	0	0	0	0	0	0
PgERF186	0	0	0	0	0	0	0	0	0	0	0	2.21	0	0
PgERF187	0	0	0	0	0	0	0	0	0	0	0	0	0	0
PgERF188	0	0	0	0	0	0	0	0	0	0	0	1.62	0.51	1
PgERF189	0	0	0	0	0	0	0	0	0	0	0	2.42	0	0
