# Supplementary material for: Structural variation, functional differentiation and expression characteristics of the AP2/ERF gene family and its response to cold stress and methyl jasmonate in Panax ginseng C.A. Meyer
Source: PLoS One. 2020 Mar 16;15(3):e0226055. doi: 10.1371/journal.pone.0226055 (PMC7075567; doi:10.1371/journal.pone.0226055)
Supplement: S7 Table — (XLSX) [file pone.0226055.s013.xlsx]

## Sheet: Sheet1
S7 Table. Expression profiles of the PgERF gene transcripts in the four-year-old plant roots of 42 genotypes representing the diversity of Jilin ginseng in Northeastern China.
Transcript_ID	S1_TPM	S2_TPM	S3_TPM	S4_TPM	S5_TPM	S6_TPM	S7_TPM	S8_TPM	S9_TPM	S10_TPM	S11_TPM	S12_TPM	S13_TPM	S14_TPM	S15_TPM	S16_TPM	S17_TPM	S18_TPM	S19_TPM	S20_TPM	S21_TPM	S22_TPM	S23_TPM	S24_TPM	S25_TPM	S26_TPM	S27_TPM	S28_TPM	S29_TPM	S30_TPM	S31_TPM	S32_TPM	S33_TPM	S34_TPM	S35_TPM	S36_TPM	S37_TPM	S38_TPM	S39_TPM	S40_TPM	S41_TPM	S42_TPM
PgERF001	0	0	0	0	0	0	0	0	0	0	0	0	0	0	0	0	0	0	0	0	0	0	0	0	0	0	0	0	0	0	0	0	0	0	0	0	0	0	0	0	0	0
PgERF002	0	0	0	0	0	0	0	0	0	0	0	0	0	0	0	0	0	0	0	0	0	0	0	0	0	0	0	0	0	0	0	0	0	0	0	0	0	0	0	0	0	0
PgERF003	0	0	0	0	0	0	0	0	0	0	0	0	0	0	0	0	0	0	0	0	0	0	0	0	0	0	0	0	0	0	0	0	0	0	0	0	0	0	0	0	0	0
PgERF004	0	0	0	0	0	0	0	0	0	0	0	0	0	0	0	0	0	0	0	0	0	0	0	0	0	0	0	0	0	0	0	0	0	0	0	0	0	0	0	0	0	0
PgERF005-1	0	0	0	0	0.41	0	0	0	0	0	0	0	0.79	0	0	0	0	0	0	0	0	0	0	0	0	0	1.39	0	0	0	0	0	0	0	0	0	0	0.58	0	0.96	0	0
PgERF005-2	0	0.6	1.26	0.38	0.5	1.13	0.32	0.77	0.75	0.81	1.27	2.5	1.08	0	0.68	0.71	1.04	0	1.7	0.6	0.44	0.62	1.03	0.69	0.85	0.95	0	0.43	0	0.67	0.71	0.62	0	0	0	0.39	1.79	0.75	1.5	0	0.64	0
PgERF006	0	0	0	1.34	0	3.97	0	0	0	1.43	1.11	3.29	0	0	1.19	1.23	1.23	2.4	2.39	15.61	0	0	2.43	4.81	1.56	3.39	0	6.05	0	0	3.76	0	7.17	6.86	0	0	2.53	1.24	2.12	0	0	7.12
PgERF007	0	0	0	0	0	0	0	0	0	0	0	0	0	0	0	0	0	0	0	0	0	0	0	0	0	0	0	0	0	0	0	0	0	0	0	0	0	0	0	0	0	0
PgERF008	0	0	0	0	0	0	0	0	0	0	0	0	0	0	0	0	0	0	0	0	0	0	0	0	0	0	0	0	0	0	0	0	0	0	0	0	0	0	0	0	0	0
PgERF009	0	0	0	0	0	0	0	0	0	0	0	0	0	0	0	0	0	0	0	0	0	0	0	0	0	0	0	0	0	0	0	0	0	0	0	0	0	0	0	0	0	0
PgERF010	0	0	0	0	0	0	0	0	0	0	1.28	0	0	0	0	0	0	0	0	0	0	0	0	0	0	0	0	0	0	0	0	0	0	0	0	0	0	0	0	0	0	0
PgERF011	0	0.85	0	0	0	0	0	0	0	0	0	0	0	0	0	0	0.49	0.48	0	0	0	0	0	0.97	0	0	0	0	0	0	0.51	0.44	0.48	0	0	0	0	0.5	0.43	1.55	0	0
PgERF012	3.54	0.43	0.6	1.09	1.87	0.55	0.68	0.28	1.36	0.88	0.68	0.45	0	0.59	0.73	0.75	0	0.25	0	0.86	0	0	1.73	0.25	0.61	1.03	0.68	0.92	0	0.73	0.77	1.12	1.46	0	0.56	1.14	0	0.25	1.29	0	1.39	1.44
PgERF013	0.37	1.19	0.83	1.87	2.24	2.61	0	0.76	0	0.4	0.94	0.62	0	1.21	1	2.05	1.37	0.34	0	2.65	0	2.44	1.02	1.69	0.84	1.41	0.31	0.42	0.36	0.66	0.7	1.54	1.34	0.37	0	0.78	0	0.69	2.66	0.36	0.95	0.66
PgERF014	0.66	2.88	0.73	9.89	4.24	1.98	3.03	9.39	1.97	0	0.83	0	17.21	3.92	6.19	5.13	9.7	0	0.59	0	17.64	5.37	1.49	0	7.41	2.48	0.28	8.19	7.02	14.91	9.93	1.08	7.36	0.66	3.71	4.46	0.94	1.53	1.3	0	6.43	0.29
PgERF015	0	0	0	0	0	0	1.13	0	0	0	0	0	0	0	0	0	0	0	0	0	0	0	0	0	0	0	0	0	0	0	0	0	0	0	0	0	0	0	0	0	0.56	0
PgERF016	0.3	0.71	0.99	0.3	0.25	0.89	0.25	0	0	0.32	0.74	1.23	0	0.96	0	0.27	0.82	0	0	3.03	0.34	0.97	1.34	2.95	1	0.37	0.49	0.33	1.15	0.26	0	0.73	0	0.89	0	0	0	0.55	0.23	0.29	0.5	0.52
PgERF017	0	0	0	0	0	0	0	0	0	0	0	0	0	0	0	0	0	0	0	0	0	0	0	0	0	0	0	0	0	0	0	0	0	0	0	0	0	0	0	0	0	0
PgERF018	0.36	0	0	0	0.62	0	0	0	0	0	0.9	1.49	0.38	0.39	0	0	0	0	0	0.28	0	0	1.3	0	0	0	0	0	0	0	0.34	0	0	0	0	0	0.34	0	0	0.35	0	0
PgERF019	0	0.45	1.24	0	0.48	0	0.47	0.57	0	0.6	0	0.46	0	0	0.5	0.51	0	0.51	1.01	0	0	1.83	0	0.51	0	1.41	0	1.27	0.54	0	1.05	0	0	0	0	0	1.06	0.52	0	0	0	0
PgERF020	0	0.17	0.72	0.22	0.19	0.43	0.18	0.88	0	0	0.36	0.18	0.45	0.7	0.58	0.4	0.2	0.39	0	1.2	1.52	0.35	0.59	0.2	1.22	0.54	0.36	0.74	0.63	0.39	1.64	0.18	0.19	0.22	0.44	0.23	0	0.2	0.17	0	0.18	0
PgERF021	0.33	1.04	0	0.99	0.85	0	0.27	0.33	0.98	0	0.27	0	0	0	0	0	0.3	0	0	0	0	3.21	0	0	0.37	0	0.27	0	0.64	1.17	0.31	0	0.59	0	0	0.34	0.62	0	0	0	0	0
PgERF022	0	0.39	0	0	0.42	0.98	0.83	1	0	1.59	0.41	0.41	0	0	0	0.45	0.91	0	0.89	1.16	0	0.8	6.71	2.68	0	0	0.82	0	0	1.75	0	2.03	0.88	0	0	0	0	1.37	0.39	1.42	0.42	1.74
PgERF023	2.5	0	0	0	3.24	0	0	0	0	2.7	3.16	2.07	1.32	1.39	1.13	2.32	2.32	1.13	4.52	2.95	0	0	1.15	1.14	0	1.6	3.13	7.15	0	0	1.18	1.04	0	1.29	1.29	1.32	1.2	1.17	0	0	3.2	3.36
PgERF024	0.39	1.86	0.43	1.17	1.68	1.95	0	0.4	0.78	1.26	0.65	0.32	1.22	0.42	0.7	0	0.36	2.82	0.7	1.23	0	0.64	0.35	0	0.44	0.98	0.33	1.32	0.38	0	1.1	0.32	3.14	0.39	0	0	0.74	0.36	2.16	0	0.99	2.41
PgERF025	0	0.28	0	0	0	0	0	0	0	0	0	0.29	0	0	0	0	0	0	0	0	0	0	0	0	0	0	0.3	0	0	0	0	0	0	0	0	0	0.34	0	0.28	0	0	0
PgERF026	0	0	0	0	0	0	0	0	0	0	0	0	0	0	0	0	0	0	0	0	0	0	0	0	0	0	0	0	0	0	0	0	0	0	0	0	0	0	0	0	0	0
PgERF027	0	0	0	0	0	0	0.86	0	0	0.55	0	0	0	0.55	0.46	0.93	0.94	0	0.46	0	0.59	0.83	1.85	2.31	1.73	0	0.43	0	0	1.36	0	1.26	0.46	0	0	0	0	0.95	0	0.98	0.43	0.45
PgERF028	0.83	1.31	0.31	4.41	0.71	0	1.62	2.25	1.37	0.59	0.92	0.23	6.33	2.68	0.74	2.78	1.27	0.5	0	0	0.96	4.94	1.25	0	2.47	2.42	0.69	2.49	1.87	2.45	2.34	0	5.67	0	7.61	2.87	2.88	0.26	0.65	0.27	0.94	0
PgERF029	0.72	8.85	1.59	0.72	4.94	0	1.22	0.73	1.43	3.85	4.81	2.38	2.25	0	3.21	11.22	0.66	5.19	3.23	3.95	0	0	0.65	1.95	4.92	4.54	1.79	11.39	1.39	0.64	10.82	3.55	5.15	3.64	3.68	1.5	8.87	0.67	2.85	3.46	10.97	1.27
PgERF030	0	0	0	1	0.85	0	0	0	0	0	0	0	0	0	0.89	0	0	0.9	0	0	2.32	1.62	0	1.8	0	0	0	0	0	0	0	0.82	0	1.01	0	0	0	0.92	0	0	0	0
PgERF031	4.15	0	0	0.38	0	0	4.11	0	0	0	0.63	0	0.39	0	0	0	0	0	0.68	0	0	0	0.34	0	0	0	0.63	0	0	0	0.35	0	0	0	0.77	3.14	0	0	0.3	3.27	0.32	0
PgERF032	0.83	0	0	0	0	0	0	1.69	0	0	0	1.38	0.87	0	0	0	0	0	0	0	0	2.72	0	1.51	1.91	0	0	0	2.41	0	0	0	0	0	0	0.87	0	0	0	0	0	0
PgERF033	192.29	376	232.47	70.11	354.31	170.75	63.25	87.94	274.36	167.3	94.56	32.93	224.5	14.01	161.29	414.25	52.7	378.15	126.17	163.91	2.68	6.48	6.26	83.29	317.7	160.01	75.9	342.74	101.97	32.86	330.7	144.22	121.51	128.33	240.69	216.16	590.87	2.33	513.5	52.19	360.71	91.02
PgERF034	1.13	1.05	1.25	0.94	2.26	1.32	0.31	0.77	0	0.81	0.32	1.25	0.39	0.41	1.01	0.69	1.73	0.17	1.02	0.59	1.1	0.31	0.17	1.54	0.84	0	0.63	0.85	0.37	1.5	0.71	0.93	0.84	1.13	0.77	0.59	1.25	0.87	1.79	0.18	0.32	0.83
PgERF035	0	0	0	0	0	0	0	0	0	0	0	0	0	0	0	0	0	0	0	0	0	0	0	0	0	0	0	0	0.49	0	0	0	0	0	0	0	0	0	0	0	0	0
PgERF036	0	0.33	0	0	0.36	0	0.35	2.54	0.83	0	0	0	0	0	0	0	0	0	0	0	0	1.36	0	0	0.47	2.1	1.04	0	0	0.74	0.39	0	0	0	1.28	0	0.4	0.77	0	0	0	0
PgERF037	1.85	4.44	2.06	1.24	1.6	1.24	1.58	2.52	1.85	1.33	3.63	2.05	1.3	1.35	2.22	3.42	4	0.56	2.79	1.46	4.34	5.06	3.38	3.37	1.41	3.13	3.62	1.4	2.4	4.4	2.34	1.02	1.67	3.13	1.91	1.94	2.36	1.73	2.95	1.79	3.16	1.1
PgERF038	4.29	1.71	0	3.77	5.08	0	0.91	2.19	2.14	2.31	1.8	0.89	2.81	4.1	3.85	0.49	0	0.97	0	0	1.26	1.76	3.42	3.9	1.83	0	1.35	0.61	0.52	0.48	1.52	0	1.93	2.17	6.06	0.56	1.02	2	0.43	3.63	1.83	0
PgERF039	4.54	20.15	5.06	0	1.31	3.79	0	15.44	18.12	1.63	1.27	0	1.6	0	4.08	9.78	6.47	3.43	3.42	1.19	0	3.72	0	0	1.74	4.8	0	0.86	3.67	6.75	10.02	0.63	2.04	0.77	2.34	0	35.5	0	24.13	0.73	11.6	2.02
PgERF040-1	1.47	4.21	0.65	0	1.01	2.06	0.98	0.3	1.17	0.95	0.99	0.24	0.31	0	0.26	0.81	1.08	2.39	2.12	0.23	0	1.44	1.33	0.27	0.33	0	1.97	0.66	0	0.78	1.11	1.21	0	0.59	0.6	1.53	1.68	1.64	2.56	0.57	1.5	0.78
PgERF040-2	0	0	0	0.65	0.56	1.29	0	0.66	0	0	1.08	0	0	0	0.58	0.59	0.6	0.58	0	1.53	0	0	0.59	1.17	0	0	1.08	1.47	0.63	0	0.61	0.53	0.58	0.66	0.66	0	0	0	2.57	0	0	0.57
PgERF041	0	0	0	0	0	0	0.22	0	0	0	0	0.22	0	0	0	0	0	0	0	0	0	0	0	0	0	0	0	0	0	0	0	0	0	0	0	0	0	0	0	0	0	0
PgERF042	10.53	17.53	32.99	11.84	23.6	26.22	5.88	25.37	14.01	7.89	20.89	16.94	18.03	8.65	13.17	31.32	20.88	8.08	16.12	21.17	3.35	8.87	5.8	49.28	24.78	12.85	10.41	19.5	9.29	16.17	15.95	26.31	27.44	8.33	14.06	7.33	17.91	5.05	36.18	10.47	31.49	18.33
PgERF043-1	0	0	0	0	0	0	0	0	0	0	0	0	0	0	0	0	0	0	0	0	0	0	0	0	0	0	0	0	0	0	0	0	0	0	0	0	0	0	0	0	0	0
PgERF043-2	0	0	0	0	0	0	0	0	0	0	0	0	0	0	0	0	0	0	0	0	0	0	0	0	0	0	0	0	0	0	0	0	0	0	0	0	0	0	0	0	0	0
PgERF044-1	0	0	0	0.6	2.59	0.6	0	0	0	0	0	2	0	0.76	0	0	0.64	0	0	0	0	1.97	0.55	0	0	0.76	0.5	0	0.58	0.54	0.57	0	1.08	0	0.62	0	0	3.48	0	0	0.51	0
PgERF044-2	2.24	5.82	4.37	3.94	13.04	15.17	2.85	1.14	0.56	0.72	4.24	6.51	2.94	4.19	6.04	8.26	3.55	0.51	1.52	8.41	7.22	13.76	11.24	7.65	3.19	0.71	7.04	1.91	1.09	2	4.77	12.51	7.05	0.57	5.19	1.76	3.74	12.88	6.24	1.08	6.68	10.44
PgERF045	0.67	1.07	0.75	0.34	1.74	0.34	1.13	1.03	0	1.09	0.57	0.28	0	2.56	0.61	0	0.31	0.61	0.91	1.86	3.54	0	1.53	1.23	0.38	0	1.13	0	0	0.3	0	0.83	0	2.37	0.35	0	0.96	2.2	0.8	0	0.29	0.6
PgERF046	1.59	0.32	0.44	1.99	2.39	7.56	0.33	1.62	0.4	0.43	1	2.31	0.42	0.43	0.71	0.73	2.93	0.36	2.87	2.19	3.71	1.3	3.61	1.44	0.45	2	2.33	1.8	0.39	1.06	1.12	2.95	1.78	0.4	1.22	0.41	0.38	3.33	2.84	0.38	0.34	3.51
PgERF047	0.28	2.01	0	0	0.24	0.28	0.94	1.08	0.28	1.2	0	0	0.59	0.3	0.75	1.54	2.84	1.27	0	0	0	0	0.25	0	1.26	0.35	0	1.27	0.27	0	1.85	0	1.25	0	0	0	0.53	0	0.89	0	0.48	0.25
PgERF048	0	0.19	0	0	0.2	0	0	0	0	0.76	0.4	0.78	0.25	0	0.21	0.43	0	0.43	0	0.56	0.55	0.39	0	0.21	0.53	0.59	0.39	0.27	0	0	0	0.39	0.21	0.24	0.97	0.25	0	0.66	0	0	0	1.04
PgERF049-1	0	0	0	0	0	0.83	0	0.85	0.28	0	0.23	0	0	0	0	0.51	1.02	0.5	0	0	0.32	0	0.25	0.5	0.62	1.05	0.46	0.63	0.27	0.74	0	0	0.74	0.28	0	0	0.53	0.26	0	0	0	0
PgERF049-2	0	0	0	0	0	0	0	0	0	0	0	0.43	0	0	0	0	0	0	0	0	0	0	0	0	0	0	0	0	0	0	0	0	0	0	0	0	0	0	0	0	0	0
PgERF050	0.83	2.63	1.84	0	3.91	4.14	0.69	0.42	2.06	0.89	1.04	0	0	6.28	1.11	2.65	2.29	0.75	0	0	0.96	2.02	0.75	0	2.8	3.12	2.76	1.87	0.8	0.37	1.95	0.34	3.7	1.25	0.42	0.43	3.54	0.77	0.66	0	1.76	0
PgERF051	0	0.36	0	1.37	3.91	0	0	0.46	0	0.49	0	0.75	0	0.49	1.22	1.25	0	0	0.41	0	0.53	1.49	9.51	0.41	3.6	0	1.14	0	0	0.4	1.29	1.12	0.41	0	0	0	0.43	0.85	0.72	0	0	0
PgERF052	61.64	111.32	49.98	79.38	55.7	46.19	54.37	103.17	82.41	53.5	48.78	58.11	86.67	43.82	53.76	68.36	75.23	50.95	36.75	62.33	63.77	47.01	43.1	63.11	68.93	84.06	61.56	84.28	70.24	90.62	63.34	37.35	69.89	50.37	64.6	57.67	45.03	40.72	56.68	26.62	59.63	27.62
PgERF053	26.96	53.85	22.22	53.15	24.31	20.68	36.36	51.92	40.34	32.87	24.88	29.03	54.17	27.88	34.58	20.3	48.99	24.92	21.12	35.25	45.96	33.16	23.22	28.14	47.25	42.76	35.4	31.28	40.68	65.05	31.86	31.25	30.92	30.08	29.18	34.61	34.35	33.35	35.68	26.99	31.65	21.44
PgERF054-1	9.58	16.36	3.44	3.03	2.85	0	0.77	2.22	8.04	15.32	5.88	0.5	10.57	0.32	4.51	17.11	1.69	16.71	0.65	6.7	0	0	0	4.25	25.4	1.97	5.1	31.23	3.93	1.02	21.82	0	8.3	7.01	19.52	7.94	11.96	0.28	8.82	1.36	8.05	0
PgERF054-2	0.89	11.06	19.69	2.31	3.49	2.05	1.45	15.11	77.92	12.13	3.08	0	9.85	0	8.18	63.65	1.58	23.44	3.06	8.49	0	3.82	0	1.95	11.52	52.57	2.36	30.97	22.25	14.83	39.3	3.13	3.41	3.71	4.27	2.01	66.95	0	12.47	0.64	54.09	1.03
PgERF055	2.66	1.07	1.49	1.34	1.15	0	0	2.71	0	0	0	1.1	0	0	1.2	1.24	0	0	0	0	0	0	0	0	1.56	0	0	0	0	0	0	0	2.4	0	0	1.4	0	0	0	0	0	0
PgERF056	0	2.25	1.57	0.71	3.03	0	1.2	0.72	0	0	0	0	0	0	3.16	1.3	0	0	0.64	1.11	0	0	0.64	0	0	0	0	0	0	0	0	0	1.26	0	5.07	0.74	0	0	0.56	0	0	0
PgERF057	1.11	18.55	13.26	8.06	68.46	22.24	3.02	4.53	3.6	1.49	10.48	6.91	8.71	9.92	9.21	14.25	15.02	4.27	5.25	8.33	16.82	23.13	26.22	9.32	16.52	3.84	27.63	7.22	11.58	31.81	9.68	14.7	6.21	4.45	3.98	2.03	7.66	11.36	23.3	3.21	5.9	11.76
PgERF058	0.74	3.85	1.65	1.12	5.01	4.47	1.25	6.44	0	2	0.94	2.77	0.39	0.4	2	7.16	3.08	2.35	2.35	3.81	0.87	3.64	4.05	11.48	5.45	3.28	1.87	0.84	3.25	6.94	5.61	3.68	6.33	0.75	0.38	1.16	1.41	1.73	2.36	2.51	8.24	0.99
PgERF059-1	0.84	0	0	2.52	1.44	2.8	0.47	0.85	0	1.8	0	0	0.29	3.03	1	0	0.51	0	0.5	2.65	2.28	0	2.79	0.91	1.05	1.31	1.62	0	0.81	0.5	0	2.07	0	2.8	1.72	0	0.27	2.86	0.82	0	0.86	2.72
PgERF059-2	0	0	0	1.27	1.29	1.5	0.64	0	0	0.81	0.63	0.62	0	0.82	0	0	0.69	0	0	1.18	3.52	0	0.68	0	1.72	0	0	0	0	1.34	0	0.62	1.35	0	0	0	0	2.1	1.2	0	0.64	0
PgERF060	0	3.69	3.22	0.29	4.73	2.9	0.48	2.95	2.6	4.36	3.65	4.09	3.94	2.83	1.04	6.11	4	2.36	19.87	4.81	2.36	8.52	1.05	2.89	3.91	6.92	6.55	3.93	4.5	14.93	3.28	2.39	1.04	2.62	0.3	0.91	3.31	1.89	2.3	0.28	2.71	2.56
PgERF061	0.33	1.06	0	0.33	0.29	0	3.89	0	1.66	1.43	1.39	1.38	0	0	0.3	1.52	0.31	0.9	0	0	0	0	0	0.9	0	0	0	1.5	0	0	0.94	0	0.89	0.33	0.68	6.58	1.26	0.31	1.84	21.14	0.56	0
PgERF062-1	0	0	0	0	0	0	0	0	0	0	0	0	0	0	0	0	0	0	0	0	0	0	0	0	0	0	0	0	0	0	0	0	0	0	0	0	0	0	0	0	0	0
PgERF062-2	0	0	0	0	0	0	0	0	0	0	0	0	0	0	0	0	0	0	0	0	0	0	0	0	0	0	0	0	0	0	0	0	0	0	0	0	0	0	0	0	0	0
PgERF062-3	0	0	0	0	0	0	0	0	0	0	0	0	0	0	0	0	0	0	0	0	0	0	0	0	0	0	0	0	0	0	0	0	0	0	0	0	0	0	0	0	0	0
PgERF062-4	0	0	0	0	0	0	0	0	0	0	0	0	0	0	0	0	0	0	0	0	0	0	0	0	0	0	0	0	0	0	0	0	0	0	0	0	0	0	0	0	0	0
PgERF062-5	0	0	0	0	0	0	0	0	0	0	0	0	0	0	0	0	0	0	0	0	0	0	0	0	0	0	0	0	0	0	0	0	0	0	0	0	0	0	0	0	0	0
PgERF062-6	0	0	0	0	0	0	0	0	0	0	0	0	0	0	0	0	0	0	0	0	0	0	0	0	0	0	0	0	0	0	0	0	0	0	0	0	0	0	0	0	0	0
PgERF062-7	0	0	0	0	0	0	0	0	0	0	0	0	0	0	0	0	0	0	0	0	0	0	0	0	0	0	0	0	0	0	0	0	0	0	0	0	0	0	0	0	0	0
PgERF062-8	0	0	0	0	0	0	0	0	0	0	0	0	0	0	0	0	0	0	0	0	0	0	0	0	0	0	0	0	0.11	0	0	0	0	0	0	0	0	0	0	0	0	0
PgERF062-9	0	0	0	0	0	0	0	0	0	0	0.09	0	0	0	0	0	0	0	0	0	0	0	0	0	0	0	0	0	0	0	0	0	0	0	0	0	0	0	0	0	0	0
PgERF063-1	0	0	0	0.54	0	0	0.51	0	0	0	0	0	0	0.12	0.89	0	0	0	0	0	0	3.55	1.26	0	1.88	0.47	0.88	0	0	0	0	0	0	0	0	1.35	0	0	0	0	0	0
PgERF063-2	0	2.88	0	1.25	0	5.32	0	0	0	0	0	0	0	2.57	1.87	0	1.98	1.05	0	3.22	3.16	0	2.55	0	0	0	0	0	3.28	2.69	3.23	0	0.34	1.88	3.77	0	0	2.06	0	1.6	0	1.32
PgERF063-3	3.5	1.81	4.25	0.67	3.28	2.04	3.74	5.19	3.49	0.68	0.27	1.58	2.33	4.83	1.14	2.04	7.49	0.61	1.44	1.6	2.46	4.4	1.22	1.73	2.62	4.16	2.2	3.6	1.39	6.25	3.14	1.05	2.39	0	0.99	3.29	4.54	4.27	1.77	1.94	3.52	1.85
PgERF064	0.24	0	0	0	0.2	0.24	0.2	1.91	0.7	0.25	0.59	0.39	0.49	0.51	0.21	0	0.22	0.42	0	0.37	0.27	0.77	0.85	0.21	0	0	0	0	0.46	0	1.11	0.19	0.84	0	0	0.49	1.81	1.09	0.19	0.45	0.2	0.21
PgERF065	1.74	25.01	10.34	0	2	2.91	1.18	16.8	14.48	1.25	0	0	0	0	2.09	8.02	4.29	3.68	2.62	0	0	0	0	0.53	1.98	3.67	0.49	0.66	7.88	8.78	13.71	0	0.52	1.18	0.6	0	40.37	0	16.62	0	13.84	0
PgERF066	0	11.38	4.54	3.28	0.7	5.32	1.37	4.16	0.81	3.51	2.06	1.02	2.99	0.89	2.93	5.25	6.02	0.74	0.37	0.97	1.91	9.34	3.71	2.97	4.61	3.6	1.37	2.77	4.75	13.43	6.55	0.67	9.51	0.82	0.42	0	1.17	0.38	0.32	1.58	5.9	1.81
PgERF067	0	0.7	0.49	0	0	0	0.37	0.45	0.44	0.94	0	0	0	0	0.39	0.4	0.4	0	0	0	0	0	0	0	0	0.55	0.37	0.5	0	0	0	0	0	0	0.45	1.37	0.42	0	0.69	4.23	0.37	0
PgERF068	70.69	47.7	33.7	53.91	68.27	35.79	38.25	42.32	48.6	35.7	30.28	30.83	36.42	40.39	33.99	41.39	33.92	28.72	30.82	24.8	35.79	47.94	33.46	33.07	34.07	33.62	43.43	38.82	40.28	41.7	35.36	32.43	54.06	22.13	46.15	41.08	51.76	33.24	46.93	21.25	39.57	21.05
PgERF069	149.08	180.22	286.25	162.24	273.64	253.88	84.1	107.19	118.09	237.06	350.54	193.86	94.77	200.91	387.45	246.96	135.7	238.57	105.24	206.55	277.34	112.13	352.91	146.62	205.66	233.7	358.46	194.56	102.24	113.8	132.46	255.14	165.89	281.79	161.38	93.37	167.69	225.94	308.07	169.46	203.17	263.56
PgERF070	80.03	162.83	134.17	57.36	196.3	82.41	84.32	55.46	52.11	82.37	65.08	29.83	81.47	68.83	202.79	77.44	93.02	191.74	42.6	77.79	29.91	50.59	62.53	34.65	141.45	88.14	84.52	155.48	37.92	40.02	120.64	118.06	155.99	86.31	132.28	128.32	60.98	37.82	180.2	36.82	90.71	142.53
PgERF071-1	51.78	94.28	82.24	37.76	130.2	68.95	60.27	31.63	23.02	67.06	39.93	19.53	56.01	39.85	100.24	44.99	57.18	128	31.91	47.87	9.31	34.14	36.04	20.74	84.55	39.57	60.77	94.29	33.15	30.86	57.78	76.65	91.2	54.04	88.9	81.91	32.32	25.96	102.06	25.79	37.96	76.79
PgERF071-2	86	151.74	131.35	63.26	148.18	65.49	77.08	42.23	47.86	106.01	61.47	29.45	88.2	55.82	158.73	98.49	78.56	173.63	34.86	83.44	17.01	27.68	51.91	25.79	142.24	105.39	80.42	183.39	57.93	34.82	119.18	117.65	133.01	87	105.4	124.48	63.62	28.28	155.27	60.09	78.22	114.81
PgERF072	0	0	0	0	0	1.28	0	0	0	0	1.08	2.84	0	0	0	1.83	0	1.16	2.32	0	0	0	3.53	0	0	1.64	0	0	0	1.15	0	0	3.81	0	0	0	0	0	0	0	0	1.15
PgERF073-1	44.83	88.47	50.28	139.46	59.02	33.83	24.28	90.4	67.55	45.44	35.75	24.66	69.92	30.23	25.67	39.64	51.78	21.18	36.38	14.66	78.97	37.38	52.5	29.62	39.74	44.41	28.31	21.41	27.93	173.45	40.36	15	61.55	4.8	49.84	37.94	87.28	9.67	42.91	47.65	57.04	12.13
PgERF073-2	0	28.52	14.45	15.88	10.17	17.6	16.13	25.09	12.14	12.39	19.01	8.61	18	15.08	16.12	22.66	12.11	11.26	12.86	8.46	11.66	24.72	18.73	3.39	23.9	11.77	12.44	10.18	8.64	40.4	10.81	10.38	7.64	6.42	13.74	23.36	30.41	10.68	32.14	13.44	17.67	3.03
PgERF073-3	19.86	14.45	16.8	35.02	13.27	7.97	10.65	33.92	9.76	3.81	5.8	11.09	28.75	20.3	12.32	18.93	28.53	6.45	14.92	4.92	54.1	27.84	9.73	5.07	32.08	20.47	6.56	6.21	32.79	47.75	28.19	3.24	27.85	5.41	22.47	16.76	31.77	7.93	22.16	21.27	17.79	3.05
PgERF074-1	0.33	6.6	1.84	0	1.14	6.39	3.47	1.95	1.36	0.43	1.11	4.95	1.46	0.36	0	2.43	3.97	0	1.5	4.19	0.92	1.27	3.62	11.01	4.48	0	0.66	0.88	0	0.88	2.19	0.82	3.27	0	0	1.47	6.31	1.85	7.33	5.76	2.54	0.88
PgERF074-2	0	0	0	0.6	0	1.52	0.76	1.35	1.12	1.79	0	0	1.11	0	0.53	0	0	1.07	0	0	0	0.64	0	1.05	0	0.75	0.32	0.45	0.57	0	0	0	0	0	0.61	0.47	0	0	0	0	0	0
PgERF075	97.87	396.66	122.55	50.49	223.33	62.57	123.34	107.22	127.73	76.67	106.65	7.49	160.9	23.25	78.39	189.64	191.94	131.18	24.48	32.11	5.1	21.3	12.3	20.44	259.63	171.56	50.62	125.07	55.12	56.9	174.55	15.62	101.31	45.34	134.56	194.68	384.67	8.72	176.06	27.74	158.36	24.29
PgERF076-1	0	0	0	1.53	0	0	0	0	0	0	0	0.18	1.31	0	0	0	0.34	0	0	0	0	0.76	0	0	0	0	0	0.07	0	0	0	0.03	0	0.97	0	0	0	1.66	0	0	0	0
PgERF076-2	0	0	0	1.69	0	1.15	0	0	0	0	0	1.85	0	0	0	0	0.91	0	0	1.22	0	0.4	0	1.08	0	0	0	0.96	0	0	0	1.1	0	0	1.23	0	0	2.13	0	0	0	0
PgERF076-3	0.06	0	0.78	0	1.58	0.27	2	1.38	2.44	3.37	2.44	0.23	1.86	5.52	2.12	1.25	1.41	1.31	6.97	2.85	6.07	2.83	2.8	0.28	1.02	2.05	1.91	0.73	0	1.51	2.05	2.8	3.64	2.46	1.22	2.1	0.9	0	0	2.81	1.78	1.11
PgERF076-4	1.33	0.48	2.15	0	1.11	2.89	0.12	0	0	2.43	1.71	2.3	1.91	0	3.18	0.95	0	1.83	2.34	4.46	5.15	0	0.66	1.72	1.24	0	2.44	0.58	1.47	3.17	0	2.43	0	3.86	0.49	0	0.14	1.26	1.33	1.14	2.4	2.89
PgERF076-5	0	0	0	0	0	0	0.82	0	0	0	0.8	0	0	1.21	0.49	0.49	0.8	0	0	0	1.04	0	0.81	0	0	0	0	0	0	0	0	0.42	0	0.44	0.48	0	0.4	0	0.24	0	0	0
PgERF076-6	0.46	0	0	0	0	0	0	0	0	0	0	0.59	0	0	0	0	0	0	0	0.31	0	0	0	0	0	0	0	0.97	0	0	0	0	0	0	0.02	0.52	0	1.26	0	0.44	0	1.64
PgERF077-1	0	0	2.55	0	0	0	0	1.95	0	0	0	0	1.64	0	0	0	0	0.23	0	0	0	0	0	0	0	0	0	0	0	0	0	0	0	0	0	0	0	0	0	0	0	0
PgERF077-2	10.97	18.74	9.78	26.35	13.16	3.14	10.87	72.62	24.64	4.64	1.32	0	23.37	4.26	7.74	12.6	31.46	1	0	0	5.04	42.3	11.77	0.36	20.37	38.54	3.94	18.65	27.76	91.33	23.68	0	69.93	1.18	13.67	11.47	25.37	2.55	4.04	0.38	13.01	1.04
PgERF078-1	6.84	20.27	7.54	23.05	9.09	1.24	8.96	64.7	17.01	5.06	1.72	0.51	22.11	5.03	6.94	13.43	33.37	0.73	0	0.24	6.86	31	10.82	0	12.86	31.22	1.81	16.13	24.48	69.11	24.77	0	71.06	0	16.38	7.44	28.01	2.88	2.21	1.2	13.52	1.65
PgERF079	89.75	112.69	45.68	25.08	267.25	41.98	10.76	6.69	49.22	92.3	47.09	23.61	104.04	4.21	89.27	271.73	15.01	227.19	79.88	122.58	2.55	1.99	2.21	61.43	259.87	54.11	55.59	227.64	12.04	3.46	168.34	108.33	91.87	65.43	150.15	83.26	223.23	0.68	162.24	20.18	124.03	28.12
PgERF080-1	0.37	0	0.61	0	1.68	1.47	0.82	0.47	0.73	0.79	0.46	1.97	0.57	0.99	0	0.5	0.95	1.32	1.65	0	0.98	0	0.65	1.99	0.41	0.23	0.78	0.73	0.18	1.74	0.69	0	0.16	1.28	0.37	0	0	1.38	0.72	0	0.78	0
PgERF080-2	0	0.72	0	0.36	1.6	0	0.4	0.46	0	0	0	0	0	0	0.65	0	0.9	0	0	0.43	0.93	2.07	2.48	0	0	0	0.74	0.71	0	0	0	0.89	0	0	0	0	0.52	1.33	0	0	0	0.96
PgERF081	32.73	119.65	40.15	41.7	35.16	45.11	26.03	169.32	126.59	38.81	74.25	28.89	139.55	22.84	27.32	78.21	113.65	33.08	23.53	43.88	27.31	231.43	35.32	45.36	64.8	192.02	42.26	64.87	149.09	307.19	77.65	28.08	61.42	19.18	38.47	31.11	109.18	19.64	47.83	19.76	87.55	36.73
PgERF082	13.57	28.77	0.96	10.13	12.66	4.63	4.83	1.18	9.8	14.59	10.23	3.35	14.5	0.63	10.6	28.06	6.92	17.49	4.69	26.68	1.01	0.47	1.31	13.64	33.75	3.99	14	18.3	1.68	1.54	34.31	9.8	18.87	3.19	35.48	29.75	12.63	1.88	26.77	3.34	5.4	1.27
PgERF083	0.64	0.25	0	0.32	0.27	0.64	1.07	0.65	0	0	0.27	0.53	0.67	0	2.58	0.59	0	1.44	0.29	0.5	0	0.52	0.29	0.29	1.8	0	0.27	0	0	0.28	0	0.53	0.57	0	1.31	1.67	0	0	0	0.31	1.09	0
PgERF084-1	4.5	2.1	1.58	9.82	1.87	2.87	2.89	3.84	2.33	0.4	1.06	3.86	6.5	4.11	1.41	2.02	4.14	3.16	3.5	3.75	8.61	2.12	5.15	7.04	1.88	2.6	2.28	4.5	3.97	2.56	2.11	2.74	4.67	1.29	4.5	1.29	2.62	5.95	5.54	2.74	1.52	3.22
PgERF084-2	25.3	7.64	12.13	33.05	14.37	7.62	3.52	12.51	6.6	3.33	5.54	9.87	12.7	9.66	5.1	9.94	9.85	5.9	6.74	14.09	17.88	19.88	14.04	9.7	11.46	5.49	15.62	9.21	10.24	11.24	8.36	3.93	9.05	4.24	20.02	9.94	12.15	7.49	7.87	2.11	9.24	8.87
PgERF085	21.88	74.88	78.12	10.53	55.34	83.63	6.54	25.57	42.77	58.39	26.04	16.53	27.23	20.35	156.35	39.4	28.62	127.92	47.33	51.83	1.6	3.73	9.13	30.66	13.43	31.07	15.64	38.25	17.69	8.93	54.67	47.42	35.17	37.26	21.99	14.31	39.08	7.22	69.85	24.67	53.56	45.62
PgERF086	19.13	67.06	29.64	17.4	30.75	23.58	21.47	65.5	55.39	15.84	16.03	4.81	44.73	14.59	23.23	51.43	25.97	23.17	9.93	21.65	8.99	31.26	30.45	17.86	43	54.65	26.9	24.81	37.15	65.02	35.19	16.48	39.57	12.63	26.59	26.55	61.94	17.45	49.32	9.48	39.27	11.76
PgERF087	154.01	511.75	624.06	220.74	286.2	523.11	306.93	555.48	409.4	169.37	628.1	370.45	238.09	201.94	447.28	449.87	230.36	215.05	277.25	225.42	140.91	383.7	158.52	428.56	513.47	231.44	278.64	239.57	303.99	510.61	698.9	626.27	407.23	288.79	318.13	324.37	437.16	163.2	583.05	678.41	694.49	431.32
PgERF088	0.54	0.22	0.6	2.71	1.16	1.65	0.68	0.83	0.27	4.07	0.94	6.06	1.41	0.88	0.73	0.74	1.74	2.69	6.1	1.28	1.89	0	0.74	3.19	0.91	0.68	0.45	1.53	0.26	0.48	2.81	2.01	0.73	5.15	3.05	2.82	2.57	0.75	1.07	4.44	2.07	0.72
PgERF089-1	0	0	0	0	0	2.39	0	0.53	0	0	0	0	0	0	0.58	0	0	0.54	1.06	0.43	0	2.33	0.8	0	0	0	0	0	0	0	0	0	1.56	0	0.84	0	0.4	0.47	3.01	0	0	0
PgERF089-2	0.32	1.93	5.15	6.5	8.74	2.38	1.95	6.78	0	0.4	0.7	2.23	1.71	2.25	8.33	2.89	0.24	1.13	2.18	3.48	1.16	0	11.68	7.11	9.42	0.27	2.36	1.45	0.7	3.11	4.8	10.02	14.78	2.81	2.79	5.58	1.31	4.38	4.42	2.67	4.54	3.9
PgERF089-3	0	0	0	0	3.92	0	0	0	0.51	0	0	0	0	0	0	0	0	0	0	0	0	0	0	3.01	0.78	0.29	0	0.28	0	0	0	0.49	0	0.51	0	0	0	0.05	0	1.34	0	0
PgERF089-4	1.63	3.72	3.27	2.52	8.46	8.63	6.27	9.94	1.3	0.82	1.2	1.65	2	1.4	9.91	1.97	2.9	4.47	5.34	3.72	1.48	7.78	3.28	3.96	6.98	0.53	1.83	0.7	1.66	5.65	3.1	10.49	15.8	1.15	2.01	6.88	6.24	2.27	10.45	4.59	7.83	5.36
PgERF090-1	0	1.05	1.46	1.98	0	0.66	2.24	0	0.66	0	0	3.18	1.38	0	1.77	0.61	0.78	1.19	0.83	0	2.31	0	0.9	2.73	1.88	1.66	0.71	2.24	0.64	1.76	0.93	0.91	0	2	0.81	0	0.75	0.61	0	2.43	1.26	1.44
PgERF090-2	0.76	0	0	0	0	0	0	0	0	2.25	0.64	0	0	0	0	0	1.19	0	0	1.26	0	0	0	0	0	0	1.09	0	0	0.9	0	0	0	2.26	0	0	0	0	0	1.25	0	1.23
PgERF090-3	0	0.55	0	0.7	0.6	1.39	0.59	1.41	0.69	0.75	0	3.45	0.73	0.76	0.62	0	0	0	1.88	0	7.65	1.14	4.43	0	0	0	0	0.79	0	1.85	0.66	0	0	0.71	0	0	0	0.65	0.55	0	0.59	1.85
PgERF090-4	2.3	0.52	0	1.98	1.7	1.98	0	2.01	0	4.16	1.93	8.27	0.69	1.44	1.77	1.21	1.92	0.6	7.48	1.99	0	2.15	2.7	2.05	1.88	0.83	1.73	0.75	1.27	0	0.93	1.81	2.36	2.4	3.24	0	3.01	2.45	1.05	9.29	3.78	1.63
PgERF091-1	0	0	0	0	0	0	0	0	0	0	0	7.9	7.92	0	0	0	0	0	0	3.21	0	0	0	0	0	0	0	0	0	0	0	0	0	0	0	0	4.93	0	2.27	0	0	0
PgERF091-2	5.55	5.89	3.53	7.16	17.96	15.64	10.39	9.77	11.88	7.39	6.44	14.6	0	2.58	3.32	9.21	9.5	6.46	9.31	15.96	9.56	11.23	14.66	29.07	10.39	8.98	14.83	5.98	6.93	12.5	2.74	11.99	6.39	7.16	10.29	3.59	6.58	16.98	10.49	8.68	5.85	9.81
PgERF092-1	0	0	0	0	0	0	0	0	0	0	0	0	0	0	0	0	0	0	0	0	3.01	0.65	0	0	0	0	0	0	0	0	0	0	0	0	0	0	0	0	0	0	0	0
PgERF092-2	3.46	1.74	3	14.95	4.53	2.6	6.06	7.98	3.19	3.81	14.49	5.84	8.61	17.23	5.97	5.78	7.82	4.58	2.57	6.6	32.11	4.74	29.32	3.72	11.06	6.12	23.79	5.66	2.88	7.89	5.85	11.54	2.75	5.59	25.66	9.32	6.96	34.1	1.44	8.06	3.16	4.66
PgERF092-3	2.03	2.58	9.94	4.29	9.68	12.99	17.39	6.4	2.55	8.14	20.56	9.8	6.76	6.36	7.65	6.84	12.44	8.33	8.95	7	18.62	13.63	13.07	26.8	11.11	2.27	11.58	19.69	6.24	13.43	9.77	21.64	10.44	5.64	9.93	4.58	1.63	28.62	10.42	4.23	9.17	15.64
PgERF093-1	0	0	0	0	0	1.64	0	0.88	0	0.68	1.56	3.05	0	0.55	0.58	0	0.69	0	0.54	0	0	0	1.03	0.5	0	0	2.3	0	0	0	0	2.26	0	0	0	0	0	3.06	0	0.61	0	0
PgERF093-2	0	2.4	6.77	1.41	0	2.42	0	1.23	0	8.43	15.03	13.17	0	8.27	2.84	1.04	4.63	3.88	17.79	30.57	5.27	0.49	1.18	31.58	1.69	0	3.17	3.41	0	0	1.71	5.83	2.7	13.12	0	0	0.57	1.24	2.76	7.13	0.51	10.22
PgERF093-3	0	0	1.26	0.7	0	0.35	0.25	0	1.19	2.09	2.32	3.39	0	0.82	0	0.34	0.99	0.48	0.86	5.55	1.04	0	1.64	5.57	0	1.51	0	0	0.87	0.8	0	2.51	0	1.08	0	0	0	1.65	0.34	0	0	2.53
PgERF094-1	7.13	11.59	1.35	8.92	12.43	5.18	2.68	4.91	5.37	3.4	3.92	4.8	3.32	7.46	2.31	7.29	9.04	9.86	4.98	7.37	6.94	5.09	9.03	6.43	8.68	2.08	9	6.61	2.39	5.3	4.11	3.21	6.23	3.57	7.01	1.98	8.7	2.83	7.98	2.86	1.73	2.59
PgERF094-2	9.42	8.61	3.24	11.31	13.92	3	3.07	6.33	3.01	5.31	4.76	10.56	2.98	3.06	7.93	13.13	5.19	11.14	3.98	11.51	12.77	2.78	7.49	9.4	6.44	0	13.69	9.63	4.03	4.22	8.03	6.38	5.92	4.06	5.8	6.96	10.81	3.19	10.36	3	5.52	3.53
PgERF095-1	1.35	2.7	2.71	0	8.53	5.74	0.75	2.73	0.49	0	2.84	1.84	1.78	2.15	5.44	1.09	3.73	1.65	0	0.57	0	3.46	14	0.96	3.44	2.76	10.17	2.72	1.89	2.69	2.53	2.79	3.71	0	0.43	1.27	0	4.76	4.93	1.65	2.7	2.37
PgERF095-2	1.02	4.78	0	2.54	4.61	9.58	1.22	0	0	1.24	1.57	3.61	0	1.46	2.3	3.4	0.93	1.15	2.7	2.91	8.58	2.75	11.24	3.06	5.01	0	4.66	3.16	0	1.14	0	1.54	1.85	1.61	0.78	0	2.63	10.92	11	0	0	0
PgERF096	13.81	11.6	4.55	16.15	36.94	19.99	9.4	16.68	7.91	2.48	3.22	8.06	4.55	5.26	11.49	8.44	12.96	3.24	1.38	9.09	7.15	8.36	11.04	8.6	13.49	5.79	13.27	5.5	8.93	13.86	6.27	7.38	14.42	4.36	8.9	4.27	6.08	8.8	16.41	4.94	8.05	5.87
PgERF097	23.47	84.24	14.52	53.56	105.87	74.29	38.26	16.23	5.09	30.71	84.89	124.3	11.95	16.99	30.75	72.22	54.48	53.7	46.96	189.09	30.19	25.34	35.4	151.24	87.3	10.76	98.45	130.81	7.53	24.29	60.43	116.35	78.56	62.46	53.76	27.04	27.03	29.23	151.88	31.83	28.82	40.86
PgERF098-1	0	0	0	0	6.55	12.57	0	7.03	0	0	0	2.18	0	0	3.94	0	0	0	0	0	0	9.73	0	0	17.92	2.31	4.25	0	0	6.55	0	0	0	0	0	0	0	5.9	0	0	0	8.39
PgERF098-2	2.92	18.36	8.23	2.19	46.25	28.09	2.23	0	2.43	1.05	4.92	5.84	11.45	4.74	37.42	14.52	13.67	2.2	2.41	4.42	26.93	46.08	24.97	5.97	36.58	5.62	49.81	8.25	23.6	22.78	9.86	25.05	15.56	5.11	3.98	3.3	3.93	38.3	20.81	1.41	10.14	0
PgERF099-1	0	0	0	0	0	0	0	0.32	0.45	0	0	0	0	0	0	0.82	0	0.81	0	1.61	0	1.1	0	1.04	0	0	0	0	0	0	0	0	0	0	0	0	0.21	0.42	0	0	0	0.59
PgERF099-2	0	1.15	0	0.58	1.24	2.02	0	0.47	0	0.31	0.48	2.28	0	0.31	0.26	0	0.53	0	0.52	1.12	0	0	0.79	6	0.97	0	1.21	0	0	2.05	0.82	2.38	1.81	0	0	0	0	0	0.69	1.39	0.74	0
PgERF100	146.27	42.42	12.47	40.75	36.03	3.16	87.44	23.8	69.23	34.3	20.33	6.53	59.87	10	17.65	57.82	9.06	45.38	16.52	16.49	9.4	4.82	2.32	16.97	54.15	45.72	24.56	55.85	34.39	15.9	60.28	8.76	20.6	17.5	107.49	185.05	74.04	4.39	24.46	56.38	52.05	3.47
PgERF101-1	2.55	3.86	4.58	1.2	5.16	8.89	0	7.86	0.91	9.49	14.4	6.86	3.68	18.17	2.55	5.79	7.6	9.39	4.95	0	16.98	5.21	12.65	7.95	5.77	4.66	26.06	7.06	4.84	6.4	4.63	16.76	2.96	7.67	4.8	1.98	5.06	27.47	3.38	10.27	7.63	7.93
PgERF101-2	1.05	1.94	5.31	8.76	4.73	6.75	7.55	5.17	1.92	5.95	15.96	1.43	2.97	7.69	3.96	5.3	3.99	1.02	3.91	5.04	15.47	4.69	22.66	6.14	7.22	1.71	13.86	9.22	1.62	2.02	8.25	13.87	1.45	5.19	14.22	6.04	1.91	19.83	4.13	4.8	1.29	2.97
PgERF101-3	0.21	0	0.2	0.53	6.06	11.54	0.04	3.73	1.24	0.04	8.14	7.21	0	0.63	0	0	5.85	0.05	0	0.31	5.11	0	3.28	9.18	11.6	0.21	5.56	6.66	0.11	0.64	1.06	3.14	3.59	7.37	1.64	2.97	0	3.07	2.13	0	0	2.31
PgERF101-4	1.26	0	3.41	0.36	0.01	0.03	8.85	1.65	0.73	0	0	0.77	1.68	1.4	0	0	0.01	1.29	0	1.71	1.92	0	1.04	0.01	2.17	2.58	0.41	0.46	0.97	0.96	3.48	0.36	1.62	0.02	0.01	0.7	0	2.34	7.04	0	0	0.37
PgERF101-5	0	0	0.72	0.62	0.03	0.03	2.3	0	0	1.76	0	1.64	0	1.25	0	0	0	1.4	0	0.21	0.04	0	0.02	4.08	0.04	0	0.24	0	0.46	4.93	0.12	0.5	0	0.65	0.04	0.01	0	15.7	0.03	0	0	0.03
PgERF101-6	8.55	4.99	8.79	23.45	7.9	6.09	13.85	5.18	3.36	9.56	26.73	10.07	12.51	27.69	15.04	16.7	12.52	14.36	14.41	11.35	30.28	17.07	29.55	12.02	8.89	3.28	9.64	20.65	10.38	18.56	17.15	26.09	10.78	5.61	26.9	10.97	12.83	35.06	5.63	7.66	10.53	14.88
PgERF102	87.81	539.6	66.11	127.02	262.6	125.4	65.01	119.36	53.01	53.33	65.54	65.42	156.51	42.67	102.04	196.62	175.02	87.22	57.14	167.58	25.86	93.51	84.27	86.5	199.87	104.42	122.53	197.57	46.28	138.83	140.91	117.3	139.02	40.65	123.71	104.7	138.28	48.74	215.58	23.46	87.94	60.2
PgERF103	12.16	11.33	3.38	4.49	5.91	4.49	1.86	4.24	5.11	36.31	17.19	19.12	3.01	4.49	6.75	15.38	4.42	27.35	24.98	26.94	4.47	1.57	6.54	22.82	5.01	3.82	6.73	9.95	1.24	0.71	12.07	11.07	6.44	25.57	14.24	4.51	3.5	4.46	10.01	3.09	4.63	11.57
PgERF104	23.6	28	15.27	16.09	13.79	14.5	6.52	6.99	20.51	113.88	51.22	48.66	9.6	19.22	20.53	41.25	16.21	94.56	67.4	68.44	17.86	4.99	15.29	52.62	18.37	17.39	21.64	38.98	2.21	1.36	33.84	26.45	16.44	92.34	36.85	5.59	7.99	7.1	34.61	7.37	14.92	31.16
PgERF105-1	0	18.7	2.38	2.91	5.47	1.5	0.56	4.81	0.57	2.61	4.15	2.86	2.7	0	1.89	10.67	3.15	5.55	2.82	6.24	0.56	0	0	6.32	10.62	1.6	1.47	9.74	0	0	7.77	5.94	14.38	2.59	9.49	3.89	8.67	0.45	12.29	2.11	5.33	2.09
PgERF105-2	0	0	0	0	0	0	0	0	0	0	0	0	0	0	0	0	0	0	0	0	0	0	0	0	0	0	0	0	0	0	0	0	0	0	0	0	0	0	0	0	0	0
PgERF105-3	25.63	66.12	37.39	18.35	62.77	19.96	4.58	49.7	52.31	27.8	22.09	21.84	33.75	17.09	20.53	66.29	53.96	27.53	18.17	17.72	21.34	71.75	39.92	30.35	39.77	80.81	18.81	40.11	38.43	87.25	43.17	33.5	29.5	14.43	18.98	16.09	83.15	15.02	57.83	4.86	36.22	27.87
PgERF105-4	0	0	0	0	0	0	0	0	0	0	0	0	0	0	0	0	0	0	0	0	0	0.42	0	0	0	0	0	0	0	0	0	0	0	0	0	0	0	0	0	0	0	0
PgERF105-5	15.93	44.04	7.97	17.49	23.5	10.19	12.53	20.68	12.99	12.2	11.66	15.09	21.7	1.84	11.81	34.34	12.47	21.85	9.79	47.4	1.16	0	2.51	28.52	41.13	6.65	12.39	21.85	2.47	8.68	34.19	32.31	22.7	8.21	24.07	20.67	31.05	0.93	57.19	11.79	26.59	10.44
PgERF106-1	45.69	134.24	53.16	56.15	52.03	40.62	76.04	74.69	91.72	53.9	38.64	35.95	48.44	25.98	50.01	73.3	45.46	47.33	38.41	10.35	38.23	20.63	28.74	30.68	63.64	66.13	28.86	69.99	53.67	54.22	75.88	35.39	66.11	33.21	52.12	75.61	69.41	31.83	76.74	30.08	55.6	33.27
PgERF106-2	91.87	205	106.01	82.41	93.92	105.35	105.82	137.21	128.31	79.81	85.05	49.01	133.39	42.48	96.1	155.36	130.92	112.13	76.95	97.63	41.36	27.56	55.95	63.75	105.44	118.3	62.09	106.75	76.85	101.74	125.39	55.64	97.57	69.84	118.14	142.06	179.02	38.14	206.77	74.98	156.86	75.69
PgERF107	46.33	50.48	14.04	32.82	61.82	28.36	6.59	6.91	23.68	51	16.27	16.86	32.17	5.09	55.22	66.49	10.06	164.89	109.51	103.83	2.63	0.92	7.87	33.85	34.38	25.33	18.1	61.11	10.24	3.68	79.36	84.37	45.15	47.29	46.32	21.22	64.02	0.53	59.72	23.07	24.99	53.72
PgERF108-1	0	0	0	0	0	2.13	0.65	0.6	0	0.73	0	0.53	0	0	0	0	0.99	0	0.49	0	0	0	0	0	1.16	0.86	0	0	0.69	0	0.38	0.31	0	0	0	1.68	0.91	0	0	0	0	0
PgERF108-2	4.42	1.9	2.31	4.69	3.2	0	0	2.15	1.27	1.91	2.84	0.55	1.12	3.06	1.18	1.54	1.66	1.74	1.51	1.55	4.5	0.91	0.84	2.16	1.23	1.1	1.7	1.41	2.42	1.45	1.17	0.32	1.48	1.78	1.51	0	2.22	1.35	2.29	0.49	1.01	1.33
PgERF109-1	0	0	0	0	0	0	0	0	0	0	0	0	0	0	0	0	0	0	0	0	0	0	0	0	0	0	0	0	0	0	0	0	0	0	0	0	0	0	0	0	0	0
PgERF109-2	0	0	0	0	0	0	0	0	0	0	0	0	0	0	0	0	0	0	0	0.69	3.8	0	0	0	3.82	0	0	0	0	0	0	0	0	0	0	0	0	0	0	0	0	0
PgERF109-3	2.28	3.47	5.16	1.29	8.22	0	7.62	2.8	4.64	0	2.15	2.94	0	4.41	3.3	2.27	9.23	2.56	1.66	1.28	0	0	5.22	2.51	6.14	0	0	6.66	0	4.2	2.19	4.97	0	3.46	0	5.11	3.37	9.63	8.84	5.39	1.51	4.88
PgERF109-4	13.11	8.92	18.57	16.69	30.36	51.32	24.91	16.62	8.93	24.07	24.62	14.86	6.15	28.86	9.25	16.98	47.35	15.89	10.25	25.42	25.9	14.79	24.54	42.15	13.02	24.89	25.2	30.37	5.64	16.39	18.73	14.9	16.61	12.15	11.18	18.13	19.47	28.21	22.23	6.77	15.52	26.41
PgERF109-5	0	0	0	1.62	0	0	0	0	0	0	0	0	0	0	0	0	0	0	0	0	0	0	0	0	0	0	0	0	0	0	0	0	0	0	0	0	0	0	0	0	0	0
PgERF109-6	4.07	0	0	0	1.66	0	0	0	0	0	0.84	0	0	0	0	1.4	0	0	0	0	0	0	0	0	0	0	0	0	0	0	0	0	0	0	0	0	0	0	0	0	0	0
PgERF109-7	0	0	0	0	0	0	0	0	0	0	1.25	0	0	0	0	0	0	0	0	0	0	0	0	0	0	0	0	0	0	0	0	0	0	0	0	0	0	0	0	0	0	0
PgERF109-8	0	0	0.68	0	0	0	0	0.14	0	0	0	1.56	0	2.3	0	0	1.05	0	0	0.12	1.15	0	0	0	1.99	0	0	0	0	0	1.71	0	6.04	0	0	0.19	0	0	1.91	0	0	0
PgERF109-9	0	0	0	2.08	0	2.53	0	0	0	0	0	0	3.23	0	0	0	4.86	0	0	0	0	0	0	0	0	0	0.91	0	0	0	0	0	0	0	0	0	2.32	0	0	0	1.62	0
PgERF109-10	0	0	0	1.01	0	3.68	0	0	0	0	0	0	0	0	0	0	0	0	0	0.15	1.34	0	0	0	0	0	0.12	0	0	0	0	0	0	0	0.03	0	0	0	0	0	0	0
PgERF109-11	0	0.33	0	0	0	0	0	0	0	0	0	0	1.51	0	0	0	0	0	2.81	1.25	0	0	0	0	0.53	0	4.64	0	0	0	0	2.93	0	0	3.31	0	0	0	0	0	0	2.7
PgERF109-12	0	0	0	0	0	0	0	0	0	3.31	0	0	0	1.06	0	0	0	0	1.68	0.24	0	0	0	0	0	0	0	0	3.46	0	0	0	0	0.06	0	0	3.32	0	2.37	0	1.51	0
PgERF110-1	17.31	67.77	8.36	7.65	33.59	9.79	3.58	1.83	6.06	22.38	26.6	12.27	47.14	0	17.15	60.24	12.02	34.64	3.4	55.43	0.73	0	1.75	36.37	90.77	6.12	21.27	60.69	0	2.09	45.47	27.79	40.96	8.43	61.22	34.62	21.1	0	70.34	6.05	9.38	5.61
PgERF110-2	18.79	94.04	10.81	20.48	63.76	17.18	5.24	3.85	16.19	37.13	46.93	19.44	85.04	1.41	18.78	112.17	22.68	56.19	14.56	86	0.78	0.61	1.95	46.09	116.19	9.03	37.09	123.55	3.62	2.38	84.35	54.3	53.81	15.32	79.4	51.76	60.43	1.39	126.9	5.58	28.73	12.99
PgERF111	19.92	8.23	0.69	7.1	4.77	2.88	12.76	1.37	3.63	1.03	4.02	2.22	6.41	1.24	2.57	7.19	4.58	4.16	0.69	9.84	1.12	0.94	1.91	9.22	3.86	0.96	12.35	4.02	2.6	0.51	9.39	7.41	8.57	1.34	13.05	10.59	8.19	0.89	5.79	3.14	2.12	2.36
PgERF112-1	0	0	0	0	0	0	0	0	0	0	0	0	0	0	0	0	0	0	0	0	0	0	0	0	0	0	0	0	0	0	0	0	0	0	0	0	0	0	0	0	0	0
PgERF112-2	80.19	407.15	121.46	104.58	295.24	94.53	53.32	175	146.35	116.34	80.69	48.97	290.32	97.64	360.02	419.93	277.25	282.42	91.61	255.91	106.42	91.5	133.37	97.11	389.89	282.55	196.83	542.79	135.85	214.92	352.72	206.71	260.04	84.46	219.31	152.06	312.35	53.99	243.03	25.36	243.94	217.88
PgERF112-3	13.4	172.06	38.74	38.3	81.26	30.55	12.36	138.66	76.55	38.19	39.93	30.85	94.67	22.17	101.28	145.08	160.58	72.1	27.51	130.69	20.32	91.98	35.94	63.3	127.55	231.53	66.44	190.03	103.04	137.58	146.33	66.02	181.88	30.29	57.32	37.44	149.49	12.16	84.74	10.02	85.22	63.95
PgERF113-1	0	0	0	2.86	0	3.03	0	0	0	0	0	0	3.92	0	0	0	0	0	0	0	0	0	0.84	0	0	0	0	0	0	0	0	1.98	0	0	0	0	0	0	0	0	3.78	0
PgERF113-2	469	801.22	456.45	263.84	812.26	225.19	226.85	248.75	730.23	348.63	174.61	45.62	521.22	58.77	317.84	817.66	235.85	556.21	197.44	266.77	9.8	2.11	7.28	106.34	804.68	718.45	130.71	517.58	353.18	34.47	542.62	177.87	450.28	179.14	545.4	557.1	1159.19	5.61	711.13	95.04	626.99	159.58
PgERF113-3	23.2	75.44	21.3	11.12	74.13	11.4	9.92	11.84	59.29	50.89	30.16	20.13	26.16	1.4	17.45	234.38	8.48	57.88	85.24	48.91	1.2	2.11	3.05	35.66	146.19	36.42	15.13	103.94	18.29	8.49	126.61	34.74	68.62	22.77	38.57	33.94	147.08	3.43	72.17	17.68	140.87	8.67
PgERF114	0	0	0.25	0	0	0	0	0	0	0	0	0	0	0	0	0	0	0	0	0	0	0	0	0	0	0	0	0	0	0	0	0.18	0	0	0	0	0	0	0	0	0	0
PgERF115-1	0	0	0	0	0	0	0	0	0	0	0	0	0	0	0	0	0	0	0	0	0.44	0	0	0	0	0	0	0	0	0	0	0	0	0	0	0	0	0	0	0	0	0
PgERF115-2	0	0	0	0	0	0	0	0	0	0	0	0	0	0	0	0	0	0	0	0.26	0	0	0	0	0	0	0	2.09	0	0	0	0	0	0	0	0	0	0	0	0	0	0
PgERF115-3	0	0.89	0	0	0.73	1.91	0.87	0	0	0.68	1.78	3.69	1.33	0	0.76	0	0	0.57	1.15	4.79	0.36	1.04	0.71	5	1.42	0	0.89	0.61	0	0	0.4	3.84	2.09	1.27	0	1.11	0	0	0.84	2.02	0	2.62
PgERF115-4	0	0	0	0	0	0	0	0	0	0	0	0	0	0	0	0	0	0	0	0	0	0	0	0	0	0	0	0	0	0	0	0	0	0	0	0	0	0	0	0	0	0
PgERF115-5	0.21	0.46	1.67	0	0	0	0.91	0.44	0.21	0	0	0	0	0.46	0	0.78	0.99	0	0	0	0	0	0.74	0	0	0.54	0	0.7	0.62	1.33	0.41	0	0	0	0.88	0	1.02	3.19	0	2.09	0.36	0
PgERF115-6	0	0	0	0.25	0	0	0	0	0	0	0	0	0	0	0	0	0	0	0	0	0	0	0.34	0	0	0	0	0	0	0	0	0	0	0	0	0	0	0	0	0	0	0
PgERF116	0.83	0	0.47	0.21	0.98	0.59	0.19	0	0.21	0	0	0	0	1.12	0.19	0.19	0.71	0	0.93	0	0	0	0	1.88	0.71	0	0	0	0	0	0.61	0.87	1.29	0	1.19	0.46	0.59	0	0.16	0	0.36	0.37
PgERF117	83.52	93.73	34.85	44.35	97.04	31.94	30.62	72.26	45.8	87.79	69.15	59.82	62.93	29.74	83.68	134.91	58.71	107.9	43.89	126.72	43.69	29.24	75.7	90.82	146.76	74.67	76.31	146.96	59.66	42.59	119.83	98.91	95.23	54.19	114.09	59.07	77.01	28.22	111.17	54.61	71.08	49.07
PgERF118-1	16.15	28.68	16.78	17.63	29.22	14.63	10.34	17.31	18.14	21.16	5.95	1.22	16.82	1.5	17.36	7.08	19.4	27.58	20.58	6.34	1.19	0.33	2.79	3.72	36.15	28.68	3.67	7.85	14.35	2.54	36.04	4.05	11.28	12.18	22.3	8.78	17.52	0.57	21.39	4.03	22.05	3.47
PgERF118-2	5.81	1.27	14.74	0	19.61	3.2	8.2	0	2.93	1.71	2.18	1.33	5	6.9	11.93	22.94	5.85	17.85	2.87	3.12	0	0	0	0	15.46	8.74	2.66	7.19	1.54	0	6.92	0	15.96	6.79	10.66	20.4	19.98	0	7.15	3.07	12.22	1.4
PgERF119	50.97	230.26	125.56	52.01	252.73	100.78	47.25	71.19	105.09	79.1	89.08	55.49	79.54	18.83	59.87	187.51	59.07	106.99	30.3	99.12	14.97	13.55	30.88	84.55	178.33	51.03	60.05	127.28	16.3	45.49	123.85	124.62	88.47	54.96	116.88	94.31	214.74	15.23	236.55	71.79	119.26	65.02
PgERF120-1	35.03	90.18	60.4	19.19	38.44	8.42	32.74	123.65	130.46	45.32	19.1	3.19	60.6	5.53	22.88	63.5	45.39	36.83	15.84	8.9	0.4	14.34	1.31	3.34	58.96	102.05	5.26	31.99	67.88	92.76	59.21	4.05	45.47	9.65	28.95	40.63	210.44	1.66	34.27	10.41	77.65	7.07
PgERF120-2	29.76	27.87	27.96	10.07	9.42	3.13	13.58	49.36	53.76	15.89	2	0.85	24.95	2.32	10.99	21.72	24.71	9.1	3.27	4.24	0.79	0	0	5.39	16.56	38.92	0.55	19.54	14.96	23.01	34.08	2.27	23.65	2.24	14.82	8.21	80.15	1.9	6.59	8.9	24.03	4.71
PgERF121-1	59.88	101.85	61	33.34	71.19	35.98	33.93	23.95	66.25	72.79	27.75	17.74	51.19	10.29	45.01	111.45	43.99	103.08	27.65	42.62	4.26	2.85	4.58	26.23	68.76	84.2	19.66	84.32	38.51	9.22	75.62	19.75	48.69	32.68	74.28	72.1	81.11	2.27	67.88	10.67	96.33	21.26
PgERF121-2	69.83	125.25	77.05	51.65	66.65	34.28	40.3	31.34	75.81	60.88	30.76	9.84	97.9	13.6	63.51	94.44	59.14	108.31	23.81	39.98	5	0.94	2.39	24.87	87.16	82.85	15.98	87.85	46.82	7.11	79.5	16.61	66.68	31.46	83.11	90.59	101.19	1.77	92.89	12.49	82.86	21.46
PgERF122	7.57	43.37	16.13	8.47	12.58	15.44	3.56	25.86	25.45	32.42	16.94	4.09	23.22	21.52	17.2	44.07	23.83	33.78	34.4	25.84	9.7	10.72	10.2	10.32	22.96	89.47	9.83	30.37	18.41	33.62	32.35	11.54	18.51	16.29	7.49	4.47	54.71	2.93	22.74	3.29	21.69	16.35
PgERF123-1	24.41	45.09	34.19	30.74	34.27	24.84	19.95	28.78	27.81	22.55	0	22.57	25.69	15.61	19.06	52.56	28.22	19.91	39.55	44.28	19.56	16.53	21.6	20.35	38.46	19.35	23.06	41.08	8.58	24.81	45.63	45.11	44.79	21.02	36.72	26.13	27.28	15.92	58.46	11.04	39.61	25.29
PgERF123-2	0.89	0.16	0.26	1.8	2.03	0.64	0.84	0.76	0.63	1.25	1.49	1.36	2.35	0	0.27	0.22	2.69	1.11	0	0.87	1.21	0.07	0.25	0.39	0	0	0.78	3.11	0	0.13	1.16	1.23	0.06	0.99	0.44	2.26	0.66	0	0.4	2.59	0.89	0
PgERF123-3	14.38	13.88	25.41	2.9	12.06	20.04	10.25	15.34	15.08	4.86	28.35	4.52	16.28	10.02	24.62	49.32	16.31	17.1	11.82	12.84	9.71	7.45	7.22	12.53	23.44	21.53	5.17	21.26	31.6	9.28	9.18	8.63	9.75	10.48	14.48	6.56	36.89	7.35	25.24	10.44	20.27	24.83
PgERF123-4	0.07	0.48	1.31	2	2.05	1.27	1	0.76	0.92	1.08	0	2.65	0.03	0	1.42	1.54	1.3	0.38	0	1.11	2.3	2.71	2.47	1.45	0	0	0.78	0.75	0	0.88	1.74	0.25	2.93	1.53	1.78	1.54	0.22	0	2.61	0.78	0.08	0
PgERF124	2.38	4.3	4.69	2.11	5.9	10.59	2.41	2.42	2.77	2.55	3.21	5.37	0.41	3.85	2.49	4.59	4.98	2.86	4.76	5.84	5.84	3.67	5.75	10.43	6.48	2.48	5.09	4.77	0.64	2.23	3.61	8.67	6.49	3.16	1.89	2.2	6.9	5.15	4.77	1.78	4.72	5.23
PgERF125-1	0	0	0	0	0	0	0	0	0	3.92	1.22	0	0	0	3.27	0	0	0	1.45	0.57	0	0	0	0	0	0	0	0.83	0	0	1.53	0.6	0	0	0	0	0	2.04	1.74	0	0	0
PgERF125-2	3.47	0.59	2.21	1.99	3.84	1.49	1.24	1.01	1.49	6.13	2.91	1.65	0.26	3.49	2	2.05	2.06	3.14	1.57	2.35	0.87	1.22	3.61	1.58	0.84	2.81	3.12	3.65	1.2	1.1	2.11	4.09	2.44	2.24	2.03	1.81	0.71	4.15	2.95	0	2.32	3.07
PgERF126-1	0	2.09	1.21	1.43	0	0	0	2.64	1	0	0	0.75	0.68	0	0	0	1.08	0.21	0	0.13	0.39	0	0	3.48	0	1.35	0	0	0	0	0.01	1.45	1.4	1.76	0.22	0.82	0	0	1.74	1.5	0	2.15
PgERF126-2	0	0	0	0	0	0	0	0	0	0	0	0.01	0	0	0	0	0	0	0	0	0.01	0	0	0	0	0	0	0	0	0	0	0	0	0	0	0	0	0	0	0.75	0	0
PgERF126-3	3.35	4.32	0	0	0.01	1.11	0.41	0	0	0	0	0	0	0	0	0	1.33	0	0	0	0	0	0	0	0	0	0	0	0	0	0	0	0	0	0	1.32	0	0	0	0	0	0
PgERF126-4	0.92	4.6	0	0	2.56	0.5	4.36	0	3.06	0	0	0	0	0	0	0	2.7	0	0	0	0	0	0	0	0	0	1.67	0	0	0	0	3.1	0	0	0	2.12	0	0	1.07	0	0	0
PgERF126-5	2.15	1.63	0.34	3.78	5.89	1.5	0.34	0.34	1.54	0.92	2.45	1.74	0	1.55	0.49	4.09	2.04	1.46	1.56	5.98	4.23	5.92	4.49	0.91	1.78	2.47	2.05	3.41	2.37	1.92	2.12	2.9	1.83	1.86	0	1.06	2.37	0.8	1.94	0	1.98	3.2
PgERF126-6	0	0.04	0	0	0	0	0	0	0	0	0	0.23	0	0	0	0	0	0	0	0	0.73	0	0	1.16	0	0	0	0	0	0	0	0	0	0	0	0	0.51	0	0	0.01	0	0
PgERF126-7	2.54	2.29	0.81	3.45	4.74	3.28	1.28	0.85	1.68	2.66	0.9	4.5	0	0	0.7	2.19	3.2	3.14	1.49	3.17	3.84	3.84	2.51	1.88	1.44	0	1.5	2.72	3.14	5.48	3.1	1.57	0	0	0.94	0.85	4.14	0.91	0	0.67	3.24	0.02
PgERF126-8	0	0	0	0	0	0	0	0	0	0	0	0	0	0	0	0	0	0	0	0	0	0	0	0	0	0	0	0	0	0	0	0	0	0	0	0	0	0	0	0.33	0	0
PgERF126-9	0	0	0	0	0	0	0	0	0	0	0	0	0	0	0	0	0	0	0	0	0	0	0	0	0	0	0	0	0	0	0	0	0	0	0	0	0	0	0.29	0	0	0
PgERF126-10	0	3.69	1.41	0	0	0	0	0.59	0	1.64	0	1.57	3.17	0	0	0	0	1.08	0	0.72	0.59	0	0	2.5	0	1.2	0	0	0	0	0.12	0.02	0.63	0.1	1.62	0.13	0	0	0.84	0	0	0.98
PgERF126-11	0	0.17	1.68	3.45	0.3	0	0.32	0.45	0	1.37	0	2.79	0	1.02	0	0	0	0	0.78	4	0	0	0.99	0.06	0	1.54	0	0	0	0.98	3.83	0	0	2.01	1.11	0	0.33	1.1	0	0.88	0	1.93
PgERF126-12	0	0.24	1.65	1.94	4.98	4.51	0.21	1.5	6.52	1.55	2.32	0	0.72	0.39	1.03	2.53	0	2.54	2.46	1.46	0	1.5	0	1.27	3.35	1.81	0	4.69	1.34	2.85	1.98	0	3.91	0.85	1.9	0	6.31	1.22	3.93	0	3.58	0
PgERF126-13	0	0.1	0	0	0	0	0	0	0	0	0	0	0	0	0	0	0	0	0	0	0	0	0	0	0	0	0	0	0	0	0	0	0	0	0	0	0	0	0	0	0	0
PgERF126-14	0	0.18	0	0	0	0	0	0	0	0	0	0	0	0	0	0	0	0	0	0	0	0	0	0	0	0	0	0	0	0	0	0	0	0	0	0	0	0	0	0	0	0
PgERF126-15	0	0	0	0	0	0	0	0	0	0	0	0	0	0	0	0	0	0	0	0	0	0	0	0	0	0	0	0	0	0	0	0	0	0	0	0	0	0	0	0	0	0
PgERF126-16	0	0.07	0	0	0	0	0	0	0	0	0	0	0	0	0	0	0	0.4	0	0	0	0	0	0	0	0	0	0	0	0	0	0	0	0	0	0	0	0	0	0.07	0	0
PgERF127-1	0.73	2.89	4.69	0	4.89	3.28	1.59	1.05	0.64	1.5	0	2.26	0	1.37	1.22	2.86	2.73	6.57	2.69	5.49	5.33	3.28	7.5	0.94	6.51	0.68	6.12	0.7	2.77	0	2.84	7	5.24	0.69	4.62	1.07	1.65	9.61	5.62	0	1	2.08
PgERF127-2	0.75	9.09	4.17	5.04	10.28	6.21	1.65	6.73	6.61	3.9	5.48	5.3	3.51	1.43	1.27	11.28	3.76	4.99	7.04	8.6	2.86	7.96	10.2	8.03	3.22	2.12	5.68	4.35	1.72	8.78	7.32	5.91	2.87	3.59	3.72	4.56	11.5	5.89	10.56	3.78	6.92	7.27
PgERF128	114.93	28.82	7.23	71.57	58.61	1.63	79.71	26.3	57.01	15.58	24.19	16.33	54.42	16.33	10.88	30.49	20.56	31.83	8.28	6.43	7.06	13.05	6.71	17.6	39.66	21.16	33.57	24.41	34.62	22.79	26.63	4.75	18	11.52	93.45	131.15	34.72	6.74	14.26	19.13	34.73	3.13
PgERF129-1	13.15	5.79	4.59	0	15.5	3.8	5.13	4.54	4.18	23.57	0	12.15	8.75	15.69	14.83	1.09	7.59	2.2	26.6	15.84	0	9.52	14.56	4.41	15.03	10.36	0	0.77	26.03	0.82	11.65	11.92	1.83	21.65	0	5.53	9.64	15.16	2.88	17.58	2.58	20.71
PgERF129-2	0	9.6	7.05	6.44	0	20.88	0	12.06	0	8.58	7.64	4.93	4.13	0	0	3.87	14.12	0	2.69	0	16.31	6.09	9.37	5.79	0	0	13.13	3.31	0	0	0	0	0	2.63	0	0	17.17	1.33	8.1	0	0	0
PgERF129-3	2.61	1.39	1.94	3.55	2.25	3.49	2.25	3.68	0.87	4.72	6.59	7.95	3.66	6.71	0.78	4.02	5.65	3.16	3.93	8.45	8.9	7.13	9.47	7.92	0	0	3.28	3.97	2.53	4.66	0.82	3.6	2.35	7.17	1.89	0.91	3.32	9.75	3.48	4.22	1.48	1.55
PgERF129-4	0	0	0	1.61	0	0	0	3.22	0	0	0	0	0	0	0	0	0	0	0	0	0	0	0.14	0	5.76	0	0.62	0	0	0	0	0	0	1.81	3.13	0	0	0	0	0	0	0
PgERF129-5	20.18	4.17	17.37	31.37	7.42	5.21	27.27	0	10.18	0	12.99	21.61	0	32.8	20.77	8.84	7.15	18.34	14.05	11.71	30.19	8.44	14.16	14.2	9.66	9.1	12.96	23.58	7.77	18.13	15.09	10.85	20.77	15.41	25.39	19.32	0	33.89	12.32	14.45	20.74	11.61
PgERF130-1	1.57	12.38	3.69	6.41	8.42	6.43	5.28	15.64	6.32	4.46	0	3.35	8.06	0	7.36	19.03	5.4	7.78	3.65	9.97	4.07	16.13	4.42	4.85	14.67	23.42	0	5.08	5.79	20.77	16.18	8.23	8.02	0	7.9	9.18	30.91	6.27	14.68	2.59	17.02	3.28
PgERF130-2	5.76	14.32	8.71	5.65	11.35	4.07	6.13	17.57	21.92	4.16	1.34	2.95	13.38	1.68	8.12	16.74	4.2	10.65	11.57	15	3.32	9.79	1.34	5.99	11.41	8.87	4.21	10.97	11.31	26.33	16.76	7.64	14.34	5.35	11.22	10.94	19.43	2.48	12.28	3.43	15.08	2.48
PgERF130-3	5.95	13.69	17.96	5.84	14.08	3.91	5.88	15.44	28.97	5.82	6.42	1.85	15.87	4.54	4.74	21.13	3.4	13.57	12.96	7.62	0	0	0	0	15.4	13.37	8.66	13.34	15.79	14.55	22.24	4.92	21.21	5.98	17.77	17.01	27.6	2.66	19.13	4.08	10.45	3.57
PgERF131-1	35.92	93.52	100.08	20.33	68.22	69.9	23.84	23.13	62.18	55.9	23.74	11.59	41.2	22.16	45.97	80.28	27.7	91.2	55.01	35.09	16.25	7.32	22.93	28.49	59.42	50.72	22.76	59.74	30.59	15.79	95.42	74.52	34.99	46.61	53.34	55.12	145.37	18.17	82.36	29.07	104.63	74.2
PgERF131-2	14.83	51.43	39.57	8.79	34.15	25.78	4.36	7.52	25.47	32.38	12.79	15.83	20.03	14.99	27.58	32.12	13.17	52.07	27.73	34.6	14.89	13.49	21.58	24.48	27.28	23.75	17.66	18.8	11.45	12.56	33.89	34.79	15.98	23.42	13.05	14.25	69.94	5.43	48.35	14.87	45.01	46.05
PgERF132-1	4.57	6.81	10.78	8.61	6.18	14.24	8.36	6.24	8.21	15.23	7.33	16.54	2.02	11.19	7.52	7.49	9.97	12.97	13.02	13.61	16.63	5.2	13.14	13.43	12.09	4.65	10.98	11.02	4.73	5.76	11.55	13.56	9.13	10.5	7.79	7.15	10	11.31	11.94	9.89	4.57	13.43
PgERF132-2	0	1.22	0	0	0.58	0.58	0	1.56	0.64	0	0	0	1.43	0	0	0.68	0.65	0.54	0.66	0	0	0	0	1.72	0	0.57	0	0	0	0.98	0.57	0	0	0	0	0	0	1.18	1.01	0	0.62	0
PgERF133	0	9.79	2.19	0	3.81	1.97	0.41	7.01	2.94	2.64	0.41	0.81	5.15	0	4.41	4.52	6.8	3.56	0.44	6.2	2.87	4.82	2.68	2.68	5.57	6.2	4.11	2.78	8.57	7.43	5.1	5.68	5.73	1.49	1.51	0.51	4.21	2.29	3.9	0	12.12	3.05
PgERF134-1	0	0	1.03	0	1.95	0	0.23	0	0	0.37	0	0	0	0.06	0.7	0.31	0.81	0	1.09	0.39	0.6	0.76	0.66	0.78	0.59	0.61	0.37	1.02	0	0	0	0.59	0.36	1.28	0.45	0	0.04	0.49	0	0	0	0.27
PgERF134-2	0	0	0.07	0	0.05	0.83	0.01	0	0	0.16	0.39	1.48	0	0.46	0.03	0.06	0	0.4	0.16	2.83	0.27	0	1.03	0.78	0.46	0.6	0	0.11	0	0	0	0.41	0.69	0	0	0	0.32	1.6	0.34	0	0	0.61
PgERF134-3	4.25	6.63	3.46	3.79	6.85	9.02	0.77	2.24	1.96	15.08	2.88	17.64	0.17	5.28	2.77	5.27	7.04	11.4	23.16	26.06	5.9	4.04	18.41	12.36	4.14	5.73	5.91	17.27	1.64	2.32	12.25	7.84	4.36	13.01	3.52	1.9	3.38	8.93	4.9	1.89	4.93	14.12
PgERF134-4	0	0.65	3.57	2.46	2.23	3.23	0.34	0.93	0	5.67	0.69	3.59	0	1.05	2.77	3.34	3.09	2.67	7.18	6.57	2.32	1.01	5.17	6.53	1.68	2.42	1.36	5.6	1.4	0	1.17	1.84	0.95	3.59	0	0.49	1.22	0.37	3.05	0	1.2	3.54
PgERF135-1	0	0	0	0	0	3.75	0	3.58	1.37	0	0	1.46	0	4.56	5.88	2.94	3.54	2.44	4.85	2.59	6.12	3.44	5.4	0	1.7	3.52	1.85	4.76	3.29	2.32	0	2.95	3.24	3.03	1.78	2.32	0	3.15	3.73	0	2.21	1.1
PgERF135-2	0	0	0	0	0.34	0	0.34	0	0.52	0.35	0	0	0	0	1.2	0.84	0	0	0	0	0	0	0	0.43	0	0	0	0	0	0	0.38	0	0	0	0	0	0	0	0.4	0	0	0
PgERF135-3	1.54	2.82	3.81	2.84	3.27	0	2.27	0	0.22	2.98	2.28	0	1.48	0	0	0	0	3.3	0	0	0	0	0	2.45	1.84	0	0.66	0	0	1.33	3.58	1.11	0	0	0	0	0.9	0	1.06	2.74	0	0.58
PgERF135-4	0	0	0	0	0	0	0	0	0.01	0	0	0	0	0.66	0.53	0.19	0.8	0	0	0	0	0	0	0	0	0	0	0	0	0	0	0	0	0	0.24	0	0	0	0	0	0.32	0
PgERF136-1	0	0	0	0	0	0	0	0	0	0	0	0	0	0	0	0	0	0	0	0	0	0	0	0	0	0	0	0	0	0	0	0	0	0	0	0	0	0	0	0	0	0
PgERF136-2	0	4.62	0.15	0	0	0.56	0	0	0	0.19	3.41	1.06	0	0	0.15	0	0	0	0.96	2.29	0	0	0	3.24	0	0	0	0	0	0	0	2.08	0	0	0	0	0	0	2.22	0	0	0.54
PgERF136-3	0	0.54	0.01	0	0	0.75	0	0	0	1.76	0.23	0	0	0	0.02	0	0	0	0	0.22	0	0	0	0.76	0	0	0	0	0	0	0	0.02	0	0	0	0	0	0	0.01	0	0	0.04
PgERF136-4	0.17	0	0	0	0	5	0	0	2.49	3.72	0	0	0	0	0	0	0	2.89	0	0	0	4.7	1.89	0.62	0	0	3.25	0	1.5	0	0	0.58	0.47	0.01	0	0	0	1.13	0	2.41	0	0
PgERF136-5	0	0.07	0	0	0	0	0	0	0	0	0	0	0	0	0	0	0	0	0	0	0	0	0	0	0	0	0	0	0	0	0	0	0	0	0	0	0	0	0	0	0	0
PgERF136-6	0	2.9	3.83	2.16	0.72	10.48	10.68	7.67	1.17	6.51	4.01	21.43	1.58	2.11	1.54	2.16	1.98	5.53	13.29	2.83	1.57	8.41	0	4.04	3.75	1.22	0.58	0	1.06	1.55	3.86	3.5	1.2	0.73	3.2	9.71	7.31	8.07	4.45	18.11	4.6	2.98
PgERF136-7	58.59	146.39	61.56	94.43	86.5	34.37	68.46	255.84	124.83	41.67	39.32	10.25	140.75	75.6	58.78	116.7	325.02	30.25	12.09	11.66	108.87	340.3	114.9	4.81	159.08	328.75	77.43	162.64	293.35	385.18	143.55	12.24	122.87	17.85	82.18	80.32	163.34	95.02	46.09	8.39	93.34	18.13
PgERF136-8	0	0	0	0	0	0	0	0	0	0	0	0	0	0	0	0	0	0	0	0	0	0	0	0	0	0	0	0	0	0	0	0	0	0	0	0	0	0	0	0	0	0
PgERF136-9	0	0	0	0	0	0	0	2.5	0	0	0	0	0	0	0	0	0	0	0	0	0	0	1.49	0	2.17	0	0	0	0	0	0	0	0	0.33	0	0	0	0	0	0	1.55	0
PgERF136-10	0	0.41	0	4.69	2.05	0.06	1.13	16.75	6.73	0	0	0	0	11.12	5.28	0	0	2.42	0	0	0	22.92	9.87	0	29.32	4.13	0	0.64	10.77	36.85	2.73	0	7.55	0.15	0	0	0	0	0	0	5.63	0
PgERF136-11	4.73	2.56	2.22	18.01	5.19	0	5.43	20.88	6.81	1.72	0.44	0	14.01	1.41	2.15	7.18	15.58	1.4	0.75	0.45	4.82	31.71	8.29	0.11	7.24	13.2	0.64	6.62	16.13	13.42	10.17	0.58	6.29	0	4.01	7.93	4.78	5.82	0.93	0	10.33	0.85
PgERF136-12	2.75	2.59	0	0	0	0	3.48	4.59	0.81	0	3.41	5.38	1.97	0	3.47	1.98	1.98	0.42	8.87	4.9	1.8	0	0	5.72	2.78	2.2	0.07	0	0	6.29	4.96	2.89	0.5	2.82	4.53	2.19	6.48	0.21	0	6.38	3.58	1.03
PgERF136-13	28.95	14.36	10.21	86.61	42.46	6.17	35.7	108.83	44.12	5.19	23.45	7.72	48.14	19.11	9.42	45.11	48.5	3.67	3.41	5.96	38.98	153.37	86.67	6.23	58.31	68.28	36.21	37.86	86.2	215	36.68	11.16	50.72	3.78	64.57	33.2	36.85	39.73	6.72	7.15	32.6	6.83
PgERF136-14	1.54	0	0	0	1.27	0.6	3.44	1.31	0.13	1.26	0	0	0	0.51	3.18	1.78	0	0.37	6.14	2.17	0	2.34	0.96	3.69	2.66	0	0	1.92	3.28	1.43	4.21	0	0	2.95	1.26	0	3.23	0	0	8.01	0	0
PgERF136-15	0	0.13	0	0	0	0.53	0	0	0	0	0	0	0	0	0.02	0	0	0	0	0	0	0	0	0	0	0	0	0	0	0	0	0	0	0	0	0	0	0	0	0	0	0
PgERF136-16	0	2.91	0	6.22	0	0	5.82	0	10.95	0	0	0	0	0	0	2.77	0	0	0	0	7.73	5.17	2.29	0	4.65	13.04	0	13.72	0	6.37	0	0	10.63	0	0	0	0	0	1.71	4.71	0	0
PgERF137-1	1.15	0.59	2.14	0	1.5	0.21	0	0	0	0.45	0	0.02	0	0	0	0	0	0	0	1.44	0	0	0.72	0	0	0	0	0	0	0	0	0	0	0	1.58	0	0.09	0	0	1.44	0	0
PgERF137-2	0.42	0.32	0.6	0	3.36	1.9	0	0	0	0	0	0.99	0	2.42	0.66	0	2.37	0.67	1.72	0	0.97	1.87	0.5	2.76	0	0.95	0	1.7	0	0	0.54	1.93	0	0.83	0.3	1.37	0.66	1.6	0	0	0	0
PgERF137-3	0	0	0	0	1.75	0.88	0.58	0	0	4.24	1.71	1.85	0	0.95	1.65	1.88	1.21	1.67	3.47	2.48	1.24	0	1.24	6.6	0	0.86	2.84	1.07	0	0	4.49	1.63	1.83	4.02	3.96	3.35	0	1.9	1.08	6.19	1.16	1.21
PgERF138-1	97.21	112.73	109.14	315.52	96.3	63.66	93.05	145.93	135.58	121.41	51.15	68.49	170.37	115.92	113.21	86.28	127.84	92.84	89.08	121.53	197.93	80.16	233.2	74.94	102.69	108.67	93.88	123.84	231.26	149.59	109.36	53.95	170.52	75.6	250.04	160.43	114.8	77.2	93.92	82.39	108.02	106.59
PgERF138-2	103.13	61.5	56.88	144.08	32.01	33.29	90.45	74.11	64.25	45.64	26.88	23.76	104.07	79.21	59.31	66.74	57.65	60.29	60.19	36.45	120.96	31.8	140.53	24.27	67.4	118.58	64.98	62.81	98.01	47.4	69.68	28	68.69	44.17	122.65	123.25	97.52	71.95	69.65	83.48	49.54	46.13
PgERF138-3	76.53	81.02	57.3	105.23	50.07	42.4	96.42	84.86	94.8	92.31	56.28	42.02	94.17	92.17	80.15	74.88	104.82	82.1	86.53	78.9	128.22	44.55	104.99	49.28	68.86	108.89	65.68	106.42	117.94	89.92	73.11	71.02	83.88	70.61	74.92	68.45	78.74	73.89	78.16	86.74	62.18	79.52
PgERF138-4	101.71	93.4	96.42	102.88	66.33	106.23	132.72	89.07	129.49	136.26	124.06	146.98	93.63	153.4	124.4	91.18	127.97	138.77	119.32	159.83	182.8	78.6	162.87	134.73	81.6	99.26	163.03	132.26	133.4	92.66	90.77	108.92	74.45	152.34	117.12	103.58	91.34	138.98	102.37	135.52	80.35	133.2
PgERF139-1	119.92	62.92	36.76	104.97	39.31	45.53	73.55	87.83	49.04	88.16	84.52	121.59	65.12	50.08	80.67	77.34	127.49	61.98	65.29	158.62	79.97	25.54	59.77	114.66	80.61	52.11	95.01	92.45	81.49	63.72	57.9	96.51	85.03	80.47	134.2	70.85	39.83	34.62	97.77	66.52	52.59	71.84
PgERF139-2	8.95	7.35	4.77	9.74	5.47	0	3.05	0	0.1	13.71	0	6.84	0	3.1	8.32	11.13	12.44	12.08	0	26.41	0.06	0	8.89	10.29	0.08	0	12.25	13.35	0	5.64	0.75	1.56	12	15.26	0	0	0	0.08	13.91	10.15	5.93	7.64
PgERF139-3	0	0	0	0	0.25	5.53	8.92	8.32	6.39	0.01	15.36	11.33	14.74	4.86	0	0	0	1.12	10.56	0.9	9.67	2.95	0	7.64	10.37	5.05	3.42	6.81	4.7	0.01	5.67	13.91	2.7	0	22.75	13.93	7.87	5.56	0	0	0.52	0.41
PgERF139-4	84.2	40.94	48.72	139.43	48.81	26.5	116.49	40.85	24.73	102	58.57	74.25	59.35	33.34	79.8	94.21	70.86	75.95	46.32	136.12	65.84	33.47	72.18	53.3	62.44	77.93	65.72	123.64	52.57	33.5	38.61	48.25	84.76	68.83	181.5	99.97	34.17	59.41	71.7	91.53	29.23	47.36
PgERF140-1	0	0	0	0	0.97	1.81	0	1.2	0.8	0	1.05	0.57	0	0.34	2.6	0	2.11	1.36	0	0.72	0	1.41	0	1.13	1.39	0.58	1.16	0	0	0	0.85	0	0	0	0	1.08	1.06	2.97	0.84	1.47	0.26	0
PgERF140-2	0	0	0	0	0	0	0.22	0	0	0	0	0	0	0	0	0	0.15	0	0	0	0	0	0	0	0	0	0.25	0	0	0	0	0	0	0	0	0	0	0	0	0	0	0
PgERF140-3	3.2	0.06	0.55	3.95	1.64	0.71	0	4.24	0	2.51	2.14	2.12	2.91	0	0.8	1.56	4.18	1.94	0	6.56	0	0	1.21	2.35	1.98	0	1.89	3.99	3.57	0.96	0	1.67	1.69	4.28	4.6	0	0.87	6.63	1.04	2.53	1.93	1.66
PgERF140-4	0	0	0	0	0.01	0	0	0	0	0	0	0	0	0	0	0	0	0	0	0	0	0	0	0	0	0	0	0	0	0	0	0	0	0	0	0	0	0	0	0	0	0
PgERF140-5	0	0	0	0	0	0	2.43	0	0	3.51	0	0	0	0	0	0	0	0	0	0	0	0	0	0	0	0	0	0	0	5.52	0	0	0	0	0	0	0	0	0	0	0	0
PgERF140-6	0	0	0	0	0	0.21	0	0	0	0	0.01	0	0	0	0	0	0	0	0	0	0	0	0	0	0	0	0	0	0	0	0	0	0	0	0	0	0	0	0	0	0	0
PgERF140-7	0	0	0	0	0	0	0.02	0	0	0	0	0	0	0	0	0	0	0	0	0	0.74	0	0	0	0	0	0	0	0	0	0	0.09	0	0	0	0	0	0	0	0	0	0
PgERF140-8	0.97	0.72	1.24	0	0.33	0	1.49	0	0.27	0.24	0.13	0	0	1.24	0.39	0	0.54	0.65	0	0.26	0.35	0	0	0	0	0	0.33	0.53	0	0.22	0	0	0.19	0	0.39	0	0	0.66	0.33	0	0	0
PgERF140-9	0	0	0	0	0	0	0	0	0	0	0	0	0	0	0	0	0	0	0.05	0	0	0	0	0	0.38	0	0	0	0	0	0	0	0	0	0	0	0	0	0	0	0	0
PgERF140-10	0.48	0.23	0	0	0.75	0	0	0.3	0	0	0	0	0	0	0	0	0.29	0.26	0	0	0	0	0	0	0	0	0	0	0	0	0	0	0	0	0	0	0.25	0.32	0.85	0.33	0	0
PgERF140-11	0.13	0.38	0.43	1.28	0.62	0.97	0.92	0.03	0.21	1.05	1.14	0.77	0.34	1.8	0	0.64	0	0	0	0.91	1.48	0	0.88	3.24	0.53	0	1.25	2.02	0	1.53	1.31	1.52	0.35	2.03	0	0	0.1	1.43	0.85	0	0	1.27
PgERF140-12	0	0	0	0	0	0	0	0	0	0	0	0	0	0.07	0	0.04	0	0	0	0	0.03	0.07	0.07	0	0	0	0	0	0	0	0	0	0	0	0	0	0	0	0	0	0	0
PgERF140-13	0	0	0	0	0	0	0	0	0	0	0	0	0	0	0	0	0	0	0	0	0	0	0	0	0	0	0	0	0	0	0	0	0	0	0	0	0	0	0	0	0	0
PgERF140-14	4.25	2.76	7.12	3.22	2.76	5.15	2.58	6.34	0	3.74	2.28	6.05	8.97	6.81	1.48	0	3.99	4.82	3.84	11.22	16.18	0	11.4	0	0	1.17	6.51	9.71	9.27	0	0	7.11	2.42	9.93	0	2.24	1.02	11	7.17	0	1.81	7.59
PgERF140-15	0	0	0	0	0	0	0	0	0	0	0	0	0	0	0	0	0	0	0	0	0	0	0	0	0	0	0	0	0	0	0	0	0	0	0	0	0	0	0	0	0	0
PgERF140-16	0	0	0	1.07	0	1.8	0.51	0.39	0.28	1.36	1.35	1.87	0.29	2.51	0.06	0	0.32	0.46	0.65	2.05	1.61	0.65	3.69	1.4	0.89	0	1.07	1.59	1.03	2.13	0	4.4	0.42	3.15	0.76	0.28	0.43	2.47	0	1.56	0.73	1.04
PgERF140-17	0	0	0	0	0	0	0.16	0	0	0	0	0	0	0	0	0	0	0	0	0	0	0	0	0	0	0	0	0	0	0	0	0.33	0	0	0	0	0	0	0	0	0	0
PgERF140-18	0	0	0.43	0	0	0	0	0	0	0	0	0	0	0	0	0	0	0	0	0	0	0	0	0	0	0	0	0	0	0	0	0	0.34	0	0	0	0	0	0	0	0	0
PgERF140-19	0	0	0	0	0.07	0.04	0	0	0	0	0	0.24	0	0	0	0	0	0	0.48	0	0	0.3	0	0.01	0	0	0	0	0	0	0	0	0	0	0.48	0.56	0.44	0	0	0.22	0	0
PgERF140-20	0	0	0	0	0	0	0	0	0	0	0	0	0	0	0	0	0	0	0	0	0	0	0	0	0	0	0	0	0	0	0	0	0	0	0	0	0	0	0	0	0	0
PgERF140-21	0	0	0	0	0	0	0	0	0	0	0	0	0	0	0	0	0	0	0	0	0	0	0	0	0	0	0.05	0	0	0	0.48	0	0	0	0	0	0	0.04	0.19	0	0	0
PgERF140-22	0	0	0	0	0	0	0	0	0	0	0	0	0	0	0	0	0	0	0	0.14	0	0	0	0	0.48	0	0	0	0	0	0	0	0	0.01	0	0	0	0	0	0	0	0
PgERF140-23	0	1.14	0	0	0	0	0	0	0.94	0	6.63	0	0	7.7	1.23	4.35	2.57	0	0	3.96	8.94	3.08	5.1	9.86	6.53	0	6.61	0	0	3.4	2.67	0	5.49	0	2.91	0	0	4.99	0	7.18	0	5.04
PgERF140-24	0	0	0	0	0	0	0	0	0	0	0	0	0	0	0	0	0	0	0	0	0	0	0	0	0	0	0	0	0	0	0	0	0	0	0	0	0	0	0	0	0	0
PgERF140-25	0	0	0	0	0	0	0	0	0	0	0	0	0	0	0	0	0	0	0	0	0	0	0	0	0	0	0	0	0	0	0	0	0	0	0	0	0	0	0	0	0	0
PgERF140-26	0	0.56	0	0	0	2.88	0.71	1.23	0	0.97	1.87	0.99	0	1.08	0	0	0	0	0	1.43	0	0	1.7	1.48	0	1.5	1.51	0	0	0	0	0.89	0	1.09	0	0	0	1.62	0.53	1.14	0	0
PgERF140-27	0	0	0	0	0	0	0	0	0	0	0	0	0	0	0	0	0	0	0	0	0	0	0	0	0	0	0	0	0	0	0	0	0	0	0	0	0	0	0	0	0	0
PgERF140-28	0	0	0	0	0	0	0	0	0	0	0	0	0	0	0	0	0	0	0	0	0	0	0	0	0	0	0	0	0	0	0	0	0	0	0	0	0	0	0	0	0	0
PgERF140-29	0	0	0	0	0	0.15	0	0	0	0	0.13	0	0	0	0	0	0	0	0	0	0	0	0	0	0	0	0	0	0	0	0	0	0	0	0	0	0	0	0	0	0	0
PgERF140-30	0	0	0	0	0	0	0	0	0	0	0	0	0	0	0	0	0	0	0	0	0	0	0	0	0	0	0	0	0	0	0	0	0	0	0	0	0	0	0	0	0	0
PgERF140-31	0	0	0	0	0	0	0	0	0	0	0	0	0	0	0	0	0	0	0	0.78	0	0	0	0.62	0.48	1.75	0	0	0	0	0	0	0	0.69	0	0	0	0	0.25	0	0	0
PgERF140-32	0	2.02	1.43	1.48	0.13	1.17	1.73	0	1.54	0	5.23	3.46	0	5.23	0	0.38	3.91	0	2.35	2.63	4.42	0	1.81	1.97	0	2.49	1.7	0.76	0	3.62	0.79	1.45	0.73	2.13	1.62	0	0	1.2	1.7	1.86	0.34	1.97
PgERF140-33	0.29	0	0	0	0.2	0.31	0	0	0	0	0	0	0	0	0	0	0	0	0	0	0	0	0	0	0	0	0.23	0	0	0	0.28	0	0	0	0	0	0	0.42	0.23	0	0	0
PgERF140-34	0	0	0	0	0	0	0	0	0	0	0	0	0	0	0	0	0	0	0	0	0	0	0	0	0	0	0	0	0	0	0	0	0	0	0	0	0	0	0	0	0	0
PgERF140-35	0	0	0	0	0	0	0	0	0	0	0	0	0	0.27	0	0	0	0	0	0	0	0	0	0	0.09	0	0	0	0	0	0	0	0	0	0	0	0	0	0	0	0	0
PgERF140-36	0	0	0	0	0	0	0	0	0	0	0	0	0	0	0	0	0	0	0.44	0	0	0	0	0	0	0	0	0	0	0	0	0	0	0	0	0	0	0	0	0	0.41	0
PgERF140-37	0	0	0	0	0	0	0	0	0	3.99	0	0	0	0.04	0	0.31	0	0	0	0	5.41	0	7.65	0	0.13	0	1.08	0	0	0	0	0	0	0	0	0	0.05	0	0	0	0	0
PgERF140-38	0.33	0.45	0	0.66	1.8	0.01	0	0	0	0	0.3	0	0	0	0	0.48	0.39	0	0	0.02	0	0	0	0.59	0	0	0	0.73	0	0.11	0	0	0.2	0.31	0.01	0	0.01	0	0	0	0	0.91
PgERF140-39	0	0	0	0	0	0	0	0	0	0	0	0	0	0	0	0	0	0	0	0	0	0	0	0	0	0	0	0	0	0	0	0	0	0	0	0	0	0	0	0	0	0
PgERF140-40	0	0	0	0	0	0	0	0	0	0	0	0	0	0	0	0	0	0	0	0	0	0	0	0	0	0	0	0	0	0	0	0	0	0	0	0	0	0	0	0	0	0
PgERF140-41	0	0	0	0.66	0.19	1.3	0.72	0	0	0	0	0.22	0	0.04	0	0.22	0	0	0.1	0	0.29	0	0.15	0.18	0	0	0	0.17	0	0.12	0	0	0.07	0	0.05	0	0	0	0	0.01	0	0
PgERF140-42	0	0	0	0	0	0	0	0	0	0	0	0	0	0	0	0	0	0	0	0	0	0	0	0	0	0	0	0	0	0	0	0	0	0	0	0	0	0	0	0	0	0
PgERF140-43	0	0	0	0	0	0	0	0	0	0	0	0	0	0	0	0	0	0	0	0	0	0	0	0	0	0	0	0	0	0	0	0	0	0	0	0	0	0	0	0	0	0
PgERF140-44	0	0	0	0	0	0	0	0	0.24	0.36	0.14	0	0	0	0	0	0.15	0	0	0.13	0.24	0	0	0.51	0	0	0	0	0	0.11	0	0	0.15	0	0	0	0.14	0.19	0.29	0.3	0	0
PgERF140-45	0	0	0	0	0	0	0	0	0	0	0	0	0	0.27	0	0	0	0	0	0	0	0	0	0	0.02	0	0	0	0	0	0	0	0	0	0	0	0	0	0	0	0	0
PgERF141	16.27	76.32	20.07	22.84	126.99	34.7	16.1	46.46	8.74	8.27	18.38	5.16	28.79	12.19	52.03	84.4	23.45	23.82	1.6	51.89	3.8	4.84	43.52	23.66	76.4	14.52	18.82	41.86	7.47	13.68	31.54	31.47	88.25	13.36	25.46	19.77	36.88	7.71	89.13	9.15	20.9	23
PgERF142-1	0.63	0	0.34	1.4	0.31	1.38	0	3.44	0.27	0.7	0.43	0.25	0.79	0	0	0.37	1.38	0	0.54	0.86	1.79	4.5	0.76	0.93	1.87	0	1.06	0	1.5	1.8	3.56	0.19	1.09	0	0.41	0.52	1.58	0.33	0.99	0	1.79	0.48
PgERF142-2	0	4.57	0	0	0	0	3.42	2.12	1.17	1.89	0	0	0	0	0	1.39	0	2.81	0	0	0	4.36	0	0	0	0	0	0	4.08	4.34	0	0	0	0.87	0	1.01	1.08	1.16	0	0	0	1.82
PgERF142-3	2.67	0	3.36	4.57	4.77	5.36	0	11.65	2.29	2.22	1.89	1.8	3.11	3.03	3.58	3.28	10.75	0	4	3.61	4.75	18.89	5.65	1.17	9.45	4.2	1.77	4.64	3.44	14.96	5.57	2.46	7.72	1.82	2.76	4.86	7.02	0.55	7.57	2.81	6.73	2.2
PgERF142-4	0	0.74	0	0	0	0	0.72	0.47	0.02	0.22	0	0	0	0	0	0.25	0	0	0	0	0	1.78	0	0	0	0	0	0	1.93	0.4	0	0	0	0	0	0.19	0.24	0.51	0	0	0	0.46
PgERF143-1	13.06	35.56	11.15	18.38	19.14	16.01	17.5	24.98	7.93	15.67	11.83	11.14	12.78	4.43	5.29	15.79	16.37	16.26	6.85	14.81	6.08	12.61	1.09	21.36	9.7	15.51	11.9	23.31	8.97	20.85	14.18	19.43	13.72	9.26	5.05	5.55	16.38	4.67	10.83	6.78	9.58	13.83
PgERF143-2	7.97	20.57	9.77	8.98	48.22	12.03	32.8	11.01	11.99	15.67	8.85	6.78	19.02	9.98	49.31	24.73	39.12	21.22	11.54	30.74	3.48	8.26	6.05	9.84	48.8	14.26	9.99	49.94	7.31	23.22	19.35	20.35	32.24	16.69	39.09	41.31	18.75	3.43	28.62	13.31	9.69	25.42
PgERF144-1	1.6	2.18	0	1.82	2.93	1.58	6.81	4.93	4.45	1.44	1.97	0	1.39	2	1.28	2.63	1.1	3.5	0	0	0	0.86	0	2.45	4.08	4.6	0	3.8	1.1	3.16	2.34	0	3.45	0	9.4	3.06	2.93	0.58	2.71	5.17	1.26	1.88
PgERF144-2	15.17	12.39	1.73	10.69	2.63	0	9.54	6.35	5.03	10.53	5.46	6.04	2.55	0	3.49	11.85	8.1	10.82	4.13	17.85	1.21	0	1.98	10.33	4.9	0	6.27	10.21	2.04	0	5.03	4.79	11.82	6.76	26.5	13.55	6.39	0	19.68	11.22	2.29	1.8
PgERF145-1	7.93	9.89	7.23	11.66	9.94	8.7	14.13	10.86	8.49	8.69	5.59	7.21	9.07	9.17	6.01	9.12	17.18	9.45	5.16	12.65	3.91	7.19	6.81	10.57	9.72	6.69	7.16	12.97	7.09	9.42	16.49	10.24	15.18	5.92	15.34	11.11	11.17	7.62	9.21	6.28	10.29	6.96
PgERF145-2	1.51	0	0	0	0.63	0	1.83	0	0	0	1	0	0	0	0	0.76	0.72	0	0	0	0	1.51	0	0	0	0	0.74	0	0	0.19	0	0	0	0	1.66	0	0.73	1.76	0	0	1.69	0
PgERF146-1	16.02	35.08	10.18	13.35	32.66	17.6	15.11	24.23	13.51	5.27	8.46	9.65	16.45	3.47	15.09	26.52	20.73	10.25	11.1	34.51	0	12.22	9.76	16.46	31.16	15.89	17.26	27.2	11.34	16.9	24.64	24.73	24.86	9.42	16.25	20.91	35.33	1.11	21.81	6.22	15.68	11.86
PgERF146-2	3.55	11.53	9.5	4.52	8.8	3.9	4.27	6.72	4.63	0.75	2.53	0	11.63	1.28	6.02	8.94	4.56	1.61	4.69	2.99	0	3.26	0	1.86	11.9	3.06	2.8	4.58	3.82	2.75	9.37	1.83	7.28	2.44	4.89	13.9	13.66	0	9.14	0.73	9.7	6.09
PgERF146-3	32.54	121.32	25.84	35.35	120.35	42.03	29.82	55.68	18.08	14.32	17.67	22.38	36.72	22.24	56.81	73.51	52.5	40.71	16.66	32.2	18.41	39.25	28.18	19.25	73.42	39.74	53.36	63.6	32.59	52.52	54.08	26.09	55.81	19.38	47.73	57.48	41.1	18.12	62.1	9.35	39.98	24.99
PgERF147-1	0	0	0	0	0	0	0.84	0	0	0	0	0	0	0	0	0	0	0	0	0	0	0	0	0	0	0	0	0	0	0	0	0	0.01	0	0	0	0	0	0	0	0	0
PgERF147-2	0	0	0	0	0	0	0	0	0	0	0.39	1.23	0	0	0.86	0	0	1.32	0	0	0	0	0	0.89	0	0	0.22	0	0	0	0	0	0.52	0	0	0	0	0	0.81	0	0.69	0
PgERF147-3	0	0	0	0	0.11	0	0	0	0	0	0.54	2.16	0	0	0	0	0	0	0	0	0	0	0	0	0	0	0	2.15	0	0.38	0.77	0	0.5	0	0	0	0	0	0.7	0	0.53	0
PgERF147-4	0	0	0	0	0	0	1.23	0	1.94	0	0.49	0	0	0	0	0	0	0.79	0	0	0.64	0	0	0.97	0	0	0.69	1.35	0	0	0	2.26	0	1.02	0	0	0	0	1.25	0	0	0
PgERF147-5	0	1.47	0	1.32	0	1.69	0	0	0	0.69	0.1	0	0	0	0	0	0.54	0	0.99	0.8	0.04	1.66	0	0.1	3.08	0	0	0	1.4	0	0	1.32	0	0	1.01	0	0	2.56	0	0	0	0
PgERF147-6	0	0	0	0	0	0	0	0	0	0	0	0	0	0	0	0	0	0	0	0	0	0	0	0	0	0	0	0	0	0	0	0	0	0	0	0	0	0	0	0	0	0
PgERF147-7	2.92	0	3.41	0	0	0	0	0	0	0.92	0.08	0	0.8	0	0	0	0	0	0	0	0.85	0	0	0.34	0	0	1.14	0	0	0.9	0	1.09	0	1.25	0	1.92	0	0	0	0	0	0
PgERF147-8	0	0.58	0	0	4.3	0	0	0	0	0	0.15	0	0	0	0	0	1.51	0	0	1.22	0	0	1.6	0	0	0	0	0	0	0	1.76	0	0	0	0	0	2.79	0	0	0	0	0
PgERF147-9	0	0	0	1.47	0.73	0	0	2.26	0	0	0.07	0	0	2.52	0	0	0	0	0	0.17	0.06	0	0	1.53	0	0	0	0	0	1.68	0	0	1.26	0	2.57	0	0	0	0	0	0.3	2.38
PgERF147-10	0	0	0	0	0	2.18	0	1.01	0	0	0.19	0	0	0.94	0	0	0	0	1.16	0.56	0	0	1.27	0.13	0	0	0	0	0	0	0	0	0	0	0	0	0	0	0	1.22	0	1.25
PgERF147-11	0	0	0	0	0	0	0	0	0	0	0.48	0	0	0	0	1.94	1.45	0	0	0	0.99	0	0	0.82	0	1.77	0	0	0	0	0	0.58	0	0	0	0	0	0	0	1.03	0	0
PgERF148-1	1.56	0	1.26	3.1	2.3	2.79	0	2.42	0	3.55	4.67	3.34	1.62	10.23	1.91	2.45	2.11	3.58	3.26	3.67	10.2	0	15.23	3.07	2.41	0	2.43	2.68	1.3	3.39	2.92	3.31	0	2.68	0.78	1.83	0	7.71	1.63	3.28	1.4	2.2
PgERF148-2	0.81	0.49	0	0	0.8	0	1.46	0	1.14	0	0.69	0	0	0	0.49	0	2.37	1.27	0	0	3.61	4.91	4.07	1.15	0	0.91	2.83	0	0	0	0	0	1.1	1.43	0.81	0	2.31	1.02	0	0	0	1.17
PgERF149-1	0	3.48	1.64	1.38	0	4.54	0	3.04	10.23	25.27	0	3.43	4.17	6.63	5.27	0	15.24	29.52	38.63	7.38	0.45	0.76	3.86	6.61	0	4.52	1.57	5.52	4.25	3.19	4.91	13.23	10.36	0	14.26	1	7.92	0	0	19.75	3.51	12.55
PgERF149-2	20.63	44.84	32.22	6.68	31.87	18.64	19.21	23.8	37.07	23.57	8.85	0	22	4.62	18.43	25.15	26.15	19.21	4.92	3.81	2.05	0	0	0.73	30.94	45.34	2.05	34.72	45.5	12.68	20.95	1.73	26.34	9.74	7.5	17.67	36.24	0	28.89	1.89	38.28	8.3
PgERF149-3	264.16	811.63	438.69	138.12	263.86	208.42	208.28	361.3	611.46	330.17	90.2	13.57	280.11	59.04	224.75	361.46	379.22	358.95	121.77	49.1	6.69	13.57	19.54	27	328.6	826.54	20.79	276.01	465.79	218.76	363.02	34.15	261.06	139.58	210.55	226.75	572.68	4.21	376.51	52.54	410.64	143.25
PgERF149-4	105.24	264.36	204.11	67.09	130.81	85.39	92.05	139.38	211.79	104.99	35.1	0	122.38	23.15	95.43	166.89	87	128.79	19.3	29.99	0	8.22	0	7.6	153.23	312.95	6.01	101.18	136.95	46.06	150.25	17.21	98.49	69.59	107.47	94.6	262.23	0	199.09	8.98	176.33	32.19
PgERF150-1	0.78	1.27	0.96	0	0.49	0	0.65	2.41	0	0.83	1.37	0	0.52	0.99	2.04	0	1.19	1.57	0.59	0.39	0.78	1.57	0	1.35	0.7	1.02	1.64	0	0	0.94	1.11	0	2.53	0	1.64	1.42	0.7	1.44	0.77	0	2.33	2.16
PgERF150-2	0	0	0	0	0	0	0	0	0	0	0	0	0	0	0	0	0	1.25	0	0	0	0	0	0	0	0	0	0	0	0	0	0	0	0	0	0	0	0	0	0	0	0
PgERF150-3	0	1.05	0	0	4.06	0.31	1.79	0	0.45	0	0	0	0	0	0	0.58	0.17	1.14	0	4.55	0.05	0	0	0.41	0	0	0	0.01	0	0.01	0	0	1.82	0.25	2.17	0	0	0	0.05	0.01	0	0
PgERF150-4	4.81	4.03	4.75	6.69	1.73	5.07	7.74	4.02	5.92	3.56	6.11	4.42	4.53	9.49	5.4	5.68	10.43	3.84	5.1	0.81	4.4	2.63	5.4	8.13	6.82	5.14	5.1	9.49	11.69	5.43	4.33	5.93	2.6	8.83	1.31	5.01	4.32	6.54	5.07	1.48	2.4	3.87
PgERF151	3.82	9.66	12.05	19.84	6.59	8.3	2.71	24.03	3.81	8.92	9.63	10.11	4.68	23.69	6.86	12.33	12.95	6.34	19.55	26.62	60.43	16.7	25.55	12.74	11.64	10.48	14.91	10.85	10.5	28.93	9.63	7.33	10.87	10.34	9.17	2	12.14	10.68	7.61	3.7	10.85	9.61
PgERF152-1	106.87	220.05	95.42	68.68	292.79	110.18	58.05	89.46	73.48	87.91	106.1	54.75	91.14	23.04	78.03	161	68.46	124.72	49.5	95.7	35.54	30.19	60.66	111.76	183.89	29.01	93.4	125.95	29.44	58.28	116.72	145.23	54.57	74.5	157.43	111	195.41	19.97	303.05	59.32	129.53	74.74
PgERF152-2	0.01	0	0	16.42	0	0	0	0	12.29	0.38	0	31.16	19.61	0	1.18	42.4	2.45	0.57	0	15.46	0	0	0	0	0	5.91	9.34	0	0	5.83	0	0	47.29	0	0.01	0.79	3.62	4.61	0	0	0	0.49
PgERF152-3	0	0	0	7.39	0	0	0	0	3.79	0.19	0	15.82	8.66	0	0.62	21.91	1.19	0.27	0	9.27	0	0	0	0	0	2.33	4.31	0	0	2.34	0	0	22.62	0	0	0.34	1.47	2.07	0	0	0	0.2
PgERF152-4	42.61	104.28	33.15	31.92	130.26	40.2	21.98	26.17	22.01	46.68	54.87	27.52	43.52	4	48.46	85.54	35.87	62.49	14.53	59.63	11.64	2.74	30.43	56.9	92.37	12.93	46.53	74.01	16.87	23.88	64.81	63.6	24.64	30.39	66.22	47.16	85.73	9.29	131.09	27.26	61.1	28.9
PgERF153	1.97	1.54	1.46	2.8	4.71	2.41	1.28	1.56	0.65	1.65	2.57	2.54	1.83	2.37	1.37	0.6	1.41	1.58	1.58	1.21	2.85	4.65	3.78	2.86	0.49	0.28	4.55	0.99	1.06	3.11	0.62	2.17	0.78	1.53	1.79	0.91	1.67	2.04	2.43	3.17	1.68	1.35
PgERF154	0.44	0.35	0.24	0.22	0	0.22	0	0	0.22	0	0	0.36	0.23	0	0	0	0	0.6	0	0	0	0	0	0.2	0	0	0	0	0	0.2	0.41	0	0	0	0	0.23	0	0	0.35	1.48	0.19	0
PgERF155	0.77	7.7	1.72	0.39	3.33	2.71	0.32	5.12	0.77	1.25	0.97	1.28	3.64	0.84	3.47	2.13	2.14	3.85	0.7	2.14	1.35	3.16	3.87	1.76	6.98	5.85	2.59	2.19	4.13	6.19	4.74	3.51	2.43	0.78	1.98	1.21	3.68	0.72	3.99	0.75	5.92	1.71
PgERF156	0	0	0	0	0	0	0	0	0	0	0	0	0	0	0	0	0	0	0	0	0	0	0	0	0	0	0	0	0	0	0	0	0	0	0	0	0	0	0	0	0	0
PgERF157	0	0	0	0.41	10.5	0.41	0.68	0	0	0	0	0.34	0.43	0	2.92	1.12	0.38	0	0	0	0.48	0.67	2.96	0	0.92	0	1.7	0	0	0.36	0.77	0	5.11	0.82	4.17	0.43	0	2.27	0	0	0.35	0
PgERF158	0.72	1.92	6.44	1.69	1.24	1.21	1.01	2.95	1.69	18.16	3.44	1.4	1.51	2.09	6.71	4.87	6.89	4.8	5.44	17.92	3.09	3.94	5.04	8.77	1.35	6.37	2.42	11.74	3.51	3.43	1.59	5.77	1.94	13.53	1.73	0.25	0.92	0	1.72	0.47	2.05	11.29
PgERF159	0.95	0.28	0.4	0.12	0.31	0	0	0.24	0.59	0.51	0.2	0	0	0.77	0.64	0.54	1.64	0.43	0.75	0.28	0.69	0	0.32	0.32	0.26	0	0.3	1.07	0.12	0.21	0.22	0.29	0.11	0.36	0.24	0.5	0.45	0.22	0.38	0	0.2	0
PgERF160	1.29	2.31	1.08	3.24	2.78	3.24	0.27	1.32	1.93	1.39	0.81	0.8	0.34	0.35	2.03	1.78	0.6	5.26	2.04	1.02	0.75	0	0.88	1.17	1.45	0.41	1.08	2.19	1.57	0.29	1.83	1.6	1.16	2.27	2.65	2.02	3.07	0	6.65	1.56	3.85	0.86
PgERF161	0	0	0	0	0	0	0	0	0	0	0	0	0	0	0	0	0	0	0	0	0	0	0	0	0	0	0	0	0	0	0	0	0	0	0	0	0	0	0	0	0	0
PgERF162	0	0.59	0	0	2.53	0	0.63	0	1.46	0	2.46	1.82	0.77	0	2.63	0	0	0	0	1.73	0	0	1.34	0	0	0	0.61	0	0	0	0	1.21	1.32	0.75	0.75	0	0.7	2.73	1.75	0	0.62	0
PgERF163	1.81	0.72	0	0.91	0	0.91	1.56	0	0	1.95	0	0.75	1.91	0	4.07	1.68	2.52	1.64	0	0	0	0	1.66	1.65	2.09	0	0	0	0	1.62	0.86	0	3.26	0.93	0.93	0	1.73	0	1.45	1.75	0	0
PgERF164	0	0.55	0	0	0	0	0	0	1.37	0	0.58	0	0	0	0	0.63	0	0	0	0	0	0	0	0	0	0	0	0	0.67	0.61	0	0	0	0	0	0	1.97	0	0	0	0	0
PgERF165	0	0	0	0	0	0	0	0	0	0	0	0	0	0	0	0	0	0	0	0	0	0	0	0	0	0	0	0	0.55	0	0	0	0	0	0	0	0	0	0	0	0	0
PgERF166	0	0	0	0	0	0	0	0	0	0	0	0	0	0	0	0	0	0	0	0	0	0	0	0	0	0	0	0	0	0	0	0	0	0	0	0	0	0	0	0	0	0
PgERF167	0	0	0	0	0	0	0	0	0	0	0	0	0	0	0	0	0	0	0	0	0	0	0	0	0	0	0	0	0	0	0	0	0	0	0	0	0	0	0	0	0	0
PgERF168	0	0	0	0	0	0	0	0	0	0	0	0	0	0	0	0	0	0	0	0	0	0	0	0	0	0	0	0	0	0	0	0	0	0	0	0	0	0	0	0	0	0
PgERF169	0	0	0	0	0	0	0	0	0	0	0	0	0	0	0	0	0	0	0	0	0	0	0	0	0	0	0	0	0	0	0	0	0	0	0	0	0	0	0	0	0	0
PgERF170	0	0	0	0	0	0	0	0	0	0	0	0	0	0	0	0	0	0	0	0	0	0	0	0	0	0	0	0	0	0	0	0	0	0	0	0	0	0	0	0	0	0
PgERF171	0	1.77	1.65	0.74	0.64	0.74	1.26	1.51	1.47	1.59	1.86	1.84	0	0	3.32	2.05	0.68	1.34	6.01	0.58	0	2.42	0.67	2.02	0	0.94	0.62	1.68	0.72	0.66	0.7	0	2.66	1.51	1.52	0.77	0.7	0	1.18	0.72	0.63	1.31
PgERF172	0	0	0	0	0	0	0	0	0	0	0	0	0	0	0	0	0	0	0	0	0	0	0	0	0	0	0	0	0	0	0	0	0	0	0	0	0	0	0	0	0	0
PgERF173	0	1.98	0.92	0.83	2.13	4.13	2.12	1.68	0.82	2.67	0	2.74	0	1.81	1.48	0.76	0.76	2.99	1.49	1.95	0.97	0	4.52	2.25	0.95	0	0	1.88	0	0	0	1.36	0	4.21	0	0.87	2.36	0	1.97	3.19	0.7	0
PgERF174	0	0	0	0	0	0	0	0	0	0	0	0	0	0	0	0	0	0	0	0	0	0	0	0	0	0	0	0	0	0	0	0	0	0	0	0	0	0	0	0	0	0
PgERF175	0	0	0	0.93	0	0	1.6	0	0	0	0	0.77	0	0	0	0.86	0.86	0	0	0	0	1.52	0.85	0.84	0	0	0	0	0	0.83	0	0	0.83	0.95	0	0	0	1.73	3.7	0	0	1.65
PgERF176	3.95	0	0	0	1.71	0	0	0	0	1.07	0	0	0	0	0.89	0	0	0	0	0	0	0	0	0	1.15	0	0	0	0	0	0	0	1.78	0	0	0	0.94	0.92	0	0	0	0
PgERF177	0	0	0	0	0	0	0	0	0	0	0	0	0	1.61	0	0	0	0	0	0	0	0	0	0	0	0	1.2	0	0	0	0	0	0	0	0	0	0	0	0	0	0	0
PgERF178	0.75	0	0	0	0	0	0	0	0	0	0	0	0	0	0	0	0	0	0	0	0	0	0	0	0	0.95	0	0	0	0	0	0	0	0	0	0	0.71	0	0	0.72	0.64	0
PgERF179	0	0	0	0	0	0	0	0	0	0	0	0	0	0	0	0	0	0	0	0	0	0	0	0	0	0	0	0	0	0	0	0	0	0	0	0	0	0	0	0	0	0
PgERF180	0	0.63	0.88	0	2.05	0	0	0	0	0	0	0	0	0	0	0	0	0.72	0	0	0	0	0	0	0	0	0.66	0	0	0	2.24	3.27	0	0	0.81	0	1.51	0	1.26	0.77	0	0
PgERF181	0	0	0	0	0	0	0	0	0	0	1.29	0	0	1.71	1.38	0	0	0	0	1.21	0	0	0	0	0	0	0	0	0	1.37	0	0	0	0	1.59	0	0	0	0	0	0	0
PgERF182	0	0	0	0	0	0	0	0	0	0	0	0	0	0	0	0	0	0	0	0	0	0	0	0	0	0	0	0	0	0	0	0	0	0	0	0	0	0	0	0	0	0
PgERF183	0	0.44	0	0	0	0	0	0	0	0	0	0.45	0	0	0	0	0	0	0	0	0	0	0	0.5	0	0	0	0	0	0	0	0	0	0	0	1.15	1.04	0	0	1.06	1.4	0
PgERF184	0	0	0	0	0	0	0	0	0	0	0	0	0	0	0	0	0	0	0	0	0	0	0	0	0	0	0	0	0	0	0	0	0	0	0	0	0	0	0	0	0	0
PgERF185	0	0	0	0	0	0	0	0	0	0	0	0	0	0	0	0	0	0	0	0	0	0	0	0	0	0	0	0	0	0	0	0	0	0	0	0	0	0	0	0	0	0
PgERF186	0	0	0	0	0	0	0	0	0	0	0	0	0	0	0	0	0	0	0	0	0	0	0	0	0	0	0	0	0	0	0	0	0	0	0	0	0	0	0	0	0	0
PgERF187	0	0	0	0	0	0	0	0	0	0	0	0	0	0	0	0	0	0	0	0	0	0	0	0	0	0	0	0	0	0	0	0	0	0	0	0	0	0	0	0	0	0
PgERF188	0	0	0	0	0	0	0	0	0	0	0	0.59	0	0	0	0	0	0	0	0	0	0	0	0	0	0	0	0	0	0	0	0	0	0	0	0	0	0	0	0	0	0
PgERF189	0	0	0	0	0	0	0	0	0	0	0	0	0	0	0	0	0	0	0	0	0	0	0	0	0	0	0	0	0	0	0	0	0	0	0	0	0	0	0	0	0	0
