# Supplementary material for: Structural variation, functional differentiation and expression characteristics of the AP2/ERF gene family and its response to cold stress and methyl jasmonate in Panax ginseng C.A. Meyer
Source: PLoS One. 2020 Mar 16;15(3):e0226055. doi: 10.1371/journal.pone.0226055 (PMC7075567; doi:10.1371/journal.pone.0226055)
Supplement: S8 Table — (XLSX) [file pone.0226055.s014.xlsx]

## Sheet: Sheet1
S8 Table. Expression profiles of PgERF gene transcripts in the adventitious roots of ginseng treated with 200 µM MeJA for 0, 12, 24 and 48 h, with three replications.
PgERF transcripts	0 h-1_TPM	0 h-2_TPM	0 h-3_TPM	12 h-1_TPM	12 h-2_TPM	12 h-3_TPM	24 h-1_TPM	24 h-2_TPM	24 h-3_TPM	48 h-1_TPM	48 h-2_TPM	48 h-3_TPM
PgERF001	0	0	0	0	0	0	0	0	0	0	0	0
PgERF002	0	0	0	0	0	0	0	0	0	0	0	0
PgERF003	0	0	0	0	0	0	0	0	0	0	0	0
PgERF004	0	0	0	0	0	0	0	0	0	0	0	0
PgERF005-1	0.378695	1.37938	0	0.294135	0	0	0	0	0	0	0	0
PgERF005-2	0	0	0.59268	1.1136	0.324506	1.07586	0.163726	0.320847	0.690821	0.843127	0.646999	0.435169
PgERF006	0	1.87282	0.952672	0	0	0	1.07507	1.06569	0	0	2.10482	0
PgERF007	0	0	0	0	0	0	0	0	0	0	0	0
PgERF008	0	0	0	0	0	0	0	0	0	0	0	0
PgERF009	0	0	0	0	0	0	0	0	0	0	0	0
PgERF010	0	0	0	0	0	0	0	0	0	0	0	0
PgERF011	0	0	0	0	0	0	0	0	0	0	0	0
PgERF012	0	0	0	0	0	0	0	0	0	0	0	0
PgERF013	0.15986	0.491606	0.497979	0.347129	0.182148	0.741578	0.537663	0.176143	1.30247	0.687614	1.23032	2.08977
PgERF014	0.12472	0	0	0	0	0	0	0	0	0	0	0
PgERF015	0	0	0	0	0	0	0	0	0	0	0	0
PgERF016	1.72737	5.20554	0.9431	29.3769	35.1089	35.5876	19.6563	20.4182	21.8161	14.2438	10.9718	15.1544
PgERF017	0	0	0	0	0	0	0	0	0	0	0	0
PgERF018	0.165529	0	0.170492	0.368588	0.933349	1.16609	1.11971	1.26659	1.34943	0.955153	1.1045	0.828757
PgERF019	3.6506	3.38725	2.94908	0	0	0	0	0	0.301434	0	0	0.258588
PgERF020	9.23291	5.15446	7.92814	2.32263	3.423	4.56388	3.12172	4.42301	4.65371	3.88822	3.09808	3.36337
PgERF021	0	0	0.137449	0	0	0	0	0	0	0	0.152566	0
PgERF022	0	0.249782	0	0.286584	0.278163	0.285175	1.70703	1.36822	1.47432	1.46884	0.283142	0.996675
PgERF023	2.58314	3.36581	3.46874	0	0.962573	0	0.968221	0.954707	0	0	0.945985	0
PgERF024	0	0	0	0	0	0	0	0	0	0	0	0
PgERF025	0	0	0	0	0	0.151044	0	0	0	0	0	0
PgERF026	0	0	0	0	0	0	0	0	0	0	0	0
PgERF027	0	0.260275	0	0.943901	0.864453	1.07413	0.298623	0.571257	0.618225	0.771763	0.900447	1.0262
PgERF028	1.73294	0.20329	2.78744	0.455102	0.339836	0.335163	0.344597	0.112403	0.242161	0.296254	0	0.203349
PgERF029	0	0	0	0	0	0	0	0	0	0	0	0
PgERF030	1.70863	0.556918	3.99835	0.607947	1.25309	0	1.88882	0.625339	0.675509	0	1.23468	0.561813
PgERF031	0.77867	0	0.23078	0.354163	0	0	0	0	0	0	0	0
PgERF032	0	0.463964	0.482654	2.45397	1.05217	1.19981	1.55295	2.02397	0	1.32297	0.505436	1.38781
PgERF033	0.443966	0	0.545618	0.521911	0.911173	1.76796	0.721745	0.795934	1.16984	0.926652	1.53892	1.08267
PgERF034	1.09608	1.66511	1.73829	0.72683	0.463452	0.666677	0.943735	0.68854	0.818718	0.404039	0.469777	0.893922
PgERF035	0	0	0	0	0	0	0	0	0	0	0	0
PgERF036	0	0	0	0	0	0	0	0	0	0	0	0
PgERF037	0.877851	0.871009	0.293677	2.40864	1.63823	0.702588	1.33612	1.29666	3.13626	0.429328	1.66332	1.73513
PgERF038	0	0	0	0	0	0	0	0	0	0	0	0
PgERF039	0	0	0	0	0	0	0	0	0	0	0	0
PgERF040-1	0.337711	0.337887	0.227218	0	0	0	0	0.125391	0	0	0	0
PgERF040-2	3.42139	3.06992	2.39085	0.834464	1.52572	1.86229	1.95816	1.51551	0.81843	0	1.56905	2.02114
PgERF041	0	0	0	0	0	0	0	0	0	0	0	0
PgERF042	7.12111	5.83508	8.39	5.42805	4.7704	3.27165	7.15325	5.14281	7.77645	5.20297	7.70518	4.95702
PgERF043-1	0	0	0	0	0	0	0	0	0	0	0	0
PgERF043-2	0	0	0	0	0	0	0	0	0	0	0	0
PgERF044-1	0	0	0	0	0	0	0.295938	0	0.31398	0	0	0.263627
PgERF044-2	0.242723	0.474342	0.981904	2.57446	2.13625	3.93107	2.14213	2.10519	2.55452	3.10672	2.10714	1.43115
PgERF045	1.92546	0.309302	2.48712	0.641828	0.685532	0.527534	0.500775	0.987255	0.690964	0.425535	0.163303	0.300137
PgERF046	0.157896	0	0.319222	0	0.176128	0	0	0.34808	0	0	0	0
PgERF047	0	0	0	7.95337	7.58165	10.3747	3.95095	4.2121	6.18398	3.01454	2.81446	3.48427
PgERF048	0.503055	0.503754	0.508671	0.284513	0.279925	0.094338	0.568194	0.093007	0.300319	0	0.093897	0
PgERF049-1	0.102508	0.204114	0	0	0.458401	0.630824	0.460123	0.561581	0	0.736251	0	0.306145
PgERF049-2	0	0	0	1.47679	0	0	0	0	1.12572	0	0.531252	0
PgERF050	0.519421	0	0	0	0	0	0	0	0	0	0	0.172419
PgERF051	0	0.183978	0	0	0.206298	0	0.207563	0	0.218577	0	0	0
PgERF052	14.5073	9.65971	14.8833	21.407	14.4904	20.3152	18.294	17.0026	16.3092	20.5374	22.7239	19.0268
PgERF053	32.1139	22.9865	28.0244	23.2741	28.9856	26.563	25.5478	33.3308	30.8168	31.3245	35.1338	33.4393
PgERF054-1	0	0	0	0	0	0	0	0	0	0	0	0
PgERF054-2	0	0	0	0	0	0	0	0	0	0	0	0
PgERF055	0	0	0	0	0	0	0	1.1329	0	0	0	0
PgERF056	0	0	0	0	0	0	0	0.45056	0	0.605748	0	0
PgERF057	1.75936	2.93031	2.49559	0.608839	0.622192	0.438757	0.742152	0.243176	0.645454	0.158913	0.243601	0.33186
PgERF058	0.458248	0.152068	0	0.172721	0	0.172226	0	0.336334	0.181261	0	0	0
PgERF059-1	0.602573	0.501354	0	0.342712	0.223432	0.454773	0	0.557693	0	0.734655	0	0
PgERF059-2	0.370919	0.733211	0	0	0	1.56727	0.413596	0.409826	0.441284	0	0	0
PgERF060	1.10854	0.783242	0.784756	0	0	0	0	0	0	0	0	0
PgERF061	0.933214	0.32669	0.648909	0.174669	0.365286	0.151617	0.18076	0.353302	0	0.228501	0.17818	0.157129
PgERF062-1	0	0	0	0	0	0	0	0	0	0	0	0
PgERF062-2	0	0	0	0	0	0	0	0	0	0	0	0
PgERF062-3	0	0	0	0	0	0	0	0	0	0	0	0
PgERF062-4	0	0	0	0	0	0	0	0	0	0	0	0
PgERF062-5	0	0	0	0	0	0	0	0	0	0	0	0
PgERF062-6	0	0	0	0	0	0	0	0	0	0	0	0
PgERF062-7	0	0	0	0	0	0	0	0	0	0	0	0
PgERF062-8	0	0	0	0	0	0	0	0	0	0	0	0
PgERF062-9	0	0	0	0	0	0	0	0	0	0	0	0
PgERF063-1	0	0	0	0	0	0	1.02811	1.33536	0	0	0	0
PgERF063-2	0.941659	0	2.04417	0.618707	0.548403	0.364442	0	1.72403	0.647467	1.16612	0	1.0951
PgERF063-3	3.70785	3.42185	2.54438	0.917337	1.61505	1.96433	1.72425	1.84969	2.04373	2.14687	1.64172	1.42617
PgERF064	0.637385	0.768351	0.320067	0.275448	0	0.172315	0.63689	0.24123	0.785314	0.496168	0.258003	0.108553
PgERF065	0	0	0	0	0	0	0	0	0	0	0	0
PgERF066	5.75103	8.63893	6.53697	15.1119	12.4281	16.7219	11.6632	12.7088	16.0957	13.8247	14.6834	15.6454
PgERF067	0	0	0.278844	0	0	0	0	0	0	0	0	0
PgERF068	9.2287	10.6276	12.6973	12.286	14.031	17.3854	17.1467	18.1416	16.4395	13.2098	15.2828	14.1926
PgERF069	7.96571	9.12199	9.10242	1.36705	1.98569	2.32459	2.58908	3.29707	3.73425	3.0606	2.16698	3.33145
PgERF070	77.3015	3.88713	68.3051	44.6283	39.8646	59.2302	39.1653	38.6938	39.5677	49.486	41.5972	37.5098
PgERF071-1	67.5921	5.28255	62.9256	50.5846	52.9672	58.591	45.0249	52.5667	57.6698	51.892	50.8079	47.2837
PgERF071-2	57.4849	4.73147	57.3505	18.9074	17.8051	22.4661	24.478	19.409	21.3709	27.8874	32.8287	27.3683
PgERF072	0	5.39746	2.29648	0	2.46274	6.17533	0	0	2.08181	0	1.3546	1.1605
PgERF073-1	5.68479	3.5469	3.03858	10.2219	6.24588	14.6179	22.4367	19.6076	19.59	30.2549	12.1904	26.0775
PgERF073-2	2.59921	0.405139	0.565207	5.73855	4.79961	3.63318	8.23486	14.157	8.58892	8.3311	16.3161	12.5889
PgERF073-3	2.24585	0	5.14583	4.39042	7.37343	2.87532	22.1677	17.6913	20.0788	13.9773	26.171	18.8614
PgERF074-1	1.10334	3.309	2.16142	165.275	172.106	197.731	168.291	167.578	188.831	171.721	159.663	152.968
PgERF074-2	0.759567	0.657962	0	47.8567	34.653	44.7155	28.8309	33.1775	23.7982	32.3243	36.3792	26.5593
PgERF075	0	0	0	13.1075	10.2784	12.1389	16.1915	17.3821	18.1951	15.4222	14.4617	12.6972
PgERF076-1	0	0.252682	0.754657	0	0.696241	2.37909	0	0.455368	1.20773	0.745523	0.494664	1.33193
PgERF076-2	2.56279	0	0.938965	0	0	0	0	0	0.645907	2.53522	2.11782	0
PgERF076-3	0	2.5147	1.13901	1.35633	2.15045	2.74187	1.27093	1.89251	0	0	2.01117	2.93459
PgERF076-4	1.95727	0	0	0	0	0	0	0	0	1.68979	1.63391	0
PgERF076-5	0	0.294458	1.16818	1.89688	1.13377	0.611736	2.05615	1.42959	1.65989	0	0	1.92237
PgERF076-6	0	0	0	1.01777	0	0	1.82671	0	1.96062	0	0	0
PgERF077-1	0	0	0	0	0	1.20146	1.1485	1.34949	0	0	0	0
PgERF077-2	0	0	0	0	0	0	0.214062	0	0	0	0.182713	0
PgERF078-1	0	0	0	0	0	0	0	0	0	0	0.171466	0
PgERF079	0.889984	0	1.37808	0.25634	0.254711	0.120092	0	0.123818	0	0.164853	0.127485	0.113388
PgERF080-1	0	1.3802	0.701209	2.99278	2.45535	2.99165	4.19299	6.18399	6.06731	4.14255	9.67065	4.74071
PgERF080-2	0.993274	2.07678	0.617478	8.46181	6.78868	7.59179	8.23953	6.89609	6.64852	10.7571	5.00303	6.25427
PgERF081	11.1026	10.7209	7.39429	6.45963	8.67038	9.14317	8.15734	8.58843	8.37053	9.1771	10.43	7.10399
PgERF082	0.117103	0.120054	0.120526	0.392759	0.134213	0.118436	0.66852	0.394262	0	0.170828	0.395612	0.235761
PgERF083	0.288163	0	0.581685	0	0.161843	0.187722	0.670743	0.481338	0.867096	0	0	0.291211
PgERF084-1	1.20539	1.83548	0.416896	0.682664	0.554837	1.06927	1.55074	0.530605	1.13577	0.404006	0.868177	1.05488
PgERF084-2	2.56812	1.55369	2.51409	2.49675	2.36023	1.69266	2.83927	3.87341	3.01	3.76191	2.94327	2.79923
PgERF085	7.049	13.028	9.53008	0.890641	0.682166	0.399985	0.226008	0.440875	0	0.577335	0	0.200467
PgERF086	45.4346	2.23849	32.399	72.2122	66.612	63.8447	58.6243	62.6786	60.8336	48.422	48.3851	45.7227
PgERF087	57.7167	73.3745	56.4387	37.4972	34.629	45.6897	43.8275	44.6149	48.5968	40.9238	41.2722	35.2045
PgERF088	1.8001	1.81669	1.94063	4.70851	4.99691	5.65106	4.09057	4.56539	3.13404	4.6376	4.2936	3.17993
PgERF089-1	0.716482	0	0	0	0.637323	0.457768	2.08336	2.22642	1.69756	0	1.38185	1.54045
PgERF089-2	0.924811	0.889001	0.853492	1.19735	1.37508	1.37339	1.53769	0	0	0.973125	0.921845	0
PgERF089-3	0	0.789098	0.900881	0.715869	0	0	0	0	0	2.17166	0	0
PgERF089-4	1.06746	1.21928	0	2.03074	1.62016	1.57382	3.52028	4.12752	3.98961	2.92523	5.62556	4.1924
PgERF090-1	1.05366	0.829512	0	0	0.365944	0	0	0	0	0.53198	0	0
PgERF090-2	0.664934	0.895164	0	2.29368	0.48989	1.98323	1.18337	0.557354	3.32882	3.66393	0	1.26437
PgERF090-3	0	0.681515	0.346964	0	0.380659	0.73746	0.386333	0	0.409725	0	0.382773	0.340478
PgERF090-4	3.55204	2.78728	4.93513	6.5456	4.37242	6.84666	6.61131	4.9808	6.38297	2.93721	4.06429	2.81792
PgERF091-1	0.86891	0	0.659957	5.84041	3.74829	7.4797	4.13939	2.15853	5.47327	2.63794	3.94458	4.58036
PgERF091-2	1.40767	3.31079	0.658649	0.863272	3.68553	0	0	2.07386	0	2.37469	0.81542	0.560235
PgERF092-1	0	0	0	0	0	0	0	0	0	0	0	0
PgERF092-2	10.8945	10.8145	8.59627	7.63356	6.73889	8.70277	11.1961	7.46594	6.63803	7.29148	6.51257	5.49527
PgERF092-3	31.991	19.6984	32.8658	20.5601	16.7885	20.2365	16.9903	19.7635	19.8798	18.0555	18.2317	15.9468
PgERF093-1	0	0	0	0.215693	0	0.206732	0.214728	0.397077	0.242324	0.274548	0	0
PgERF093-2	4.00536	9.67438	2.71216	0	0.321122	0.16734	0.160346	0.153271	0.16993	0	0	0.139911
PgERF093-3	0.271096	0.472214	0.237846	6.33779	4.27331	5.28656	4.22908	2.95797	2.98152	2.92706	3.74348	4.53954
PgERF094-1	1.30748	1.21402	1.22176	1.56696	0.727634	0.380746	0.790268	1.25722	1.6448	0.42602	0	0.536281
PgERF094-2	1.90142	1.8397	0.781426	0.247413	0.911303	1.16535	0.651407	0.534725	0.430735	0.699542	0.971309	0.810464
PgERF095-1	0.745116	0	0.552221	0.251788	0.255012	0.426977	1.77181	1.91474	1.56385	1.52586	0.484499	1.40274
PgERF095-2	0	0	0	0.574185	0.230293	0	1.25128	0.246669	0.828671	0.484186	0	0.614399
PgERF096	6.95958	1.10219	9.44845	3.86488	2.69424	2.97143	4.16648	4.26307	5.64918	3.10064	2.77254	3.41893
PgERF097	34.5386	14.2109	27.1011	20.0553	17.6887	25.4006	31.1086	29.7245	31.8362	42.2386	43.7691	41.3115
PgERF098-1	1.59448	0.9179	1.53517	0	0	0	0	0	0	0	0	0
PgERF098-2	5.51336	0	8.1606	0.109057	0.317343	0.337577	2.79865	2.60944	3.5851	0.276539	0.214095	0.377292
PgERF099-1	0	0	0	0	0.095109	0	0	0	0	0	0	0
PgERF099-2	0	0.785225	0.338014	0.128796	0	0	0	0	0	0	0	0
PgERF100	27.3458	0	17.4181	2.05871	0.879496	2.47511	1.88435	0.961681	1.30061	3.29974	3.34346	3.56996
PgERF101-1	9.53609	0	0	0	0	0	0	0	0	0	0	0
PgERF101-2	0	0	0	0	5.87646	0	0	0	0	0	0	0
PgERF101-3	27.6091	9.09955	12.9324	6.5991	13.4088	21.895	12.1246	13.7677	11.0605	12.5405	10.9295	3.7975
PgERF101-4	0	10.5943	9.70253	9.39266	4.75511	3.04047	5.98183	5.24344	10.5952	3.89359	3.12493	5.04065
PgERF101-5	9.16586	2.98689	8.67352	2.9014	0	3.53594	1.86941	2.97069	2.25832	1.9673	3.67437	4.71285
PgERF101-6	0	8.38522	9.2182	5.20239	0	0	4.42034	3.1823	3.83537	3.0725	3.87438	7.51725
PgERF102	16.5206	1.56595	11.4029	39.7107	36.0549	49.5519	67.2873	62.9935	69.8767	75.3018	70.2506	69.1104
PgERF103	2.15703	2.76046	2.1041	1.90642	1.05536	1.39933	1.62162	0.565628	1.2272	1.88668	1.03467	1.98065
PgERF104	0.818793	4.45517	2.49219	0.893644	0.909354	0	0	0.888542	2.85484	1.1705	0	0
PgERF105-1	0	0	0	0	0	0	0	0	0	0	0	0
PgERF105-2	3.41281	2.82155	4.79085	20.6104	21.6043	22.4673	21.441	20.3734	22.4067	19.5744	22.9129	20.8545
PgERF105-3	0	0	0	0	0	0	0	0	0	0	0	0
PgERF105-4	2.13782	0.632667	1.23285	1.00651	1.89891	1.33613	2.32671	1.9172	1.72081	3.54265	2.61274	3.02034
PgERF105-5	0.152499	0	0	0.958668	0.158142	0	0.484102	0	0.307886	0.182569	1.10181	0
PgERF106-1	11.7776	7.44306	8.8404	11.5123	11.3996	20.0335	14.5394	6.39225	14.4815	8.51296	12.6917	10.1915
PgERF106-2	6.44572	10.1423	10.832	23.5388	22.21	27.5523	20.9209	27.8923	21.3681	23.1411	26.488	25.9857
PgERF107	0.871205	3.3212	1.35852	0.483694	1.07308	0.530563	0.557584	0.178224	0.09631	0.120282	0	0.080503
PgERF108-1	0	0.360366	0	1.33626	0	0	1.02219	0.239473	0	0	0.20155	0
PgERF108-2	1.24615	0.526803	1.31216	0	0.493174	0.728258	0	0.256921	0.737976	1.32951	0.866703	0.621445
PgERF109-1	0	0	0	0	0	0	0	0	0	0	0	0
PgERF109-2	0	0	0	0	0	0	0	0	0	0	0	0
PgERF109-3	0	0	0	0	0	0	0	0	0	0	0	0
PgERF109-4	0	0	0	2.53924	0	0.79354	0	0	0	0	0	0
PgERF109-5	1.83975	11.6195	3.85624	0	0	0	1.93644	0	5.78947	0	0	4.21975
PgERF109-6	0	0	0	0	0	0	0	0	0	0	0	0
PgERF109-7	0	0	0	0	0	0	0	0	0	0	0	0
PgERF109-8	4.28234	0	3.88785	0	0	0	4.87657	0	6.51548	0	0	6.08225
PgERF109-9	0	0	0	0	0	0	0	0	0	0	0	0
PgERF109-10	4.95964	8.14709	7.00759	4.88939	4.34851	0	2.74946	5.35891	0	5.38897	6.52254	5.67572
PgERF109-11	20.8606	19.401	19.7965	17.4757	16.4165	15.2325	7.96916	12.7482	13.7844	21.1636	19.8682	9.20252
PgERF109-12	11.7889	2.64623	7.32791	5.07343	4.46359	5.89871	8.09954	12.8116	9.85491	11.3727	4.91557	6.21331
PgERF110-1	0.148189	0	0	2.87278	1.07911	2.37614	2.3146	2.82975	3.60989	3.31398	2.58743	2.6175
PgERF110-2	0	0.152896	0.532915	3.29664	4.3442	5.55706	9.08762	4.76299	4.52173	9.33081	9.34382	8.55125
PgERF111	1.96305	0.231858	2.22912	0.444562	0.427151	0.634441	0.0872	0.422341	0.362306	0.44939	0.694687	0.458428
PgERF112-1	0	0	0	0	0	0	0	0	0	0	0	0.248311
PgERF112-2	18.8581	3.6173	25.7864	7.28215	7.04539	7.92416	12.1197	13.7343	14.2878	16.9884	17.0274	14.9971
PgERF112-3	17.0792	3.50983	23.4817	2.17483	1.77025	4.40914	8.70608	6.93468	5.09571	7.38894	7.99838	9.30937
PgERF113-1	0	0	0	0	0	0	0	0	0	0	0.277187	0
PgERF113-2	0	0	0	0.099538	0.196211	0.097223	0.098849	0	0	0.126715	0	0
PgERF113-3	1.20315	0.20283	0.410519	0	0	0.315135	0.113527	0	0	0.145642	0.112209	0
PgERF114	0.278132	0.094958	0	0	0	0.232846	0.108453	0	0	0.139389	0.108348	0.281952
PgERF115-1	0	0.354832	0.412808	0	0	0	0	0.354745	0	0.613996	0	0
PgERF115-2	0.580605	1.70168	0.679805	0	0	0	0.182283	0	0	0	0	0
PgERF115-3	9.44998	5.73293	14.4447	0.601337	0.977085	0.641942	2.87479	2.47164	1.44942	2.00521	1.92224	2.6824
PgERF115-4	1.04897	0	0	0.145987	0.326639	0	0	0	0.301458	0	0	0
PgERF115-5	4.69422	2.54116	2.30644	3.08238	1.44436	2.5922	2.12389	0.846435	3.1665	2.27124	2.7569	2.01511
PgERF115-6	0	0	0	0	0	0.412585	0	0	0.318047	0	1.26647	0.518644
PgERF116	0.533462	1.4365	0.468585	0.334869	0.177822	0.923179	0.629908	0.307745	0.194144	0.696166	0	0.125409
PgERF117	9.71251	2.16523	7.37981	1.57447	1.20639	1.58486	1.64854	1.04218	1.82791	1.64735	2.18845	1.79776
PgERF118-1	0	0	0.087881	0	0	0	0	0	0	0	0	0
PgERF118-2	0	0	0	0	0	0	0	0	0	0	0	0
PgERF119	7.13333	3.21199	9.2928	9.49932	10.2774	20.0594	15.3318	14.8758	16.1305	18.1039	16.574	17.8565
PgERF120-1	0.167842	0	0.112758	0.067989	0.125806	0.076285	0.129883	0.440175	0	0	0	0.112851
PgERF120-2	0	0.48438	0	0	0	0	0	0	0.115768	0	0.220131	0
PgERF121-1	0	0.42341	0.565424	0.139292	0.065791	0.146708	0.135029	0.130093	0.139495	0.086978	0	0.058853
PgERF121-2	1.72297	1.64972	1.37061	0	0	0	0	0	0	0	0.133494	0
PgERF122	0.904095	0.875785	0.814242	1.76698	2.6858	2.55586	1.61178	1.62893	2.1195	1.42516	1.35757	0.533797
PgERF123-1	15.9024	5.67793	13.6562	4.90663	8.05747	0	10.228	0	11.4433	7.39474	5.0575	10.1131
PgERF123-2	13.6089	9.39506	10.2851	4.47323	7.59364	8.65616	10.4282	0	10.4465	9.60644	6.94026	11.9803
PgERF123-3	6.28052	11.9687	3.67645	9.31242	3.17696	17.2245	0	10.2118	0	4.79562	7.60972	0
PgERF123-4	0	0	0	0	0	0	0	10.7294	0	0	0	0
PgERF124	1.98058	0.735177	1.16837	0.651353	0.326811	0.673506	0.78819	0.380684	0.234331	0.942399	0.733849	0.826529
PgERF125-1	1.05014	0	0	0	0	0	0	0	0	0	0	0
PgERF125-2	0.437912	0.521553	0.088715	0.096642	0	0.092408	0.098382	0.193038	0.103772	0	0	0.174622
PgERF126-1	0	0	0	0	0	0.122518	0	0.214967	0	0.191772	0	0
PgERF126-2	0	0	0	0	0	0	0	0	0	0	0	0
PgERF126-3	0	0.223399	0	0	0	1.19622	0	0	0	0	0	0
PgERF126-4	0	0	0	0	0	0	0	0	0	0.386643	0	0
PgERF126-5	0	0	0.374091	0	0	0	0	0	0	0.617622	0	0
PgERF126-6	0.403764	0	0	0	0	0	0.21247	0	0	0	0	0.172123
PgERF126-7	0	0	0	0	0	0	0	0	0	0	0	0
PgERF126-8	0	0	0	0	0	0	0	0	0	0	0	0
PgERF126-9	0	0.617711	0	0	0.318406	0	0	0	0	0	0	0
PgERF126-10	0	0	0	0	0	0.284633	0	0	0	0	0	0
PgERF126-11	0	0	0	0	0	0	0	0	0	0	0	0
PgERF126-12	0	0	0	0	0	0	0	0	0	0	0	0
PgERF126-13	0.572591	1.32934	0	0.675895	0.543478	0	0	0	0.316052	0	0.550765	0
PgERF126-14	0	0	0	0.215166	0	0	0	0.097624	0	0	0	0.190745
PgERF126-15	0.682512	0.796213	0.665967	0	0.206961	0	0.502536	0.290079	0.44061	0	0.206582	0.108584
PgERF126-16	0	0	0	0	0	0	0	0	0	0	0	0
PgERF127-1	1.74488	1.4795	0.703303	1.10003	0.805936	2.32306	2.35153	2.36706	2.56072	1.03987	2.38463	2.2177
PgERF127-2	0	1.00291	1.02121	1.22374	1.74707	0.850075	0.420885	0.423198	0.733919	1.12972	0.208792	0.309937
PgERF128	38.9239	0.598505	22.967	3.38601	3.56591	3.89056	2.94378	3.37936	3.27798	5.02906	4.32151	5.64504
PgERF129-1	0	0	0	0.75139	0	0	0	1.24067	0	0	0	0
PgERF129-2	10.9624	15.3549	8.236	9.69509	12.9774	0	12.4983	12.8985	8.22311	10.3718	16.6128	12.4832
PgERF129-3	5.34742	0	2.71563	8.00198	0	8.12286	6.47432	0	0	4.20798	0	5.21558
PgERF129-4	0	0	0	0	0	8.58253	0	0	6.8876	3.26704	0	0
PgERF129-5	5.45277	4.58143	5.36631	3.35709	2.43565	6.37421	3.29035	3.1945	5.9691	3.93806	2.59687	5.63122
PgERF130-1	0.099183	0.100044	0.201453	0	0	0	0	0	0	0.145601	0	0
PgERF130-2	0	0	0	0.073823	0	0.072309	0.147437	0.143721	0	0	0.146154	0.129732
PgERF130-3	0	0	0	0	0	0	0	0	0	0	0	0
PgERF131-1	4.96435	5.00751	6.39622	1.64168	1.47242	3.16673	1.01633	2.00995	1.87654	2.56525	1.45958	1.80631
PgERF131-2	4.53717	6.61696	5.15643	3.0033	2.21189	3.21915	3.19533	2.58641	2.81535	1.82758	2.3971	2.71555
PgERF132-1	2.02666	2.82041	2.2099	0	0.366155	0.095799	0.882575	0.34608	0.420249	0.987925	1.22535	0.492899
PgERF132-2	0	0.366405	0	0.428198	0.238249	0	0	0	0.185903	0	0	0
PgERF133	11.7444	7.32839	10.9877	5.68434	3.9921	11.2849	6.91506	5.63113	6.77051	5.93135	3.93496	6.82207
PgERF134-1	0.370714	1.19965	0.483501	0.262993	0	0.265559	0	0	0.078042	0.527491	0	0.0925
PgERF134-2	0	0	0	0	0.83138	0	0	0	0	0	0.307386	0
PgERF134-3	2.20108	5.55625	2.77798	0.823982	0.974059	0.283112	0.62224	0.769767	0.711778	0.648911	0.483971	1.1146
PgERF134-4	0	1.83797	0.120748	0.138987	0	0.122972	0	0.147359	0.193693	0	0	0
PgERF135-1	1.27016	1.03458	1.80777	0.621766	0	0.473702	0.314284	0	0	0	0.977116	0
PgERF135-2	0	0	0	0	0.192604	0	0	0.120045	0	0	0	0
PgERF135-3	1.83525	0	0	0	0.262645	0	0	0.604617	0.76069	0.640533	0	0.441516
PgERF135-4	0.791835	0	0.178265	0	0	0	0	0	0	0	0	0
PgERF136-1	0	0	0	0	0	0	0	0	0	0	0	0
PgERF136-2	0	0	0	0	0	0	0	0	0	0	0	0
PgERF136-3	0	0	0.233214	1.84091	1.93847	5.93393	3.53099	3.09495	1.93938	1.33357	2.5947	2.4965
PgERF136-4	0	0	0.156251	0	0	0.522968	0	0	0.344022	0	0	0
PgERF136-5	4.41858	0	2.87755	16.9015	15.4227	14.8575	20.5459	17.8127	27.7326	15.5396	11.7661	12.5574
PgERF136-6	0.786224	0	0	0.558478	0	0	0.708216	1.00873	0	0	0	0
PgERF136-7	0	0	0	0	0	0	0	0	0	0	0	0
PgERF136-8	0	0	0	0	3.35091	0	0	0	0	0	0	0
PgERF136-9	1.5746	0.862643	1.45839	3.24415	3.63709	5.61505	8.94286	14.2417	0	0	4.93156	4.45811
PgERF136-10	0	0	0	0	0	0	0	0	0	0	0	0
PgERF136-11	0	0	0	0.718821	0	0	0	0	0	0.674541	0	0
PgERF136-12	0	0	0	0	0	0	0	0	0	0	0	0
PgERF136-13	0.264092	0.876937	0.514731	0.292017	1.06112	0.588163	0.735164	0	0.955772	0.705734	1.4355	1.03267
PgERF136-14	2.60508	1.52546	2.37787	35.9826	27.0287	39.5011	31.5991	27.7648	36.5528	23.3234	21.4038	18.7558
PgERF136-15	0	0	0	0	0	0	0	0	0	0	0	0
PgERF136-16	0	0.160145	0	0	0	0	0	0	0	0	0	0
PgERF137-1	1.58143	2.75594	0.386767	0.890398	2.26143	0.973043	3.37358	1.01506	3.60398	2.33989	0.706441	2.33635
PgERF137-2	2.21409	2.40263	2.50666	0	0	0	0.821252	0	0	0	0	2.3548
PgERF137-3	2.10152	0	3.578	0	0	5.79978	1.63933	0	0.654823	0	0	0
PgERF138-1	11.3981	12.3032	6.43112	14.8181	16.2013	16.9495	15.9738	16.2343	16.8862	12.4705	18.4062	12.1932
PgERF138-2	8.2412	5.94471	8.4236	12.7597	15.4134	23.2832	13.4719	21.1694	19.5789	13.8626	11.8866	9.59543
PgERF138-3	23.1322	31.18	20.2446	42.9414	36.4387	36.8354	44.2479	40.9994	42.4768	38.2875	31.601	36.893
PgERF138-4	36.4892	38.5755	29.9241	22.443	23.6897	30.8698	27.8589	27.5172	27.891	27.2183	27.958	31.1991
PgERF139-1	26.518	15.4743	25.754	4.54724	6.13705	11.0825	7.89868	18.0038	12.0089	12.4351	10.4702	6.76401
PgERF139-2	7.5859	3.8063	7.95588	11.1192	9.3389	12.0351	13.2994	3.12268	11.1845	11.5295	12.3064	11.6993
PgERF139-3	0	0	0	5.59071	5.07002	9.472	0	8.43096	4.98169	0	0	0
PgERF139-4	24.4165	12.9148	24.9035	12.2503	10.9222	7.32176	18.3534	11.5869	15.4102	22.4401	18.4901	20.9701
PgERF140-1	0.260229	0.332991	0	0	0	0	0	0	0	0	0	0
PgERF140-2	0	0	0	0.364735	0	0	0	0	0	0	0	0
PgERF140-3	0	0	0	0	0	0	0	0	0	0	0	0
PgERF140-4	0	0	0	0	0	0	0	0	0	0	0	0
PgERF140-5	0	0	0	0	0	0	0	0	0	0	0	0
PgERF140-6	0	0	0	0	0	0	0	0	0	0	0	0
PgERF140-7	0.225257	0.137456	1.11998	0.731238	1.38578	0.198902	0.61469	0	0.4022	0.27358	0	0
PgERF140-8	0	0	0	0	0	0	0	0	0	0	0	0
PgERF140-9	0.749597	1.3293	0	0	0	0	0.126679	1.02909	0.627031	0.455571	0.622511	0
PgERF140-10	1.63745	0	0	0	0	0	0	0	0	0	0	0
PgERF140-11	0	0	0	0	0	0	0	0	0	0	0	0
PgERF140-12	0	0	0	0	8.85665	0	0	0	0	0	9.79264	11.6911
PgERF140-13	0	0	0	0	0	0	0	0	0	0	0	0
PgERF140-14	0	0	0	0	0	0	0	0	0	0	0	0
PgERF140-15	0.540644	0.838667	0.868839	1.21665	0.819987	1.79102	0.719969	1.81658	0	0.888645	0.526542	0.639136
PgERF140-16	1.50937	0	0	0.413059	1.55801	0	1.76273	1.42519	0	2.19431	0	0
PgERF140-17	0	0.632112	0.436925	2.29096	0	2.16124	1.62441	0	2.23154	0	2.07993	0.96026
PgERF140-18	0	0	0	0	0	0	0	0	0	0	0	0
PgERF140-19	0	0	0	2.04635	0.21136	0	0	0	0	0	0	0
PgERF140-20	11.4718	23.1969	15.3446	4.21546	0	13.6787	18.3947	13.2194	11.047	13.7494	5.20757	0
PgERF140-21	0	0	0	0	0	0	0	0	0	0	0	0
PgERF140-22	0	0	0.134309	0	0.339172	1.30359	0	0	0	0	0	0.611117
PgERF140-23	0	0	0	0	0	0	0	0	0.6896	0.275545	0	0
PgERF140-24	0	0	0.52492	0	0	0	0.365283	0	0.313521	0	0.313828	0
PgERF140-25	0	0	0	0	0	0	0	0	0	0	0	0
PgERF140-26	0	0	0	0	0	0	0	0.729775	0	0	0	0
PgERF140-27	0	0	1.68179	0	0	0	0	0	0	0	0	0
PgERF140-28	0	0	0	0	2.58985	1.93998	0	0	0	0	0	0
PgERF140-29	0	0	0	0	0	0	0	0	0	0	0	0
PgERF140-30	0	0	0	0	0	0	0	0	0	0	0	0
PgERF140-31	0	0.787138	0	1.5679	1.2208	3.49967	2.09342	0.735679	3.6847	1.68557	0	0.580146
PgERF140-32	0	0	0	0	0	0	0	0	0	0	0	0
PgERF140-33	0	0	0	0	0	0	0	0	1.76413	0	0	0
PgERF140-34	0	0	0	0	0	0	0	0	0	0	0	0
PgERF140-35	0	0	0	0	0	0	0	0	0	0	0	0
PgERF140-36	0	2.07322	1.47683	0	1.90305	0	1.44118	2.7093	0	1.83923	0	0.916438
PgERF140-37	0	0	1.22037	1.74474	1.4068	2.61749	1.90863	0	0	0	0.808425	1.8894
PgERF140-38	0	0	0	0	0	0	0	0	0	0	0	0
PgERF140-39	0	0	0	0	0	0	0	0	0	0	0	0
PgERF140-40	0	0	0	0	0	0	0	0	0	0	0	0
PgERF140-41	0	3.09393	0	0.822508	0	0	0.891858	0	0.352665	1.32205	0	1.14501
PgERF140-42	0	0	0	0	0	0	0	0	0	0	0	0
PgERF140-43	0	0	0	0	0	0	0	0	0	0	0	0
PgERF140-44	2.49712	0	0	5.04455	3.59269	10.3666	5.30941	2.89497	4.12541	2.27063	7.46387	3.42775
PgERF140-45	0	0	0	0	0	0	0	0	0	0	0	0
PgERF141	73.7834	0.4906	89.8316	32.2971	35.0528	33.5576	46.3634	45.5504	44.1284	68.7826	65.5921	70.2065
PgERF142-1	1.33621	0.23164	0.829546	1.22589	1.13419	0	0	0	0	1.34571	0	1.53472
PgERF142-2	3.32573	1.19383	1.01565	1.21736	0	0	1.05751	0	1.29604	0	0	0.4814
PgERF142-3	1.94802	1.7693	2.77022	0	1.25734	1.97686	0.584853	1.42832	1.75764	2.28438	3.31256	2.45216
PgERF142-4	0	0	0	0	0.414734	1.06197	1.0688	1.25118	0.711592	0.647575	2.13872	0
PgERF143-1	1.36073	0.917985	0.549346	0.916728	1.73471	2.33038	1.25175	1.81338	1.09376	2.2423	1.6601	2.05158
PgERF143-2	1.97568	1.86036	4.52695	2.25121	1.69726	1.65685	3.0004	2.09388	3.07837	3.46185	2.49981	2.88822
PgERF144-1	1.86919	0.380414	1.04533	0.836153	0.984738	1.20466	0.611263	0.933728	0.513557	1.51945	0.716581	0.861062
PgERF144-2	0	0.349941	0	0	0	0	0	0	0.806661	0.501586	0.625788	0.708273
PgERF145-1	6.7359	4.95699	5.02421	5.85417	6.81114	7.03979	6.11636	6.20976	6.34999	5.86022	5.765	6.10154
PgERF145-2	0	0	0	0.708348	0.439061	0.505891	0	0	0	0	0	0
PgERF146-1	3.17714	1.93235	6.19146	15.1028	13.2788	18.9842	17.7933	19.0859	21.6158	30.2953	30.1832	27.6256
PgERF146-2	0.555096	0	1.05853	0	0	0	1.72711	0	0	0.295403	1.09221	0
PgERF146-3	16.5862	2.83837	9.70105	4.36615	5.95674	1.89537	6.16648	7.15616	6.02115	2.31722	4.59014	3.3512
PgERF147-1	0.255559	0	0	0	0	0	0	0	0	0	0	0
PgERF147-2	0	0	0	0	0	0	0	0	0	0	0	0
PgERF147-3	0	0	0	0	0	0	0.296568	0	0	0	0	0
PgERF147-4	0	0	0	0	0	0	0	0.367602	0	0	0	0
PgERF147-5	0	0	0	0	0	0	0	0	0	0	0	0
PgERF147-6	0	0	0.675681	0	0	0	0	0.285921	0.429381	0	0	0
PgERF147-7	0.753897	0	0	0	0.535417	0	0	0	0	0	0	0
PgERF147-8	0	0	0	0.159702	0	0	0	0	0	0	0	0
PgERF147-9	0	0.621756	0	0	0	0.686522	0	0	0	0.561538	0	0
PgERF147-10	0	0	0	0.698282	0	0	0	0	0	0	0.283688	0.366729
PgERF147-11	0.461087	0	0	0	0	0	0	0	0	0	0	0
PgERF148-1	6.44447	1.41271	3.86176	5.26332	2.75929	4.87674	5.00712	3.65782	5.41297	0	5.54664	5.17656
PgERF148-2	6.56543	2.72323	5.2258	0	1.28122	0	0	2.2465	0	6.59028	0	0
PgERF149-1	0	0	0	0	0	0	0	0	0	0	0	0
PgERF149-2	0	0	0	0.377744	0.303393	0.499606	0	0.148174	0.23629	0	0	0
PgERF149-3	0	0	0.156308	0	0	0	0	0	0	0	0	0.076385
PgERF149-4	0.070968	0	0	0	0	0	0.084022	0	0	0.099401	0.081535	0
PgERF150-1	0	0	0	0	0	0	0	0	0	0	0	0
PgERF150-2	1.50653	1.25391	1.25766	0.896562	0.422031	0.342336	0.580004	0.407866	0.811541	1.62043	0.691724	1.25828
PgERF150-3	0.238747	0	0	0	0	0	0.673677	0.86199	0	0.270163	0.631408	0.500596
PgERF150-4	0	0	0	0	0	0	0	0	0	0	0	0
PgERF151	8.53129	19.806	14.1964	10.0956	7.41163	7.79587	12.9425	13.4811	9.91199	10.169	15.6297	12.8836
PgERF152-1	15.8893	5.1649	14.342	16.57	13.5403	18.9863	25.2156	21.7439	19.3306	21.5527	18.2057	20.6002
PgERF152-2	0.416437	0	0	0	0	0	0	0	0	0	0	0
PgERF152-3	0	0	0	0	0	0	0	0	0	0	0	0
PgERF152-4	1.3316	2.48321	4.97088	1.81626	4.70655	1.05799	1.78258	3.90687	6.19375	2.99824	5.32043	4.6229
PgERF153	7.28713	5.71664	5.33106	1.79295	2.30587	3.68287	2.15083	2.46098	3.32029	3.24415	3.52828	2.97047
PgERF154	0	0	0	0	0	0	0	0	0	0	0	0
PgERF155	8.05434	9.73682	6.34942	7.12685	3.92923	5.65947	4.67306	4.48792	7.80741	4.20395	4.27221	3.34526
PgERF156	0	0	0	0	0	0	0	0	0	0	0	0
PgERF157	0	0	0	0	0	0	0	0	0	0	0	0.400228
PgERF158	0.187323	0.094269	0.191128	0.210487	0.105077	0.101617	0.106139	0	0	0	0	0
PgERF159	0.039582	0	0	0.044094	0	0.042631	0	0	0.046959	0	0	0
PgERF160	0	0	0	0	0	0	0	0	0	0	0	0
PgERF161	0	0	0	0	0	0	0	0	0	0	0	0
PgERF162	0	0	0	0	0	0	0	0	0	0	0	0
PgERF163	0	1.02081	0	0	0	0	0	1.14177	0	0.752346	0	0.511259
PgERF164	0	0	0	0	0	0	0	0	0	0	0	0
PgERF165	0	0	0	0	0	0	0	0	0	0	0	0
PgERF166	0	0	0	0	0	0	0	0	0	0	0	0
PgERF167	0	0	0	0	0	0	0	0	0	0	0	0
PgERF168	0	0	0	0	0	0	0	0	0	0	0	0
PgERF169	0	0	0	0	0	0	0	0	0	0	0	0
PgERF170	0	0	0	0	0	0	0	0	0	0	0	0
PgERF171	0.360037	0.698272	0.362479	0	0.393598	0	0	0	0.842414	0.510437	0	0
PgERF172	0	0	0	0	0	0	0	0	0	0	0	0
PgERF173	1.32345	1.28811	1.33432	1.89384	0.976193	1.68523	1.95779	2.39595	1.54461	0	1.92623	2.1661
PgERF174	0	0	0	0	0	0	0	0	0	0	0	0
PgERF175	0.555194	0.549688	0.56004	4.87859	5.57223	4.38971	1.2483	1.83005	3.27087	4.01818	1.84267	2.75845
PgERF176	0.61781	0	4.35912	0	0.688443	1.09462	0.697299	0	0	1.80036	0	0
PgERF177	2.34768	0	1.19209	0	0	0.985051	0	1.29804	0	1.67977	1.2882	0
PgERF178	0	0	0	0	0	0	0	0	0	0	0	0
PgERF179	0	0	0	0	0	0	0	0	0	0	0	0
PgERF180	0.423871	0.413806	0	0	0	0	0	0	0	0	0	0
PgERF181	5.21706	1.27697	0	1.35871	1.48792	0	0	0	0	0	0	0
PgERF182	0	0	0	0	0	0	0	0	0	0	0	0
PgERF183	0	0	0	0	0	0	0	0	0	0	0	0
PgERF184	0	0	0	0	0	0	0	0	0	0	0	0
PgERF185	0	0	0	0	0	0	0	0	0	0	0	0
PgERF186	0	0	0	0	0	0	0	0	0	0	0	0
PgERF187	0	0	0	0	0	0	0	0	0	0	0	0
PgERF188	0	0	0	0	0	0	0	0	0	0	0	0
PgERF189	0	0	0	0	0	0	0	0	0	0	0	0
